# Supplementary material for: Parameters for one health genomic surveillance of Escherichia coli from Australia
Source: Nat Commun. 2025 Jan 2;16:17. doi: 10.1038/s41467-024-55103-2 (PMC11696363; doi:10.1038/s41467-024-55103-2)
Supplement: Supplementary file 3 — Supplementary Dataset 1 [file 41467_2024_55103_MOESM3_ESM.xlsx]

## Sheet: Metadata
name	strain_name	ST	Revised_Source_Niche	Revised_Source_Type	Intestinal_or_Extraintestinal	Collection_Year	Collection	State	Biosample number	Assembly accession	SRA Accession	Bio Project ID	IncF_RST	cgMLST cluster (40 allelic distance)	PopPunk Cluster (Clusters merged by PopPunk are separated by underscores)
AusGEM_00001	AVC103	95	Livestock	Avian	Extraintestinal	2009	AusGEM	VIC	SAMN09579990	NA	SRR7469868	PRJNA479542	F2:A-:B1	329	9_1394
AusGEM_00002	AVC105	973	Livestock	Avian	Extraintestinal	2009	AusGEM	NSW	SAMN09579991	NA	SRR7469865	PRJNA479542	F24:A-:B8	234	123
AusGEM_00003	AVC106	8398	Livestock	Avian	Extraintestinal	2009	AusGEM	NA	SAMN09579992	NA	SRR7469866	PRJNA479542	F82/C4:A-:B1	Unclustered (Singleton)	79
AusGEM_00004	AVC107	1163	Livestock	Avian	Extraintestinal	2009	AusGEM	NA	SAMN09579993	NA	SRR7469863	PRJNA479542	F76:A-:B1	Unclustered (Singleton)	385
AusGEM_00005	AVC109	1303	Livestock	Avian	Extraintestinal	2009	AusGEM	NA	SAMN09579994	NA	SRR7469864	PRJNA479542	F35:A-:B-	Unclustered (Singleton)	1021_1244_1299_1348
AusGEM_00006	AVC10	429	Livestock	Avian	Extraintestinal	2007	AusGEM	NSW	SAMN09579961	NA	SRR7469881	PRJNA479542	C4:A-:B20	866	68
AusGEM_00007	AVC111	354	Livestock	Avian	Extraintestinal	2009	AusGEM	VIC	SAMN09579995	NA	SRR7469861	PRJNA479542	F-:A1:B1	Unclustered (Singleton)	76_548
AusGEM_00008	AVC113	155	Livestock	Avian	Extraintestinal	2009	AusGEM	VIC	SAMN09579996	NA	SRR7469862	PRJNA479542	F24:A-:B1	Unclustered (Singleton)	11
AusGEM_00009	AVC11	429	Livestock	Avian	Extraintestinal	2007	AusGEM	NSW	SAMN09579962	NA	SRR7469882	PRJNA479542	C4:A-:B20	866	68
AusGEM_00010	AVC123	10	Livestock	Avian	Extraintestinal	2009	AusGEM	NSW	SAMN09579997	NA	SRR7469876	PRJNA479542	F33:A-:B-	Unclustered (Singleton)	5_1020_1036_1160
AusGEM_00011	AVC126	350	Livestock	Avian	Extraintestinal	2009	AusGEM	NSW	SAMN09579998	NA	SRR7469875	PRJNA479542	C4:A-:B1	Unclustered (Singleton)	233
AusGEM_00012	AVC12	350	Livestock	Avian	Extraintestinal	2007	AusGEM	VIC	SAMN09579963	NA	SRR7469883	PRJNA479542	C4:A-:B1	Unclustered (Singleton)	233
AusGEM_00014	AVC148	350	Livestock	Avian	Extraintestinal	2009	AusGEM	NA	SAMN09579999	NA	SRR7469874	PRJNA479542	C4:A-:B1	269	233
AusGEM_00015	AVC149	350	Livestock	Avian	Extraintestinal	2009	AusGEM	NA	SAMN09580000	NA	SRR7469873	PRJNA479542	C4:A-:B1	269	233
AusGEM_00017	AVC150	117	Livestock	Avian	Extraintestinal	2010	AusGEM	VIC	SAMN41516001	NA	SRR29230049	PRJNA1112076	F40/C4:A-:B1	Unclustered (Singleton)	21
AusGEM_00018	AVC153	93	Livestock	Avian	Extraintestinal	2010	AusGEM	VIC	SAMN09580001	NA	SRR7469880	PRJNA479542	F24:A-:B40	Unclustered (Singleton)	45
AusGEM_00019	AVC154	117	Livestock	Avian	Extraintestinal	2010	AusGEM	VIC	SAMN09580002	NA	SRR7469879	PRJNA479542	C4:A-:B1	956	21
AusGEM_00020	AVC155	117	Livestock	Avian	Extraintestinal	2010	AusGEM	VIC	SAMN09580003	NA	SRR7469878	PRJNA479542	C4:A-:B1	662	21
AusGEM_00021	AVC156	362	Livestock	Avian	Extraintestinal	2010	AusGEM	NA	SAMN09580004	NA	SRR7469877	PRJNA479542	C4:A-:B1	207	93
AusGEM_00022	AVC159	117	Livestock	Avian	Extraintestinal	2010	AusGEM	QLD	SAMN09580005	NA	SRR7469872	PRJNA479542	C4:A-:B1	Unclustered (Singleton)	21
AusGEM_00024	AVC160	117	Livestock	Avian	Extraintestinal	2010	AusGEM	QLD	SAMN09580006	NA	SRR7469871	PRJNA479542	F24:A-:B1	Unclustered (Singleton)	21
AusGEM_00025	AVC161	1673	Livestock	Avian	Extraintestinal	2010	AusGEM	QLD	SAMN09580007	NA	SRR7469895	PRJNA479542	C4:A-:B1	536	1448
AusGEM_00026	AVC162	1673	Livestock	Avian	Extraintestinal	2010	AusGEM	QLD	SAMN09580008	NA	SRR7469896	PRJNA479542	C4:A-:B1	536	1448
AusGEM_00027	AVC167	350	Livestock	Avian	Extraintestinal	2010	AusGEM	VIC	SAMN09580009	NA	SRR7469897	PRJNA479542	C4:A-:B1	269	233
AusGEM_00029	AVC171	95	Livestock	Avian	Extraintestinal	2010	AusGEM	VIC	SAMN09580010	NA	SRR7469898	PRJNA479542	F2:A-:B1	Unclustered (Singleton)	9_1394
AusGEM_00030	AVC173	95	Livestock	Avian	Extraintestinal	2010	AusGEM	VIC	SAMN09580011	NA	SRR7469891	PRJNA479542	F2:A-:B1	329	9_1394
AusGEM_00031	AVC176	69	Livestock	Avian	Extraintestinal	2010	AusGEM	VIC	SAMN09580012	NA	SRR7469892	PRJNA479542	F4:A-:B10	229	10
AusGEM_00032	AVC177	68	Livestock	Avian	Extraintestinal	2010	AusGEM	VIC	SAMN09580013	NA	SRR7469893	PRJNA479542	F64:A-:B27	443	157
AusGEM_00033	AVC179	362	Livestock	Avian	Extraintestinal	2010	AusGEM	VIC	SAMN09580014	NA	SRR7469894	PRJNA479542	C4:A-:B1	207	93
AusGEM_00035	AVC183	131	Livestock	Avian	Extraintestinal	2010	AusGEM	NA	SAMN09580015	NA	SRR7469899	PRJNA479542	F24:A-:B40	Unclustered (Singleton)	4
AusGEM_00036	AVC184	117	Livestock	Avian	Extraintestinal	2011	AusGEM	VIC	SAMN09580016	NA	SRR7469900	PRJNA479542	C4:A-:B1	662	21
AusGEM_00037	AVC185	350	Livestock	Avian	Extraintestinal	2011	AusGEM	VIC	SAMN41516002	NA	SRR29230082	PRJNA1112076	C4:A-:B1	Unclustered (Singleton)	233
AusGEM_00038	AVC186	350	Livestock	Avian	Extraintestinal	2011	AusGEM	VIC	SAMN09580017	NA	SRR7469902	PRJNA479542	C4:A-:B1	269	233
AusGEM_00040	AVC191	117	Livestock	Avian	Extraintestinal	2011	AusGEM	NA	SAMN09580018	NA	SRR7469901	PRJNA479542	C4:A-:B1	662	21
AusGEM_00041	AVC192	350	Livestock	Avian	Extraintestinal	2011	AusGEM	NA	SAMN41516003	NA	SRR29230083	PRJNA1112076	C4:A-:B1	Unclustered (Singleton)	233
AusGEM_00043	AVC195	57	Livestock	Avian	Extraintestinal	2011	AusGEM	NA	SAMN09580019	NA	SRR7469904	PRJNA479542	F2:A-:B1	398	375_399
AusGEM_00044	AVC196	973	Livestock	Avian	Extraintestinal	2011	AusGEM	VIC	SAMN09580020	NA	SRR7469903	PRJNA479542	F24:A-:B8	Unclustered (Singleton)	123
AusGEM_00045	AVC197	350	Livestock	Avian	Extraintestinal	2011	AusGEM	VIC	SAMN09580021	NA	SRR7469906	PRJNA479542	C4:A-:B1	269	233
AusGEM_00046	AVC198	350	Livestock	Avian	Extraintestinal	2011	AusGEM	QLD	SAMN09580022	NA	SRR7469905	PRJNA479542	C4:A-:B1	269	233
AusGEM_00048	AVC19	429	Livestock	Avian	Extraintestinal	2008	AusGEM	NSW	SAMN09579964	NA	SRR7469884	PRJNA479542	C4:A-:B20	866	68
AusGEM_00049	AVC200	350	Livestock	Avian	Extraintestinal	2011	AusGEM	QLD	SAMN09580023	NA	SRR7469908	PRJNA479542	C4:A-:B1	269	233
AusGEM_00050	AVC201	23	Livestock	Avian	Extraintestinal	2011	AusGEM	WA	SAMN09580024	NA	SRR7469907	PRJNA479542	F4:A-:B1	447	12
AusGEM_00052	AVC204	350	Livestock	Avian	Extraintestinal	2011	AusGEM	NA	SAMN09580025	NA	SRR7469910	PRJNA479542	C4:A-:B1	269	233
AusGEM_00053	AVC207	3589	Livestock	Avian	Extraintestinal	2011	AusGEM	NA	SAMN09580026	NA	SRR7469909	PRJNA479542	F24:A-:B73	Unclustered (Singleton)	619
AusGEM_00054	AVC209	57	Livestock	Avian	Extraintestinal	2011	AusGEM	NSW	SAMN09580027	NA	SRR7469913	PRJNA479542	C4:A-:B1	171	120
AusGEM_00055	AVC20	429	Livestock	Avian	Extraintestinal	2008	AusGEM	NSW	SAMN09579965	NA	SRR7469889	PRJNA479542	C4:A-:B20	866	68
AusGEM_00056	AVC210	57	Livestock	Avian	Extraintestinal	2011	AusGEM	NSW	SAMN09580028	NA	SRR7469914	PRJNA479542	C4:A-:B1	171	120
AusGEM_00057	AVC211	665	Livestock	Avian	Extraintestinal	2011	AusGEM	VIC	SAMN09580029	NA	SRR7469911	PRJNA479542	C4:A-:B1	202	302_781_1077
AusGEM_00058	AVC213	155	Livestock	Avian	Extraintestinal	2011	AusGEM	VIC	SAMN09580030	NA	SRR7469912	PRJNA479542	F40/C4:A-:B1	Unclustered (Singleton)	11
AusGEM_00060	AVC215	117	Livestock	Avian	Extraintestinal	2012	AusGEM	VIC	SAMN09580031	NA	SRR7469917	PRJNA479542	C4:A-:B1	956	21
AusGEM_00061	AVC216	973	Livestock	Avian	Extraintestinal	2012	AusGEM	VIC	SAMN09580032	NA	SRR7469918	PRJNA479542	F24:A-:B8	Unclustered (Singleton)	123
AusGEM_00062	AVC218	141	Livestock	Avian	Extraintestinal	2012	AusGEM	VIC	SAMN09580033	NA	SRR7469915	PRJNA479542	F24:A-:B40	Unclustered (Singleton)	36
AusGEM_00063	AVC219	57	Livestock	Avian	Extraintestinal	2012	AusGEM	VIC	SAMN09580034	NA	SRR7469916	PRJNA479542	C4:A-:B1	171	120
AusGEM_00064	AVC21	429	Livestock	Avian	Extraintestinal	2008	AusGEM	NSW	SAMN09579966	NA	SRR7469890	PRJNA479542	C4:A-:B20	866	68
AusGEM_00065	AVC220	117	Livestock	Avian	Extraintestinal	2012	AusGEM	VIC	SAMN09580035	NA	SRR7469919	PRJNA479542	C4:A-:B1	956	21
AusGEM_00066	AVC221	973	Livestock	Avian	Extraintestinal	2012	AusGEM	VIC	SAMN09580036	NA	SRR7469920	PRJNA479542	F24:A-:B8	234	123
AusGEM_00067	AVC222	117	Livestock	Avian	Extraintestinal	2012	AusGEM	VIC	SAMN09580037	NA	SRR7469833	PRJNA479542	C4:A-:B1	662	21
AusGEM_00068	AVC223	117	Livestock	Avian	Extraintestinal	2012	AusGEM	VIC	SAMN09580038	NA	SRR7469832	PRJNA479542	F24:A-:B1	97	21
AusGEM_00069	AVC224	350	Livestock	Avian	Extraintestinal	2012	AusGEM	VIC	SAMN09580039	NA	SRR7469831	PRJNA479542	C4:A-:B1	Unclustered (Singleton)	233
AusGEM_00071	AVC226	665	Livestock	Avian	Extraintestinal	2012	AusGEM	NA	SAMN09580040	NA	SRR7469830	PRJNA479542	C4:A-:B8	Unclustered (Singleton)	302_781_1077
AusGEM_00072	AVC227	95	Livestock	Avian	Extraintestinal	2012	AusGEM	NA	SAMN09580041	NA	SRR7469829	PRJNA479542	C4:A-:B1	173	9_1394
AusGEM_00073	AVC228	4045	Livestock	Avian	Extraintestinal	2013	AusGEM	NA	SAMN09580042	NA	SRR7469828	PRJNA479542	C4:A-:B40	543	21
AusGEM_00074	AVC229	117	Livestock	Avian	Extraintestinal	2013	AusGEM	VIC	SAMN41516004	NA	SRR29230084	PRJNA1112076	C4:A-:B1	662	21
AusGEM_00076	AVC232	57	Livestock	Avian	Extraintestinal	2013	AusGEM	NA	SAMN09580043	NA	SRR7469827	PRJNA479542	F2:A-:B1	398	375_399
AusGEM_00077	AVC233	57	Livestock	Avian	Extraintestinal	2013	AusGEM	NA	SAMN09580044	NA	SRR7469826	PRJNA479542	F2:A-:B1	398	375_399
AusGEM_00078	AVC234	57	Livestock	Avian	Extraintestinal	2013	AusGEM	NA	SAMN09580045	NA	SRR7469825	PRJNA479542	C4:A-:B1	68	120
AusGEM_00079	AVC235	95	Livestock	Avian	Extraintestinal	2014	AusGEM	NSW	SAMN09580046	NA	SRR7469824	PRJNA479542	C4:A-:B1	214	9_1394
AusGEM_00080	AVC237	10	Livestock	Avian	Extraintestinal	2014	AusGEM	NSW	SAMN09580047	NA	SRR7469844	PRJNA479542	F24:A-:B1	Unclustered (Singleton)	585
AusGEM_00083	AVC242	95	Livestock	Avian	Extraintestinal	2014	AusGEM	VIC	SAMN09580048	NA	SRR7469845	PRJNA479542	F24:A-:B1*	304	9_1394
AusGEM_00084	AVC246	57	Livestock	Avian	Extraintestinal	2014	AusGEM	NA	SAMN09580049	NA	SRR7469846	PRJNA479542	F2:A-:B1	398	375_399
AusGEM_00085	AVC249	117	Livestock	Avian	Extraintestinal	2014	AusGEM	VIC	SAMN09580050	NA	SRR7469847	PRJNA479542	C5?*:A-:B1	258	21
AusGEM_00086	AVC24	117	Livestock	Avian	Extraintestinal	2008	AusGEM	NSW	SAMN41516005	NA	SRR29230085	PRJNA1112076	F2:A-:B1	Unclustered (Singleton)	21
AusGEM_00087	AVC251	141	Livestock	Avian	Extraintestinal	2015	AusGEM	NSW	SAMN09580051	NA	SRR7469848	PRJNA479542	C4:A-:B1	Unclustered (Singleton)	36
AusGEM_00088	AVC252	88	Livestock	Avian	Extraintestinal	2015	AusGEM	VIC	SAMN09580052	NA	SRR7469849	PRJNA479542	C4:A-:B1	Unclustered (Singleton)	12
AusGEM_00089	AVC256	95	Livestock	Avian	Extraintestinal	2015	AusGEM	VIC	SAMN09580053	NA	SRR7469850	PRJNA479542	F24:A-:B1*	304	9_1394
AusGEM_00090	AVC25	429	Livestock	Avian	Extraintestinal	2008	AusGEM	NSW	SAMN09579967	NA	SRR7469834	PRJNA479542	C4:A-:B20	866	68
AusGEM_00091	AVC26	429	Livestock	Avian	Extraintestinal	2008	AusGEM	NSW	SAMN09579968	NA	SRR7469835	PRJNA479542	C4:A-:B20	866	68
AusGEM_00093	AVC28	350	Livestock	Avian	Extraintestinal	2008	AusGEM	QLD	SAMN41516006	NA	SRR29230086	PRJNA1112076	C4:A-:B1	Unclustered (Singleton)	233
AusGEM_00094	AVC29	117	Livestock	Avian	Extraintestinal	2008	AusGEM	VIC	SAMN09579969	NA	SRR7469836	PRJNA479542	F40!/F2!:A-:B1	956	21
AusGEM_00095	AVC2	117	Livestock	Avian	Extraintestinal	2007	AusGEM	NSW	SAMN41516007	NA	SRR29230087	PRJNA1112076	C4:A-:B1	Unclustered (Singleton)	21
AusGEM_00096	AVC30	117	Livestock	Avian	Extraintestinal	2008	AusGEM	VIC	SAMN09579970	NA	SRR7469837	PRJNA479542	F40!/F2!:A-:B1	956	21
AusGEM_00097	AVC34	2473	Livestock	Avian	Extraintestinal	2008	AusGEM	NSW	SAMN09579971	NA	SRR7469838	PRJNA479542	F40/C4:A-:B1	532	191
AusGEM_00098	AVC35	2473	Livestock	Avian	Extraintestinal	2008	AusGEM	NSW	SAMN09579972	NA	SRR7469839	PRJNA479542	F40/C4:A-:B1	532	191
AusGEM_00099	AVC38	95	Livestock	Avian	Extraintestinal	2008	AusGEM	NSW	SAMN09579973	NA	SRR7469840	PRJNA479542	F24:A-:B1	477	9_1394
AusGEM_00100	AVC39	973	Livestock	Avian	Extraintestinal	2008	AusGEM	NSW	SAMN09579974	NA	SRR7469841	PRJNA479542	F24:A-:B8	234	123
AusGEM_00101	AVC4	117	Livestock	Avian	Extraintestinal	2007	AusGEM	NSW	SAMN09579957	NA	SRR7469885	PRJNA479542	C4:A-:B1	Unclustered (Singleton)	21
AusGEM_00102	AVC51	38	Livestock	Avian	Extraintestinal	2008	AusGEM	NSW	SAMN09579975	NA	SRR7469842	PRJNA479542	F24:A-:B40	Unclustered (Singleton)	20_785
AusGEM_00104	AVC58	117	Livestock	Avian	Extraintestinal	2008	AusGEM	NA	SAMN09579976	NA	SRR7469843	PRJNA479542	C4:A-:B1	956	21
AusGEM_00105	AVC59	117	Livestock	Avian	Extraintestinal	2008	AusGEM	NA	SAMN09579977	NA	SRR7469858	PRJNA479542	F40/C4:A-:B1	956	21
AusGEM_00106	AVC5	117	Livestock	Avian	Extraintestinal	2007	AusGEM	WA	SAMN09579958	NA	SRR7469886	PRJNA479542	C4:A-:B1	662	21
AusGEM_00107	AVC60	117	Livestock	Avian	Extraintestinal	2008	AusGEM	NA	SAMN09579978	NA	SRR7469857	PRJNA479542	C4:A-:B1	662	21
AusGEM_00108	AVC61	429	Livestock	Avian	Extraintestinal	2008	AusGEM	NA	SAMN09579979	NA	SRR7469860	PRJNA479542	C4:A-:B20	866	68
AusGEM_00109	AVC64	57	Livestock	Avian	Extraintestinal	2008	AusGEM	NSW	SAMN09579980	NA	SRR7469859	PRJNA479542	F2:A-:B1	398	375_399
AusGEM_00110	AVC65	973	Livestock	Avian	Extraintestinal	2008	AusGEM	NSW	SAMN09579981	NA	SRR7469854	PRJNA479542	F24:A-:B8	234	123
AusGEM_00113	AVC77	117	Livestock	Avian	Extraintestinal	2008	AusGEM	WA	SAMN09579982	NA	SRR7469853	PRJNA479542	C4:A-:B1	662	21
AusGEM_00114	AVC79	117	Livestock	Avian	Extraintestinal	2008	AusGEM	VIC	SAMN09579983	NA	SRR7469856	PRJNA479542	F2:A-:B1	Unclustered (Singleton)	21
AusGEM_00115	AVC7	3998	Livestock	Avian	Extraintestinal	2007	AusGEM	VIC	SAMN09579959	NA	SRR7469887	PRJNA479542	F24:A-:B1	Unclustered (Singleton)	434
AusGEM_00116	AVC80	117	Livestock	Avian	Extraintestinal	2008	AusGEM	VIC	SAMN09579984	NA	SRR7469855	PRJNA479542	C4:A-:B1	956	21
AusGEM_00117	AVC8	429	Livestock	Avian	Extraintestinal	2007	AusGEM	NSW	SAMN09579960	NA	SRR7469888	PRJNA479542	C4:A-:B20	866	68
AusGEM_00118	AVC91	973	Livestock	Avian	Extraintestinal	2009	AusGEM	QLD	SAMN09579985	NA	SRR7469852	PRJNA479542	F24:A-:B8	234	123
AusGEM_00119	AVC94	1125	Livestock	Avian	Extraintestinal	2009	AusGEM	QLD	SAMN09579986	NA	SRR7469851	PRJNA479542	C4:A-:B1	Unclustered (Singleton)	51
AusGEM_00120	AVC96	117	Livestock	Avian	Extraintestinal	2009	AusGEM	WA	SAMN09579987	NA	SRR8671292	PRJNA479542	F24:A-:B1	Unclustered (Singleton)	21
AusGEM_00121	AVC97	79	Livestock	Avian	Extraintestinal	2009	AusGEM	WA	SAMN09579988	NA	SRR7469870	PRJNA479542	F24:A-:B1	485	9_1394
AusGEM_00122	AVC98	1640	Livestock	Avian	Extraintestinal	2009	AusGEM	VIC	SAMN09579989	NA	SRR7469867	PRJNA479542	C4:A-:B1	Unclustered (Singleton)	1411
AusGEM_00124	FH100	95	Livestock	Avian	Extraintestinal	2015	AusGEM	VIC	SAMN34993231	NA	SRR24462448	PRJNA970052	C4:A-:B1	214	9_1394
AusGEM_00125	FH101	95	Livestock	Avian	Extraintestinal	2015	AusGEM	VIC	SAMN34993232	NA	SRR24462421	PRJNA970052	C4:A-:B1	214	9_1394
AusGEM_00126	FH102	95	Livestock	Avian	Extraintestinal	2015	AusGEM	VIC	SAMN34993233	NA	SRR24462405	PRJNA970052	C4:A-:B1	214	9_1394
AusGEM_00127	FH103	95	Livestock	Avian	Extraintestinal	2015	AusGEM	VIC	SAMN34993234	NA	SRR24462394	PRJNA970052	C4:A-:B1	214	9_1394
AusGEM_00128	FH104	95	Livestock	Avian	Extraintestinal	2015	AusGEM	VIC	SAMN34993235	NA	SRR24462355	PRJNA970052	C4:A-:B1	214	9_1394
AusGEM_00129	FH105	95	Livestock	Avian	Extraintestinal	2015	AusGEM	VIC	SAMN34993236	NA	SRR24462344	PRJNA970052	C4:A-:B1	214	9_1394
AusGEM_00130	FH106	117	Livestock	Avian	Extraintestinal	2015	AusGEM	VIC	SAMN34993237	NA	SRR24462305	PRJNA970052	C4:A-:B8	Unclustered (Singleton)	21
AusGEM_00131	FH107	95	Livestock	Avian	Extraintestinal	2015	AusGEM	VIC	SAMN34993238	NA	SRR24462294	PRJNA970052	C4:A-:B1	214	9_1394
AusGEM_00132	FH108	95	Livestock	Avian	Extraintestinal	2015	AusGEM	VIC	SAMN34993239	NA	SRR24462283	PRJNA970052	C4:A-:B1	214	9_1394
AusGEM_00133	FH109	95	Livestock	Avian	Extraintestinal	2015	AusGEM	VIC	SAMN34993240	NA	SRR24462447	PRJNA970052	C4:A-:B1	214	9_1394
AusGEM_00135	FH110	355	Livestock	Avian	Extraintestinal	2016	AusGEM	VIC	SAMN34993242	NA	SRR24462425	PRJNA970052	C4:A-:B1	155	104
AusGEM_00136	FH111	355	Livestock	Avian	Extraintestinal	2016	AusGEM	VIC	SAMN34993243	NA	SRR24462386	PRJNA970052	C4:A-:B1	155	104
AusGEM_00137	FH112	355	Livestock	Avian	Extraintestinal	2016	AusGEM	VIC	SAMN34993244	NA	SRR24462375	PRJNA970052	C4:A-:B1	155	104
AusGEM_00138	FH113	355	Livestock	Avian	Extraintestinal	2016	AusGEM	VIC	SAMN34993245	NA	SRR24462336	PRJNA970052	C4:A-:B1	155	104
AusGEM_00139	FH114	117	Livestock	Avian	Extraintestinal	2016	AusGEM	VIC	SAMN34993246	NA	SRR24462325	PRJNA970052	F24:A-:B1	286	21
AusGEM_00140	FH115	117	Livestock	Avian	Extraintestinal	2016	AusGEM	VIC	SAMN34993247	NA	SRR24462314	PRJNA970052	F24:A-:B1	286	21
AusGEM_00141	FH116	117	Livestock	Avian	Extraintestinal	2016	AusGEM	VIC	SAMN34993248	NA	SRR24462275	PRJNA970052	F24:A-:B1	286	21
AusGEM_00142	FH117	117	Livestock	Avian	Extraintestinal	2016	AusGEM	VIC	SAMN34993249	NA	SRR24462264	PRJNA970052	F24:A-:B1	286	21
AusGEM_00144	FH119	155	Livestock	Avian	Extraintestinal	2016	AusGEM	VIC	SAMN34993251	NA	SRR24462414	PRJNA970052	C4:A-:B1	95	11
AusGEM_00145	FH11	1818	Livestock	Avian	Extraintestinal	2016	AusGEM	VIC	SAMN34993241	NA	SRR24462436	PRJNA970052	F95!/F104!:A-:B-	1229	319
AusGEM_00146	FH120	69	Livestock	Avian	Extraintestinal	2016	AusGEM	VIC	SAMN34993253	NA	SRR24462412	PRJNA970052	F4:A-:B1	322	10
AusGEM_00147	FH121	69	Livestock	Avian	Extraintestinal	2016	AusGEM	VIC	SAMN34993254	NA	SRR24462411	PRJNA970052	F4:A-:B1	322	10
AusGEM_00148	FH122	93	Livestock	Avian	Extraintestinal	2016	AusGEM	VIC	SAMN34993255	NA	SRR24462410	PRJNA970052	F-:A1:B1	925	45
AusGEM_00150	FH124	93	Livestock	Avian	Extraintestinal	2016	AusGEM	VIC	SAMN34993256	NA	SRR24462409	PRJNA970052	F-:A1:B1	925	45
AusGEM_00151	FH125	10	Livestock	Avian	Extraintestinal	2016	AusGEM	VIC	SAMN34993257	NA	SRR24462408	PRJNA970052	F24:A-:B23	313	5_1020_1036_1160
AusGEM_00152	FH126	95	Livestock	Avian	Extraintestinal	2016	AusGEM	VIC	SAMN34993258	NA	SRR24462407	PRJNA970052	F24:A-:B1	357	9_1394
AusGEM_00153	FH127	95	Livestock	Avian	Extraintestinal	2016	AusGEM	VIC	SAMN34993259	NA	SRR24462406	PRJNA970052	F76/C4:A-:B1	214	9_1394
AusGEM_00154	FH128	95	Livestock	Avian	Extraintestinal	2016	AusGEM	VIC	SAMN34993260	NA	SRR24462404	PRJNA970052	F24:A-:B1	357	9_1394
AusGEM_00156	FH12	212	Livestock	Avian	Extraintestinal	2016	AusGEM	VIC	SAMN34993252	NA	SRR24462413	PRJNA970052	F-:A-:B-	Unclustered (Singleton)	125
AusGEM_00157	FH130	803	Livestock	Avian	Extraintestinal	2016	AusGEM	VIC	SAMN34993262	NA	SRR24462402	PRJNA970052	F2/C4:A-:B1	298	396
AusGEM_00158	FH131	101	Livestock	Avian	Extraintestinal	2016	AusGEM	VIC	SAMN34993263	NA	SRR24462401	PRJNA970052	C4:A6?:B1	Unclustered (Singleton)	27
AusGEM_00159	FH132	95	Livestock	Avian	Extraintestinal	2016	AusGEM	VIC	SAMN34993264	NA	SRR24462400	PRJNA970052	F24:A-:B1	357	9_1394
AusGEM_00160	FH133	355	Livestock	Avian	Extraintestinal	2016	AusGEM	VIC	SAMN34993265	NA	SRR24462399	PRJNA970052	C4:A-:B1	155	104
AusGEM_00161	FH134	355	Livestock	Avian	Extraintestinal	2016	AusGEM	VIC	SAMN34993266	NA	SRR24462398	PRJNA970052	C4:A-:B1	155	104
AusGEM_00162	FH135	93	Livestock	Avian	Extraintestinal	2016	AusGEM	VIC	SAMN34993267	NA	SRR24462397	PRJNA970052	F-:A1:B1	925	45
AusGEM_00163	FH136	95	Livestock	Avian	Extraintestinal	2016	AusGEM	VIC	SAMN34993268	NA	SRR24462396	PRJNA970052	F76/C4:A-:B1	214	9_1394
AusGEM_00164	FH137	95	Livestock	Avian	Extraintestinal	2016	AusGEM	VIC	SAMN34993269	NA	SRR24462395	PRJNA970052	F76/C4:A-:B1	214	9_1394
AusGEM_00165	FH138	95	Livestock	Avian	Extraintestinal	2016	AusGEM	VIC	SAMN34993270	NA	SRR24462365	PRJNA970052	F76/C4:A-:B1	214	9_1394
AusGEM_00166	FH139	69	Livestock	Avian	Extraintestinal	2016	AusGEM	VIC	SAMN34993271	NA	SRR24462364	PRJNA970052	F4:A-:B1	322	10
AusGEM_00167	FH13	1818	Livestock	Avian	Extraintestinal	2016	AusGEM	VIC	SAMN34993261	NA	SRR24462403	PRJNA970052	F95!/F104!:A-:B-	1229	319
AusGEM_00168	FH140	69	Livestock	Avian	Extraintestinal	2016	AusGEM	VIC	SAMN34993273	NA	SRR24462362	PRJNA970052	F4:A-:B1	322	10
AusGEM_00169	FH141	69	Livestock	Avian	Extraintestinal	2016	AusGEM	VIC	SAMN34993274	NA	SRR24462361	PRJNA970052	F4:A-:B1	322	10
AusGEM_00170	FH142	69	Livestock	Avian	Extraintestinal	2016	AusGEM	VIC	SAMN34993275	NA	SRR24462360	PRJNA970052	F4:A-:B1	322	10
AusGEM_00171	FH143	69	Livestock	Avian	Extraintestinal	2016	AusGEM	VIC	SAMN34993276	NA	SRR24462359	PRJNA970052	F4:A-:B1	322	10
AusGEM_00172	FH144	69	Livestock	Avian	Extraintestinal	2016	AusGEM	VIC	SAMN34993277	NA	SRR24462358	PRJNA970052	F4:A-:B1	322	10
AusGEM_00173	FH145	69	Livestock	Avian	Extraintestinal	2016	AusGEM	VIC	SAMN34993278	NA	SRR24462357	PRJNA970052	F4:A-:B1	322	10
AusGEM_00174	FH146	69	Livestock	Avian	Extraintestinal	2016	AusGEM	VIC	SAMN34993279	NA	SRR24462356	PRJNA970052	F4:A-:B1	322	10
AusGEM_00175	FH147	69	Livestock	Avian	Extraintestinal	2016	AusGEM	VIC	SAMN34993280	NA	SRR24462354	PRJNA970052	F4:A-:B1	322	10
AusGEM_00176	FH148	69	Livestock	Avian	Extraintestinal	2016	AusGEM	VIC	SAMN34993281	NA	SRR24462353	PRJNA970052	F4:A-:B1	322	10
AusGEM_00177	FH149	155	Livestock	Avian	Extraintestinal	2016	AusGEM	VIC	SAMN34993282	NA	SRR24462352	PRJNA970052	C4:A-:B1	95	11
AusGEM_00178	FH14	1286	Livestock	Avian	Extraintestinal	2016	AusGEM	VIC	SAMN34993272	NA	SRR24462363	PRJNA970052	F33:A-:B40	Unclustered (Singleton)	28_741_1324
AusGEM_00179	FH150	155	Livestock	Avian	Extraintestinal	2016	AusGEM	VIC	SAMN34993284	NA	SRR24462350	PRJNA970052	C4:A-:B1	95	11
AusGEM_00180	FH151	117	Livestock	Avian	Extraintestinal	2016	AusGEM	VIC	SAMN34993285	NA	SRR24462349	PRJNA970052	F29:A-:B53	Unclustered (Singleton)	21
AusGEM_00181	FH152	117	Livestock	Avian	Extraintestinal	2016	AusGEM	VIC	SAMN34993286	NA	SRR24462348	PRJNA970052	F29!/F24!:A-:B53	230	21
AusGEM_00182	FH153	1137	Livestock	Avian	Extraintestinal	2016	AusGEM	VIC	SAMN34993287	NA	SRR24462347	PRJNA970052	F-:A-:B-	Unclustered (Singleton)	5_1020_1036_1160
AusGEM_00183	FH154	117	Livestock	Avian	Extraintestinal	2016	AusGEM	VIC	SAMN34993288	NA	SRR24462346	PRJNA970052	F24:A-:B53	230	21
AusGEM_00184	FH155	117	Livestock	Avian	Extraintestinal	2016	AusGEM	VIC	SAMN34993289	NA	SRR24462345	PRJNA970052	F24:A-:B53	230	21
AusGEM_00185	FH156	117	Livestock	Avian	Extraintestinal	2016	AusGEM	VIC	SAMN34993290	NA	SRR24462343	PRJNA970052	F29!/F24!:A-:B53	230	21
AusGEM_00186	FH157	117	Livestock	Avian	Extraintestinal	2016	AusGEM	VIC	SAMN34993291	NA	SRR24462342	PRJNA970052	C4:A-:B1	1487	21
AusGEM_00187	FH158	117	Livestock	Avian	Extraintestinal	2016	AusGEM	VIC	SAMN34993292	NA	SRR24462341	PRJNA970052	C4:A-:B1	1487	21
AusGEM_00188	FH159	117	Livestock	Avian	Extraintestinal	2016	AusGEM	VIC	SAMN34993293	NA	SRR24462340	PRJNA970052	C4:A-:B1	1487	21
AusGEM_00189	FH15	1818	Livestock	Avian	Extraintestinal	2016	AusGEM	VIC	SAMN34993283	NA	SRR24462351	PRJNA970052	F95!/F104!:A-:B-	1229	319
AusGEM_00190	FH160	117	Livestock	Avian	Extraintestinal	2016	AusGEM	VIC	SAMN34993295	NA	SRR24462338	PRJNA970052	C4:A-:B1	1487	21
AusGEM_00191	FH161	117	Livestock	Avian	Extraintestinal	2016	AusGEM	VIC	SAMN34993296	NA	SRR24462309	PRJNA970052	F24:A-:B53	230	21
AusGEM_00192	FH162	117	Livestock	Avian	Extraintestinal	2016	AusGEM	VIC	SAMN34993297	NA	SRR24462308	PRJNA970052	F24:A-:B53	230	21
AusGEM_00193	FH163	117	Livestock	Avian	Extraintestinal	2016	AusGEM	VIC	SAMN34993298	NA	SRR24462307	PRJNA970052	F76!/F24!:A-:B53	230	21
AusGEM_00194	FH164	101	Livestock	Avian	Extraintestinal	2016	AusGEM	VIC	SAMN34993299	NA	SRR24462306	PRJNA970052	C4:A-:B6	2819	27
AusGEM_00195	FH165	101	Livestock	Avian	Extraintestinal	2016	AusGEM	VIC	SAMN34993300	NA	SRR24462304	PRJNA970052	C4:A-:B6	2819	27
AusGEM_00196	FH166	13152	Livestock	Avian	Extraintestinal	2016	AusGEM	VIC	SAMN34993301	NA	SRR24462303	PRJNA970052	F24:A-:B1	612	21
AusGEM_00197	FH167	13152	Livestock	Avian	Extraintestinal	2016	AusGEM	VIC	SAMN34993302	NA	SRR24462302	PRJNA970052	F24:A-:B1	612	21
AusGEM_00198	FH168	1640	Livestock	Avian	Extraintestinal	2016	AusGEM	VIC	SAMN34993303	NA	SRR24462301	PRJNA970052	C4:A-:B1	370	1411
AusGEM_00199	FH169	1640	Livestock	Avian	Extraintestinal	2016	AusGEM	VIC	SAMN34993304	NA	SRR24462300	PRJNA970052	C4:A-:B1	370	1411
AusGEM_00200	FH16	1818	Livestock	Avian	Extraintestinal	2016	AusGEM	VIC	SAMN34993294	NA	SRR24462339	PRJNA970052	F95!/F104!:A-:B-	1229	319
AusGEM_00201	FH170	1640	Livestock	Avian	Extraintestinal	2016	AusGEM	VIC	SAMN34993306	NA	SRR24462298	PRJNA970052	C4:A-:B1	370	1411
AusGEM_00202	FH171	117	Livestock	Avian	Extraintestinal	2016	AusGEM	VIC	SAMN34993307	NA	SRR24462297	PRJNA970052	F29!/F24!:A-:B53	230	21
AusGEM_00203	FH172	117	Livestock	Avian	Extraintestinal	2016	AusGEM	VIC	SAMN34993308	NA	SRR24462296	PRJNA970052	F76!/F24!:A-:B53	230	21
AusGEM_00204	FH173	13151	Livestock	Avian	Extraintestinal	2016	AusGEM	VIC	SAMN34993309	NA	SRR24462295	PRJNA970052	F29!/F24!:A-:B53	230	21
AusGEM_00205	FH174	117	Livestock	Avian	Extraintestinal	2016	AusGEM	VIC	SAMN34993310	NA	SRR24462293	PRJNA970052	F29!/F24!:A-:B53	230	21
AusGEM_00206	FH175	48	Livestock	Avian	Extraintestinal	2016	AusGEM	VIC	SAMN34993311	NA	SRR24462292	PRJNA970052	F24:A-:B1	Unclustered (Singleton)	64
AusGEM_00208	FH177	135	Livestock	Avian	Extraintestinal	2016	AusGEM	VIC	SAMN34993312	NA	SRR24462291	PRJNA970052	C4:A6?:B8	420	165
AusGEM_00209	FH178	117	Livestock	Avian	Extraintestinal	2016	AusGEM	VIC	SAMN34993313	NA	SRR24462290	PRJNA970052	C4:A-:B1	1487	21
AusGEM_00210	FH179	117	Livestock	Avian	Extraintestinal	2016	AusGEM	VIC	SAMN34993314	NA	SRR24462289	PRJNA970052	F24:A-:B1	597	21
AusGEM_00211	FH17	1818	Livestock	Avian	Extraintestinal	2016	AusGEM	VIC	SAMN34993305	NA	SRR24462299	PRJNA970052	F95!/F104!:A-:B-	1229	319
AusGEM_00212	FH180	117	Livestock	Avian	Extraintestinal	2016	AusGEM	VIC	SAMN34993316	NA	SRR24462287	PRJNA970052	F24:A-:B1	597	21
AusGEM_00213	FH181	117	Livestock	Avian	Extraintestinal	2016	AusGEM	VIC	SAMN34993317	NA	SRR24462286	PRJNA970052	F24:A-:B1	597	21
AusGEM_00214	FH182	117	Livestock	Avian	Extraintestinal	2016	AusGEM	VIC	SAMN34993318	NA	SRR24462285	PRJNA970052	F24:A-:B1	597	21
AusGEM_00215	FH183	117	Livestock	Avian	Extraintestinal	2016	AusGEM	VIC	SAMN34993319	NA	SRR24462284	PRJNA970052	F24:A-:B1	597	21
AusGEM_00216	FH184	117	Livestock	Avian	Extraintestinal	2016	AusGEM	VIC	SAMN34993320	NA	SRR24462282	PRJNA970052	F24:A-:B1	597	21
AusGEM_00217	FH185	117	Livestock	Avian	Extraintestinal	2016	AusGEM	VIC	SAMN34993321	NA	SRR24462253	PRJNA970052	F24:A-:B1	597	21
AusGEM_00218	FH186	117	Livestock	Avian	Extraintestinal	2016	AusGEM	VIC	SAMN34993322	NA	SRR24462252	PRJNA970052	F24:A-:B1	597	21
AusGEM_00219	FH187	135	Livestock	Avian	Extraintestinal	2016	AusGEM	VIC	SAMN34993323	NA	SRR24462251	PRJNA970052	C4:A6?:B8	420	165
AusGEM_00220	FH188	135	Livestock	Avian	Extraintestinal	2016	AusGEM	VIC	SAMN34993324	NA	SRR24462250	PRJNA970052	C4:A6?:B8	420	165
AusGEM_00221	FH189	117	Livestock	Avian	Extraintestinal	2016	AusGEM	VIC	SAMN34993325	NA	SRR24462249	PRJNA970052	C4:A-:B1	1487	21
AusGEM_00222	FH18	167	Livestock	Avian	Extraintestinal	2016	AusGEM	VIC	SAMN34993315	NA	SRR24462288	PRJNA970052	F4:A-:B1	Unclustered (Singleton)	5_1020_1036_1160
AusGEM_00223	FH190	117	Livestock	Avian	Extraintestinal	2016	AusGEM	VIC	SAMN34993327	NA	SRR24462247	PRJNA970052	C4:A-:B1	1487	21
AusGEM_00224	FH191	117	Livestock	Avian	Extraintestinal	2016	AusGEM	VIC	SAMN34993328	NA	SRR24462246	PRJNA970052	C4:A-:B1	1487	21
AusGEM_00225	FH192	117	Livestock	Avian	Extraintestinal	2016	AusGEM	VIC	SAMN34993329	NA	SRR24462245	PRJNA970052	C4:A-:B1	1487	21
AusGEM_00226	FH193	95	Livestock	Avian	Extraintestinal	2016	AusGEM	VIC	SAMN34993330	NA	SRR24462446	PRJNA970052	F24:A-:B1*	304	9_1394
AusGEM_00227	FH194	95	Livestock	Avian	Extraintestinal	2016	AusGEM	VIC	SAMN34993331	NA	SRR24462445	PRJNA970052	F24:A-:B1*	304	9_1394
AusGEM_00228	FH195	117	Livestock	Avian	Extraintestinal	2016	AusGEM	VIC	SAMN34993332	NA	SRR24462444	PRJNA970052	F24:A-:B1	1063	21
AusGEM_00229	FH196	117	Livestock	Avian	Extraintestinal	2016	AusGEM	VIC	SAMN34993333	NA	SRR24462443	PRJNA970052	F24:A-:B1	1063	21
AusGEM_00230	FH197	117	Livestock	Avian	Extraintestinal	2016	AusGEM	VIC	SAMN34993334	NA	SRR24462442	PRJNA970052	F24:A-:B1	1063	21
AusGEM_00231	FH198	117	Livestock	Avian	Extraintestinal	2016	AusGEM	VIC	SAMN34993335	NA	SRR24462441	PRJNA970052	F24:A-:B1	1063	21
AusGEM_00232	FH199	117	Livestock	Avian	Extraintestinal	2016	AusGEM	VIC	SAMN34993336	NA	SRR24462440	PRJNA970052	F24:A-:B1	1063	21
AusGEM_00233	FH19	117	Livestock	Avian	Extraintestinal	2016	AusGEM	VIC	SAMN34993326	NA	SRR24462248	PRJNA970052	F24:A-:B1	101	21
AusGEM_00234	FH1	1818	Livestock	Avian	Extraintestinal	2016	AusGEM	VIC	SAMN34993230	NA	SRR24462449	PRJNA970052	F95!/F104!:A-:B-	1229	319
AusGEM_00235	FH200	88	Livestock	Avian	Extraintestinal	2016	AusGEM	VIC	SAMN34993339	NA	SRR24462437	PRJNA970052	C4:A-:B8	Unclustered (Singleton)	12
AusGEM_00236	FH201	1722	Livestock	Avian	Extraintestinal	2016	AusGEM	VIC	SAMN34993340	NA	SRR24462435	PRJNA970052	F2:A-:B1	Unclustered (Singleton)	190
AusGEM_00238	FH203	117	Livestock	Avian	Extraintestinal	2016	AusGEM	VIC	SAMN34993341	NA	SRR24462434	PRJNA970052	F24:A-:B1	1063	21
AusGEM_00239	FH204	117	Livestock	Avian	Extraintestinal	2016	AusGEM	VIC	SAMN34993342	NA	SRR24462433	PRJNA970052	F24:A-:B1	1063	21
AusGEM_00240	FH205	117	Livestock	Avian	Extraintestinal	2016	AusGEM	VIC	SAMN34993343	NA	SRR24462432	PRJNA970052	F24:A-:B1	1063	21
AusGEM_00241	FH206	57	Livestock	Avian	Extraintestinal	2016	AusGEM	VIC	SAMN34993344	NA	SRR24462431	PRJNA970052	C4:A-:B1	171	120
AusGEM_00242	FH207	57	Livestock	Avian	Extraintestinal	2016	AusGEM	VIC	SAMN34993345	NA	SRR24462430	PRJNA970052	C4:A-:B1	171	120
AusGEM_00243	FH208	57	Livestock	Avian	Extraintestinal	2016	AusGEM	VIC	SAMN34993346	NA	SRR24462429	PRJNA970052	C4:A-:B1	171	120
AusGEM_00244	FH209	57	Livestock	Avian	Extraintestinal	2016	AusGEM	VIC	SAMN34993347	NA	SRR24462428	PRJNA970052	C4:A-:B1	171	120
AusGEM_00245	FH20	117	Livestock	Avian	Extraintestinal	2016	AusGEM	VIC	SAMN34993338	NA	SRR24462438	PRJNA970052	F24:A-:B1	101	21
AusGEM_00246	FH210	155	Livestock	Avian	Extraintestinal	2016	AusGEM	VIC	SAMN34993349	NA	SRR24462426	PRJNA970052	F4:A-:B1	Unclustered (Singleton)	11
AusGEM_00247	FH211	57	Livestock	Avian	Extraintestinal	2016	AusGEM	VIC	SAMN34993350	NA	SRR24462424	PRJNA970052	C4:A-:B1	171	120
AusGEM_00248	FH212	57	Livestock	Avian	Extraintestinal	2016	AusGEM	VIC	SAMN34993351	NA	SRR24462423	PRJNA970052	C4:A-:B1	898	1447
AusGEM_00249	FH213	57	Livestock	Avian	Extraintestinal	2016	AusGEM	VIC	SAMN34993352	NA	SRR24462422	PRJNA970052	C4:A-:B1	898	1447
AusGEM_00250	FH214	57	Livestock	Avian	Extraintestinal	2016	AusGEM	VIC	SAMN34993353	NA	SRR24462393	PRJNA970052	C4:A-:B1	171	120
AusGEM_00251	FH21	1914	Livestock	Avian	Extraintestinal	2016	AusGEM	VIC	SAMN34993348	NA	SRR24462427	PRJNA970052	F24:A-:B40	833	571
AusGEM_00252	FH22	1914	Livestock	Avian	Extraintestinal	2016	AusGEM	VIC	SAMN34993354	NA	SRR24462392	PRJNA970052	F24:A-:B40	833	571
AusGEM_00253	FH23	117	Livestock	Avian	Extraintestinal	2016	AusGEM	VIC	SAMN34993355	NA	SRR24462391	PRJNA970052	F24:A-:B1	101	21
AusGEM_00254	FH24	117	Livestock	Avian	Extraintestinal	2016	AusGEM	VIC	SAMN34993356	NA	SRR24462390	PRJNA970052	F24:A-:B1	101	21
AusGEM_00255	FH25	117	Livestock	Avian	Extraintestinal	2016	AusGEM	VIC	SAMN34993357	NA	SRR24462389	PRJNA970052	F24:A-:B1	101	21
AusGEM_00256	FH26	117	Livestock	Avian	Extraintestinal	2016	AusGEM	VIC	SAMN34993358	NA	SRR24462388	PRJNA970052	F24:A-:B1	101	21
AusGEM_00257	FH27	117	Livestock	Avian	Extraintestinal	2016	AusGEM	VIC	SAMN34993359	NA	SRR24462387	PRJNA970052	F24:A-:B1	56	21
AusGEM_00258	FH28	101	Livestock	Avian	Extraintestinal	2016	AusGEM	VIC	SAMN34993360	NA	SRR24462385	PRJNA970052	C4:A-:B6	2819	27
AusGEM_00259	FH29	69	Livestock	Avian	Extraintestinal	2016	AusGEM	VIC	SAMN34993361	NA	SRR24462384	PRJNA970052	F24:A-:B1	262	10
AusGEM_00260	FH2	1818	Livestock	Avian	Extraintestinal	2016	AusGEM	VIC	SAMN34993337	NA	SRR24462439	PRJNA970052	F95!/F104!:A-:B-	1229	319
AusGEM_00261	FH30	69	Livestock	Avian	Extraintestinal	2016	AusGEM	VIC	SAMN34993363	NA	SRR24462382	PRJNA970052	F24:A-:B1	262	10
AusGEM_00262	FH31	57	Livestock	Avian	Extraintestinal	2016	AusGEM	VIC	SAMN34993364	NA	SRR24462381	PRJNA970052	C4:A-:B1	1159	120
AusGEM_00263	FH32	57	Livestock	Avian	Extraintestinal	2016	AusGEM	VIC	SAMN34993365	NA	SRR24462380	PRJNA970052	C4:A-:B1	Unclustered (Singleton)	120
AusGEM_00264	FH33	10	Livestock	Avian	Extraintestinal	2016	AusGEM	VIC	SAMN34993366	NA	SRR24462379	PRJNA970052	F24:A-:B23	313	5_1020_1036_1160
AusGEM_00265	FH34	57	Livestock	Avian	Extraintestinal	2016	AusGEM	VIC	SAMN34993367	NA	SRR24462378	PRJNA970052	C4:A-:B1	1159	120
AusGEM_00266	FH35	57	Livestock	Avian	Extraintestinal	2016	AusGEM	VIC	SAMN34993368	NA	SRR24462377	PRJNA970052	C4:A-:B1	1159	120
AusGEM_00267	FH36	101	Livestock	Avian	Extraintestinal	2016	AusGEM	VIC	SAMN34993369	NA	SRR24462376	PRJNA970052	C4:A-:B6	2819	27
AusGEM_00268	FH37	95	Livestock	Avian	Extraintestinal	2016	AusGEM	VIC	SAMN34993370	NA	SRR24462374	PRJNA970052	C4:A-:B1	214	9_1394
AusGEM_00269	FH38	95	Livestock	Avian	Extraintestinal	2016	AusGEM	VIC	SAMN34993371	NA	SRR24462373	PRJNA970052	C4:A-:B1	214	9_1394
AusGEM_00270	FH39	95	Livestock	Avian	Extraintestinal	2016	AusGEM	VIC	SAMN34993372	NA	SRR24462372	PRJNA970052	C4:A-:B1	214	9_1394
AusGEM_00271	FH3	11026	Livestock	Avian	Extraintestinal	2016	AusGEM	VIC	SAMN34993362	NA	SRR24462383	PRJNA970052	F24:A-:B1	Unclustered (Singleton)	5_1020_1036_1160
AusGEM_00272	FH40	665	Livestock	Avian	Extraintestinal	2016	AusGEM	VIC	SAMN34993374	NA	SRR24462370	PRJNA970052	C4:A-:B1	202	302_781_1077
AusGEM_00273	FH41	57	Livestock	Avian	Extraintestinal	2016	AusGEM	VIC	SAMN34993375	NA	SRR24462369	PRJNA970052	F2:A-:B1	398	375_399
AusGEM_00274	FH42	57	Livestock	Avian	Extraintestinal	2016	AusGEM	VIC	SAMN34993376	NA	SRR24462368	PRJNA970052	F2:A-:B1	398	375_399
AusGEM_00275	FH43	57	Livestock	Avian	Extraintestinal	2016	AusGEM	VIC	SAMN34993377	NA	SRR24462367	PRJNA970052	F2:A-:B1	398	375_399
AusGEM_00276	FH44	57	Livestock	Avian	Extraintestinal	2016	AusGEM	VIC	SAMN34993378	NA	SRR24462366	PRJNA970052	F2:A-:B1	398	375_399
AusGEM_00277	FH45	57	Livestock	Avian	Extraintestinal	2016	AusGEM	VIC	SAMN34993379	NA	SRR24462337	PRJNA970052	F2:A-:B1	398	375_399
AusGEM_00278	FH46	57	Livestock	Avian	Extraintestinal	2016	AusGEM	VIC	SAMN34993380	NA	SRR24462335	PRJNA970052	F2:A-:B1	398	375_399
AusGEM_00279	FH47	57	Livestock	Avian	Extraintestinal	2016	AusGEM	VIC	SAMN34993381	NA	SRR24462334	PRJNA970052	F2:A-:B1	398	375_399
AusGEM_00280	FH48	10	Livestock	Avian	Extraintestinal	2016	AusGEM	VIC	SAMN34993382	NA	SRR24462333	PRJNA970052	F24:A-:B1	Unclustered (Singleton)	5_1020_1036_1160
AusGEM_00281	FH49	57	Livestock	Avian	Extraintestinal	2016	AusGEM	VIC	SAMN34993383	NA	SRR24462332	PRJNA970052	F2:A-:B1	398	375_399
AusGEM_00282	FH4	117	Livestock	Avian	Extraintestinal	2016	AusGEM	VIC	SAMN34993373	NA	SRR24462371	PRJNA970052	C4:A-:B1	662	21
AusGEM_00283	FH50	57	Livestock	Avian	Extraintestinal	2016	AusGEM	VIC	SAMN34993385	NA	SRR24462330	PRJNA970052	F2:A-:B1	398	375_399
AusGEM_00284	FH51	57	Livestock	Avian	Extraintestinal	2016	AusGEM	VIC	SAMN34993386	NA	SRR24462329	PRJNA970052	C4:A-:B1*	Unclustered (Singleton)	120
AusGEM_00285	FH52	57	Livestock	Avian	Extraintestinal	2016	AusGEM	VIC	SAMN34993387	NA	SRR24462328	PRJNA970052	C4:A-:B1	Unclustered (Singleton)	120
AusGEM_00286	FH53	117	Livestock	Avian	Extraintestinal	2016	AusGEM	VIC	SAMN34993388	NA	SRR24462327	PRJNA970052	F24:A-:B1	777	21
AusGEM_00287	FH54	117	Livestock	Avian	Extraintestinal	2016	AusGEM	VIC	SAMN34993389	NA	SRR24462326	PRJNA970052	F24:A-:B1	777	21
AusGEM_00288	FH55	117	Livestock	Avian	Extraintestinal	2016	AusGEM	VIC	SAMN34993390	NA	SRR24462324	PRJNA970052	F24:A-:B1	777	21
AusGEM_00289	FH56	117	Livestock	Avian	Extraintestinal	2016	AusGEM	VIC	SAMN34993391	NA	SRR24462323	PRJNA970052	F24:A-:B1	777	21
AusGEM_00290	FH57	69	Livestock	Avian	Extraintestinal	2016	AusGEM	VIC	SAMN34993392	NA	SRR24462322	PRJNA970052	F-:A-:B-	Unclustered (Singleton)	10
AusGEM_00291	FH58	4710	Livestock	Avian	Extraintestinal	2016	AusGEM	VIC	SAMN34993393	NA	SRR24462321	PRJNA970052	F29:A-:B-	Unclustered (Singleton)	319
AusGEM_00292	FH59	350	Livestock	Avian	Extraintestinal	2016	AusGEM	VIC	SAMN34993394	NA	SRR24462320	PRJNA970052	C4:A-:B1	Unclustered (Singleton)	233
AusGEM_00293	FH5	117	Livestock	Avian	Extraintestinal	2016	AusGEM	VIC	SAMN34993384	NA	SRR24462331	PRJNA970052	C4:A-:B1	662	21
AusGEM_00294	FH60	93	Livestock	Avian	Extraintestinal	2016	AusGEM	VIC	SAMN34993395	NA	SRR24462319	PRJNA970052	C4:A-:B8	Unclustered (Singleton)	45
AusGEM_00295	FH61	69	Livestock	Avian	Extraintestinal	2016	AusGEM	VIC	SAMN34993396	NA	SRR24462318	PRJNA970052	F4:A-:B1	322	10
AusGEM_00296	FH62	69	Livestock	Avian	Extraintestinal	2016	AusGEM	VIC	SAMN34993397	NA	SRR24462317	PRJNA970052	F4:A-:B1	322	10
AusGEM_00297	FH63	69	Livestock	Avian	Extraintestinal	2016	AusGEM	VIC	SAMN34993398	NA	SRR24462316	PRJNA970052	F4:A-:B1	322	10
AusGEM_00298	FH64	69	Livestock	Avian	Extraintestinal	2016	AusGEM	VIC	SAMN34993399	NA	SRR24462315	PRJNA970052	F4:A-:B1	322	10
AusGEM_00299	FH65	69	Livestock	Avian	Extraintestinal	2016	AusGEM	VIC	SAMN34993400	NA	SRR24462313	PRJNA970052	F4:A-:B1	322	10
AusGEM_00301	FH67	69	Livestock	Avian	Extraintestinal	2016	AusGEM	VIC	SAMN34993401	NA	SRR24462312	PRJNA970052	F4:A-:B1	322	10
AusGEM_00302	FH68	117	Livestock	Avian	Extraintestinal	2016	AusGEM	VIC	SAMN34993402	NA	SRR24462311	PRJNA970052	C4:A-:B1	977	21
AusGEM_00303	FH69	117	Livestock	Avian	Extraintestinal	2016	AusGEM	VIC	SAMN34993403	NA	SRR24462310	PRJNA970052	C4:A-:B1	977	21
AusGEM_00305	FH70	117	Livestock	Avian	Extraintestinal	2016	AusGEM	VIC	SAMN34993405	NA	SRR24462280	PRJNA970052	C4:A-:B1	977	21
AusGEM_00306	FH71	117	Livestock	Avian	Extraintestinal	2016	AusGEM	VIC	SAMN34993406	NA	SRR24462279	PRJNA970052	C4:A-:B1	977	21
AusGEM_00307	FH72	117	Livestock	Avian	Extraintestinal	2016	AusGEM	VIC	SAMN34993407	NA	SRR24462278	PRJNA970052	C4:A-:B1	977	21
AusGEM_00308	FH73	69	Livestock	Avian	Extraintestinal	2016	AusGEM	VIC	SAMN34993408	NA	SRR24462277	PRJNA970052	F4:A-:B1	322	10
AusGEM_00309	FH74	69	Livestock	Avian	Extraintestinal	2016	AusGEM	VIC	SAMN34993409	NA	SRR24462276	PRJNA970052	F4:A-:B1	322	10
AusGEM_00311	FH76	69	Livestock	Avian	Extraintestinal	2016	AusGEM	VIC	SAMN34993410	NA	SRR24462274	PRJNA970052	F4:A-:B1	322	10
AusGEM_00312	FH77	69	Livestock	Avian	Extraintestinal	2016	AusGEM	VIC	SAMN34993411	NA	SRR24462273	PRJNA970052	F4:A-:B1	322	10
AusGEM_00313	FH78	95	Livestock	Avian	Extraintestinal	2016	AusGEM	VIC	SAMN34993412	NA	SRR24462272	PRJNA970052	C4:A-:B1	214	9_1394
AusGEM_00314	FH79	95	Livestock	Avian	Extraintestinal	2015	AusGEM	VIC	SAMN34993413	NA	SRR24462271	PRJNA970052	F24:A-:B1	477	9_1394
AusGEM_00315	FH7	117	Livestock	Avian	Extraintestinal	2016	AusGEM	VIC	SAMN34993404	NA	SRR24462281	PRJNA970052	C4:A-:B1	662	21
AusGEM_00316	FH80	95	Livestock	Avian	Extraintestinal	2015	AusGEM	VIC	SAMN34993415	NA	SRR24462269	PRJNA970052	F24:A-:B1	477	9_1394
AusGEM_00317	FH81	95	Livestock	Avian	Extraintestinal	2015	AusGEM	VIC	SAMN34993416	NA	SRR24462268	PRJNA970052	F24:A-:B1	477	9_1394
AusGEM_00318	FH82	95	Livestock	Avian	Extraintestinal	2015	AusGEM	VIC	SAMN34993417	NA	SRR24462267	PRJNA970052	F24:A-:B1	477	9_1394
AusGEM_00319	FH83	752	Livestock	Avian	Extraintestinal	2015	AusGEM	VIC	SAMN34993418	NA	SRR24462266	PRJNA970052	C4:A-:B1	422	5_1020_1036_1160
AusGEM_00320	FH84	752	Livestock	Avian	Extraintestinal	2015	AusGEM	VIC	SAMN34993419	NA	SRR24462265	PRJNA970052	C4:A-:B1	422	5_1020_1036_1160
AusGEM_00321	FH85	752	Livestock	Avian	Extraintestinal	2015	AusGEM	VIC	SAMN34993420	NA	SRR24462263	PRJNA970052	C4:A-:B1	422	5_1020_1036_1160
AusGEM_00323	FH87	117	Livestock	Avian	Extraintestinal	2015	AusGEM	VIC	SAMN34993421	NA	SRR24462262	PRJNA970052	F24:A-:B1	Unclustered (Singleton)	21
AusGEM_00324	FH88	95	Livestock	Avian	Extraintestinal	2015	AusGEM	VIC	SAMN34993422	NA	SRR24462261	PRJNA970052	C4:A-:B1	214	9_1394
AusGEM_00325	FH89	95	Livestock	Avian	Extraintestinal	2015	AusGEM	VIC	SAMN34993423	NA	SRR24462260	PRJNA970052	C4:A-:B1	214	9_1394
AusGEM_00326	FH8	117	Livestock	Avian	Extraintestinal	2016	AusGEM	VIC	SAMN34993414	NA	SRR24462270	PRJNA970052	C4:A-:B1	662	21
AusGEM_00327	FH90	95	Livestock	Avian	Extraintestinal	2015	AusGEM	VIC	SAMN34993425	NA	SRR24462258	PRJNA970052	C4:A-:B1	214	9_1394
AusGEM_00328	FH91	95	Livestock	Avian	Extraintestinal	2015	AusGEM	VIC	SAMN34993426	NA	SRR24462257	PRJNA970052	C4:A-:B1	214	9_1394
AusGEM_00329	FH92	95	Livestock	Avian	Extraintestinal	2015	AusGEM	VIC	SAMN34993427	NA	SRR24462256	PRJNA970052	C4:A-:B1	214	9_1394
AusGEM_00330	FH93	95	Livestock	Avian	Extraintestinal	2015	AusGEM	VIC	SAMN34993428	NA	SRR24462255	PRJNA970052	C4:A-:B1	214	9_1394
AusGEM_00331	FH94	95	Livestock	Avian	Extraintestinal	2015	AusGEM	VIC	SAMN34993429	NA	SRR24462254	PRJNA970052	C4:A-:B1	214	9_1394
AusGEM_00332	FH95	95	Livestock	Avian	Extraintestinal	2015	AusGEM	VIC	SAMN34993430	NA	SRR24462419	PRJNA970052	C4:A-:B1	214	9_1394
AusGEM_00333	FH96	95	Livestock	Avian	Extraintestinal	2015	AusGEM	VIC	SAMN34993431	NA	SRR24462418	PRJNA970052	C4:A-:B1	214	9_1394
AusGEM_00334	FH97	95	Livestock	Avian	Extraintestinal	2015	AusGEM	VIC	SAMN34993432	NA	SRR24462417	PRJNA970052	C4:A-:B1	214	9_1394
AusGEM_00335	FH98	95	Livestock	Avian	Extraintestinal	2015	AusGEM	VIC	SAMN34993433	NA	SRR24462416	PRJNA970052	C4:A-:B1	214	9_1394
AusGEM_00336	FH99	95	Livestock	Avian	Extraintestinal	2015	AusGEM	VIC	SAMN34993434	NA	SRR24462415	PRJNA970052	C4:A-:B1	214	9_1394
AusGEM_00337	FH9	1818	Livestock	Avian	Extraintestinal	2016	AusGEM	VIC	SAMN34993424	NA	SRR24462259	PRJNA970052	F95!/F104!:A-:B-	1229	319
AusGEM_00338	MVC1	141	Companion Animal	Canine	Extraintestinal	2008	AusGEM	VIC	SAMN16787465	NA	SRR14629913	PRJNA678027	F-:A-:B-	Unclustered (Singleton)	36
AusGEM_00339	MVC10	131	Companion Animal	Canine	Intestinal	2008	AusGEM	VIC	SAMN16787466	NA	SRR14629912	PRJNA678027	F1:A2:B20	46	4
AusGEM_00340	MVC100	10	Companion Animal	Canine	Extraintestinal	2009	AusGEM	VIC	SAMN16787467	NA	SRR14629680	PRJNA678027	F1:A1:B1	Unclustered (Singleton)	5_1020_1036_1160
AusGEM_00341	MVC102	372	Companion Animal	Canine	Extraintestinal	2009	AusGEM	VIC	SAMN16787468	NA	SRR14629798	PRJNA678027	F-:A-:B-	156	44
AusGEM_00342	MVC103	372	Companion Animal	Canine	Intestinal	2009	AusGEM	VIC	SAMN16787469	NA	SRR14629746	PRJNA678027	F-:A-:B-	156	44
AusGEM_00343	MVC107	12	Companion Animal	Canine	Intestinal	2009	AusGEM	VIC	SAMN16787470	NA	SRR14629735	PRJNA678027	F51:A-:B10	Unclustered (Singleton)	17
AusGEM_00344	MVC108	3058	Companion Animal	Canine	Extraintestinal	2009	AusGEM	VIC	SAMN16787471	NA	SRR14629944	PRJNA678027	F24:A-:B40	Unclustered (Singleton)	1597
AusGEM_00345	MVC109	10	Companion Animal	Canine	Extraintestinal	2009	AusGEM	VIC	SAMN16787472	NA	SRR14629933	PRJNA678027	F1:A1:B1	Unclustered (Singleton)	5_1020_1036_1160
AusGEM_00346	MVC110	131	Companion Animal	Canine	Extraintestinal	2009	AusGEM	VIC	SAMN16787473	NA	SRR14629922	PRJNA678027	F1:A2:B20	46	4
AusGEM_00347	MVC116	8084	Companion Animal	Canine	Extraintestinal	2009	AusGEM	VIC	SAMN16787474	NA	SRR14629727	PRJNA678027	F-:A-:B-	641	1446
AusGEM_00348	MVC117	8084	Companion Animal	Canine	Intestinal	2009	AusGEM	VIC	SAMN16787475	NA	SRR14629911	PRJNA678027	F-:A-:B-	641	1446
AusGEM_00349	MVC118	80	Companion Animal	Canine	Extraintestinal	2009	AusGEM	VIC	SAMN16787476	NA	SRR14629900	PRJNA678027	F-:A-:B-	10	66
AusGEM_00350	MVC119	372	Companion Animal	Canine	Extraintestinal	2010	AusGEM	VIC	SAMN16787477	NA	SRR14629889	PRJNA678027	F-:A-:B-	Unclustered (Singleton)	44
AusGEM_00351	MVC121	2541	Companion Animal	Canine	Extraintestinal	2010	AusGEM	VIC	SAMN16787478	NA	SRR14629878	PRJNA678027	F-:A-:B-	Unclustered (Singleton)	323
AusGEM_00352	MVC122	93	Companion Animal	Canine	Intestinal	2010	AusGEM	VIC	SAMN16787479	NA	SRR14629710	PRJNA678027	F104/C4:A-:B1	1213	45
AusGEM_00353	MVC126	130	Companion Animal	Canine	Intestinal	2010	AusGEM	VIC	SAMN16787480	NA	SRR14629699	PRJNA678027	F35:A-:B-	Unclustered (Singleton)	835
AusGEM_00354	MVC127	130	Companion Animal	Canine	Extraintestinal	2010	AusGEM	VIC	SAMN16787481	NA	SRR14629688	PRJNA678027	F4:A-:B1	Unclustered (Singleton)	46_970_1117_1220_1279
AusGEM_00356	MVC131	88	Companion Animal	Canine	Intestinal	2010	AusGEM	VIC	SAMN45088646	NA	SRR31541452	PRJNA1112076	F2:A-:B1	376	12
AusGEM_00357	MVC133	83	Companion Animal	Canine	Intestinal	2010	AusGEM	VIC	SAMN16787484	NA	SRR14629859	PRJNA678027	F-:A-:B-	559	148
AusGEM_00358	MVC134	393	Companion Animal	Canine	Extraintestinal	2010	AusGEM	VIC	SAMN16787485	NA	SRR14629848	PRJNA678027	F-:A1:B32	Unclustered (Singleton)	40
AusGEM_00359	MVC135	372	Companion Animal	Canine	Extraintestinal	2010	AusGEM	VIC	SAMN16787486	NA	SRR14629679	PRJNA678027	F96:A-:B-	156	44
AusGEM_00360	MVC136	372	Companion Animal	Canine	Intestinal	2010	AusGEM	VIC	SAMN16787487	NA	SRR14629668	PRJNA678027	F25*:A6:B42*	Unclustered (Singleton)	175
AusGEM_00361	MVC137	372	Companion Animal	Canine	Intestinal	2010	AusGEM	VIC	SAMN16787488	NA	SRR14629657	PRJNA678027	F96:A-:B-	156	44
AusGEM_00363	MVC139	2325	Companion Animal	Canine	Extraintestinal	2010	AusGEM	VIC	SAMN16787490	NA	SRR14629828	PRJNA678027	C5:A-:B53	Unclustered (Singleton)	156
AusGEM_00365	MVC141	1308	Companion Animal	Canine	Intestinal	2010	AusGEM	VIC	SAMN16787492	NA	SRR14629806	PRJNA678027	F2:A-:B1	Unclustered (Singleton)	21
AusGEM_00366	MVC142	405	Companion Animal	Canine	Extraintestinal	2010	AusGEM	VIC	SAMN16787493	NA	SRR14629638	PRJNA678027	F4!/F29!:A-:B10	Unclustered (Singleton)	24
AusGEM_00367	MVC145	10	Companion Animal	Canine	Intestinal	2008	AusGEM	VIC	SAMN16787494	NA	SRR14629627	PRJNA678027	F14/C4:A-:B38*	Unclustered (Singleton)	5_1020_1036_1160
AusGEM_00368	MVC147	88	Companion Animal	Canine	Intestinal	2009	AusGEM	VIC	SAMN16787495	NA	SRR14629616	PRJNA678027	C4:A-:B1	Unclustered (Singleton)	12
AusGEM_00369	MVC148	12	Companion Animal	Canine	Intestinal	2009	AusGEM	VIC	SAMN16787496	NA	SRR14629797	PRJNA678027	F-:A-:B-	Unclustered (Singleton)	17
AusGEM_00370	MVC151	372	Companion Animal	Canine	Intestinal	2009	AusGEM	VIC	SAMN16787497	NA	SRR14629786	PRJNA678027	F-:A-:B-	266	44
AusGEM_00371	MVC152	7428	Companion Animal	Canine	Extraintestinal	2009	AusGEM	VIC	SAMN16787498	NA	SRR14629775	PRJNA678027	F18*:A-:B40*	Unclustered (Singleton)	1596
AusGEM_00372	MVC153	58	Companion Animal	Canine	Extraintestinal	2009	AusGEM	VIC	SAMN45088647	NA	SRR31541451	PRJNA1112076	F-:A-:B1	550	11
AusGEM_00373	MVC154	73	Companion Animal	Canine	Extraintestinal	2009	AusGEM	VIC	SAMN16787500	NA	SRR14629607	PRJNA678027	F1:A1:B1	73	8
AusGEM_00374	MVC16	372	Companion Animal	Canine	Intestinal	2008	AusGEM	VIC	SAMN16787501	NA	SRR14629596	PRJNA678027	F-:A-:B-	89	44
AusGEM_00375	MVC164	681	Companion Animal	Canine	Intestinal	2010	AusGEM	VIC	SAMN16787502	NA	SRR14629585	PRJNA678027	F-:A-:B-	Unclustered (Singleton)	184
AusGEM_00376	MVC166	10	Companion Animal	Canine	Extraintestinal	2010	AusGEM	VIC	SAMN16787503	NA	SRR14629951	PRJNA678027	F57:A-:B45	Unclustered (Singleton)	5_1020_1036_1160
AusGEM_00378	MVC175	297	Companion Animal	Canine	Intestinal	2010	AusGEM	VIC	SAMN16787505	NA	SRR14629748	PRJNA678027	F-:A-:B-	Unclustered (Singleton)	33
AusGEM_00379	MVC176	929	Companion Animal	Canine	Intestinal	2010	AusGEM	VIC	SAMN16787506	NA	SRR14629747	PRJNA678027	F-:A-:B-	Unclustered (Singleton)	210
AusGEM_00380	MVC18	6096	Companion Animal	Canine	Extraintestinal	2008	AusGEM	VIC	SAMN16787507	NA	SRR14629745	PRJNA678027	F100*:A-:B59?*	Unclustered (Singleton)	1218
AusGEM_00381	MVC180	1858	Companion Animal	Canine	Extraintestinal	2010	AusGEM	VIC	SAMN16787508	NA	SRR14629744	PRJNA678027	F-:A-:B-	Unclustered (Singleton)	315
AusGEM_00382	MVC182	2307	Companion Animal	Canine	Intestinal	2010	AusGEM	VIC	SAMN16787509	NA	SRR14629743	PRJNA678027	F-:A-:B-	Unclustered (Singleton)	222
AusGEM_00384	MVC184	372	Companion Animal	Canine	Intestinal	2011	AusGEM	VIC	SAMN16787511	NA	SRR14629741	PRJNA678027	F12?*:A-:B52	Unclustered (Singleton)	44
AusGEM_00385	MVC186	127	Companion Animal	Canine	Extraintestinal	2011	AusGEM	VIC	SAMN16787512	NA	SRR14629740	PRJNA678027	F-:A-:B-	Unclustered (Singleton)	22
AusGEM_00386	MVC198	155	Companion Animal	Canine	Extraintestinal	2011	AusGEM	VIC	SAMN16787513	NA	SRR14629739	PRJNA678027	F-:A-:B-	Unclustered (Singleton)	11
AusGEM_00387	MVC199	141	Companion Animal	Canine	Extraintestinal	2011	AusGEM	VIC	SAMN16787514	NA	SRR14629738	PRJNA678027	F-:A-:B-	Unclustered (Singleton)	36
AusGEM_00389	MVC201	80	Companion Animal	Canine	Extraintestinal	2011	AusGEM	VIC	SAMN45088648	NA	SRR31541335	PRJNA1112076	F-:A-:B-	537	66
AusGEM_00390	MVC202	569	Companion Animal	Canine	Extraintestinal	2011	AusGEM	VIC	SAMN16787517	NA	SRR14629736	PRJNA678027	F-:A-:B-	1455	78
AusGEM_00391	MVC204	569	Companion Animal	Canine	Extraintestinal	2011	AusGEM	VIC	SAMN16787518	NA	SRR14629734	PRJNA678027	F-:A-:B-	1455	78
AusGEM_00392	MVC205	372	Companion Animal	Canine	Extraintestinal	2011	AusGEM	VIC	SAMN16787519	NA	SRR14629733	PRJNA678027	F-:A-:B-	576	44
AusGEM_00393	MVC206	117	Companion Animal	Canine	Extraintestinal	2011	AusGEM	VIC	SAMN16787520	NA	SRR14629732	PRJNA678027	C4:A-:B1	662	21
AusGEM_00394	MVC207	973	Companion Animal	Canine	Extraintestinal	2011	AusGEM	VIC	SAMN16787521	NA	SRR14629731	PRJNA678027	F-:A-:B-	Unclustered (Singleton)	123
AusGEM_00395	MVC208	961	Companion Animal	Canine	Extraintestinal	2011	AusGEM	VIC	SAMN16787522	NA	SRR14629730	PRJNA678027	F-:A-:B-	264	17
AusGEM_00396	MVC209	372	Companion Animal	Canine	Extraintestinal	2011	AusGEM	VIC	SAMN16787523	NA	SRR14629949	PRJNA678027	F-:A-:B-	282	44
AusGEM_00397	MVC210	227	Companion Animal	Canine	Extraintestinal	2011	AusGEM	VIC	SAMN16787524	NA	SRR14629948	PRJNA678027	F-:A-:B-	742	5_1020_1036_1160
AusGEM_00398	MVC211	357	Companion Animal	Canine	Extraintestinal	2011	AusGEM	VIC	SAMN16787525	NA	SRR14629947	PRJNA678027	F89:A-:B62*	Unclustered (Singleton)	82
AusGEM_00399	MVC212	227	Companion Animal	Canine	Extraintestinal	2011	AusGEM	VIC	SAMN16787526	NA	SRR14629946	PRJNA678027	F-:A-:B-	742	5_1020_1036_1160
AusGEM_00400	MVC214	372	Companion Animal	Canine	Extraintestinal	2011	AusGEM	VIC	SAMN16787527	NA	SRR14629945	PRJNA678027	F-:A-:B-	282	44
AusGEM_00401	MVC215	117	Companion Animal	Canine	Extraintestinal	2011	AusGEM	VIC	SAMN16787528	NA	SRR14629943	PRJNA678027	C4:A6*:B42	Unclustered (Singleton)	21
AusGEM_00403	MVC219	38	Companion Animal	Canine	Intestinal	2011	AusGEM	VIC	SAMN16787530	NA	SRR14629941	PRJNA678027	F-:A-:B29	Unclustered (Singleton)	20_785
AusGEM_00404	MVC222	961	Companion Animal	Canine	Extraintestinal	2011	AusGEM	VIC	SAMN16787531	NA	SRR14629940	PRJNA678027	F-:A-:B-	264	17
AusGEM_00405	MVC223	73	Companion Animal	Canine	Extraintestinal	2011	AusGEM	VIC	SAMN16787532	NA	SRR14629939	PRJNA678027	F-:A-:B-	1081	8
AusGEM_00406	MVC224	38	Companion Animal	Canine	Extraintestinal	2011	AusGEM	VIC	SAMN16787533	NA	SRR14629938	PRJNA678027	F-:A-:B-	93	20_785
AusGEM_00407	MVC225	12	Companion Animal	Canine	Extraintestinal	2011	AusGEM	VIC	SAMN16787534	NA	SRR14629937	PRJNA678027	F-:A-:B-	Unclustered (Singleton)	17
AusGEM_00408	MVC227	1081	Companion Animal	Canine	Extraintestinal	2011	AusGEM	VIC	SAMN16787535	NA	SRR14629936	PRJNA678027	F-:A-:B-	Unclustered (Singleton)	133
AusGEM_00409	MVC234	372	Companion Animal	Canine	Intestinal	2011	AusGEM	VIC	SAMN16787536	NA	SRR14629935	PRJNA678027	F104:A-:B-	179	44
AusGEM_00410	MVC239	73	Companion Animal	Canine	Extraintestinal	2011	AusGEM	VIC	SAMN16787537	NA	SRR14629934	PRJNA678027	F-:A-:B-	362	8
AusGEM_00411	MVC243	117	Companion Animal	Canine	Extraintestinal	2011	AusGEM	VIC	SAMN16787538	NA	SRR14629932	PRJNA678027	F-:A-:B-	Unclustered (Singleton)	21
AusGEM_00412	MVC249	73	Companion Animal	Canine	Extraintestinal	2011	AusGEM	VIC	SAMN16787539	NA	SRR14629931	PRJNA678027	F-:A-:B-	Unclustered (Singleton)	8
AusGEM_00413	MVC251	155	Companion Animal	Canine	Extraintestinal	2011	AusGEM	VIC	SAMN16787540	NA	SRR14629930	PRJNA678027	F24:A-:B1	Unclustered (Singleton)	11
AusGEM_00414	MVC252	372	Companion Animal	Canine	Extraintestinal	2011	AusGEM	VIC	SAMN16787541	NA	SRR14629929	PRJNA678027	F-:A-:B-	282	44
AusGEM_00415	MVC253	345	Companion Animal	Canine	Extraintestinal	2011	AusGEM	VIC	SAMN16787542	NA	SRR14629928	PRJNA678027	F-:A-:B-	Unclustered (Singleton)	94
AusGEM_00416	MVC254	929	Companion Animal	Canine	Extraintestinal	2011	AusGEM	VIC	SAMN16787543	NA	SRR14629927	PRJNA678027	F-:A-:B-	Unclustered (Singleton)	210
AusGEM_00417	MVC255	1193	Companion Animal	Canine	Intestinal	2011	AusGEM	VIC	SAMN16787544	NA	SRR14629926	PRJNA678027	F-:A1:B10	20	15
AusGEM_00418	MVC256	602	Companion Animal	Canine	Intestinal	2011	AusGEM	VIC	SAMN16787545	NA	SRR14629925	PRJNA678027	F25*:A6:B42*	Unclustered (Singleton)	80
AusGEM_00419	MVC257	2309	Companion Animal	Canine	Extraintestinal	2011	AusGEM	VIC	SAMN16787546	NA	SRR14629924	PRJNA678027	F76:A-:B-	664	282
AusGEM_00420	MVC262	372	Companion Animal	Canine	Extraintestinal	2011	AusGEM	VIC	SAMN16787547	NA	SRR14629923	PRJNA678027	F4:A-:B1	Unclustered (Singleton)	44
AusGEM_00421	MVC263	73	Companion Animal	Canine	Extraintestinal	2011	AusGEM	VIC	SAMN16787548	NA	SRR14629921	PRJNA678027	F-:A-:B-	362	8
AusGEM_00422	MVC266	372	Companion Animal	Canine	Extraintestinal	2012	AusGEM	VIC	SAMN16787549	NA	SRR14629920	PRJNA678027	F-:A-:B-	Unclustered (Singleton)	44
AusGEM_00423	MVC269	141	Companion Animal	Canine	Extraintestinal	2012	AusGEM	VIC	SAMN16787550	NA	SRR14629919	PRJNA678027	F-:A-:B-	Unclustered (Singleton)	36
AusGEM_00424	MVC27	135	Companion Animal	Canine	Extraintestinal	2009	AusGEM	VIC	SAMN16787551	NA	SRR14629918	PRJNA678027	F24:A-:B73	102	165
AusGEM_00425	MVC270	372	Companion Animal	Canine	Extraintestinal	2012	AusGEM	VIC	SAMN16787552	NA	SRR14629917	PRJNA678027	F-:A-:B-	Unclustered (Singleton)	44
AusGEM_00426	MVC272	80	Companion Animal	Canine	Extraintestinal	2012	AusGEM	VIC	SAMN16787553	NA	SRR14629916	PRJNA678027	F-:A-:B-	Unclustered (Singleton)	66
AusGEM_00427	MVC274	80	Companion Animal	Canine	Extraintestinal	2012	AusGEM	VIC	SAMN16787554	NA	SRR14629915	PRJNA678027	F-:A-:B-	11	66
AusGEM_00428	MVC275	80	Companion Animal	Canine	Extraintestinal	2012	AusGEM	VIC	SAMN16787555	NA	SRR14629914	PRJNA678027	F-:A-:B-	11	66
AusGEM_00429	MVC276	73	Companion Animal	Canine	Extraintestinal	2012	AusGEM	VIC	SAMN16787556	NA	SRR14629729	PRJNA678027	F-:A-:B-	Unclustered (Singleton)	8
AusGEM_00430	MVC277	73	Companion Animal	Canine	Extraintestinal	2012	AusGEM	VIC	SAMN16787557	NA	SRR14629728	PRJNA678027	F51:A-:B10	192	8
AusGEM_00431	MVC278	38	Companion Animal	Canine	Extraintestinal	2012	AusGEM	VIC	SAMN16787558	NA	SRR14629726	PRJNA678027	F-:A-:B-	Unclustered (Singleton)	20_785
AusGEM_00432	MVC279	372	Companion Animal	Canine	Extraintestinal	2012	AusGEM	VIC	SAMN16787559	NA	SRR14629725	PRJNA678027	F-:A-:B-	Unclustered (Singleton)	44
AusGEM_00433	MVC282	929	Companion Animal	Canine	Extraintestinal	2012	AusGEM	VIC	SAMN16787560	NA	SRR14629724	PRJNA678027	F-:A-:B-	Unclustered (Singleton)	210
AusGEM_00434	MVC284	155	Companion Animal	Canine	Extraintestinal	2012	AusGEM	VIC	SAMN16787561	NA	SRR14629723	PRJNA678027	F-:A-:B-	Unclustered (Singleton)	11
AusGEM_00435	MVC285	127	Companion Animal	Canine	Intestinal	2012	AusGEM	VIC	SAMN16787562	NA	SRR14629722	PRJNA678027	F29:A-:B10	Unclustered (Singleton)	22
AusGEM_00436	MVC286	372	Companion Animal	Canine	Extraintestinal	2012	AusGEM	VIC	SAMN16787563	NA	SRR14629721	PRJNA678027	F103:A-:B-	51	44
AusGEM_00437	MVC287	73	Companion Animal	Canine	Extraintestinal	2012	AusGEM	VIC	SAMN16787564	NA	SRR14629720	PRJNA678027	F-:A-:B-	Unclustered (Singleton)	8
AusGEM_00439	MVC292	127	Companion Animal	Canine	Extraintestinal	2012	AusGEM	VIC	SAMN16787566	NA	SRR14629718	PRJNA678027	F52:A-:B24	542	22
AusGEM_00441	MVC296	80	Companion Animal	Canine	Extraintestinal	2012	AusGEM	VIC	SAMN41516008	NA	SRR29230088	PRJNA1112076	F-:A-:B-	10	66
AusGEM_00442	MVC297	73	Companion Animal	Canine	Extraintestinal	2012	AusGEM	VIC	SAMN16787569	NA	SRR14629909	PRJNA678027	F-:A-:B-	362	8
AusGEM_00443	MVC298	154	Companion Animal	Canine	Extraintestinal	2012	AusGEM	VIC	SAMN16787570	NA	SRR14629908	PRJNA678027	F-:A-:B-	Unclustered (Singleton)	50
AusGEM_00444	MVC299	372	Companion Animal	Canine	Intestinal	2012	AusGEM	VIC	SAMN16787571	NA	SRR14629907	PRJNA678027	F-:A-:B-	156	44
AusGEM_00445	MVC30	80	Companion Animal	Canine	Unknown	2009	AusGEM	VIC	SAMN16787572	NA	SRR14629906	PRJNA678027	F-:A-:B-	11	66
AusGEM_00446	MVC300	80	Companion Animal	Canine	Extraintestinal	2012	AusGEM	VIC	SAMN16787573	NA	SRR14629905	PRJNA678027	F-:A-:B-	11	66
AusGEM_00447	MVC301	1079	Companion Animal	Canine	Extraintestinal	2012	AusGEM	VIC	SAMN16787574	NA	SRR14629904	PRJNA678027	F112:A-:B56	Unclustered (Singleton)	84
AusGEM_00449	MVC303	372	Companion Animal	Canine	Intestinal	2012	AusGEM	VIC	SAMN45088649	NA	SRR31541324	PRJNA1112076	F-:A-:B-	89	44
AusGEM_00450	MVC304	127	Companion Animal	Canine	Extraintestinal	2012	AusGEM	VIC	SAMN16787577	NA	SRR14629902	PRJNA678027	F52:A-:B24	542	22
AusGEM_00451	MVC306	57	Companion Animal	Canine	Extraintestinal	2012	AusGEM	VIC	SAMN16787578	NA	SRR14629901	PRJNA678027	C4:A-:B1	248	120
AusGEM_00452	MVC307	117	Companion Animal	Canine	Extraintestinal	2012	AusGEM	VIC	SAMN16787579	NA	SRR14629899	PRJNA678027	C4:A-:B1	662	21
AusGEM_00453	MVC308	372	Companion Animal	Canine	Extraintestinal	2012	AusGEM	VIC	SAMN16787580	NA	SRR14629898	PRJNA678027	F-:A-:B-	156	44
AusGEM_00454	MVC309	372	Companion Animal	Canine	Extraintestinal	2012	AusGEM	VIC	SAMN16787581	NA	SRR14629897	PRJNA678027	F-:A-:B-	332	44
AusGEM_00455	MVC31	73	Companion Animal	Canine	Extraintestinal	2009	AusGEM	VIC	SAMN16787582	NA	SRR14629896	PRJNA678027	F29:A-:B10	245	8
AusGEM_00456	MVC312	963	Companion Animal	Canine	Extraintestinal	2012	AusGEM	VIC	SAMN16787583	NA	SRR14629895	PRJNA678027	F56:A-:B20	62	136
AusGEM_00457	MVC313	141	Companion Animal	Canine	Extraintestinal	2012	AusGEM	VIC	SAMN16787584	NA	SRR14629894	PRJNA678027	F-:A-:B-	Unclustered (Singleton)	36
AusGEM_00458	MVC315	12	Companion Animal	Canine	Extraintestinal	2012	AusGEM	VIC	SAMN16787585	NA	SRR14629893	PRJNA678027	F-:A-:B-	978	17
AusGEM_00459	MVC316	12	Companion Animal	Canine	Extraintestinal	2012	AusGEM	VIC	SAMN16787586	NA	SRR14629892	PRJNA678027	F-:A-:B-	Unclustered (Singleton)	17
AusGEM_00460	MVC317	372	Companion Animal	Canine	Extraintestinal	2012	AusGEM	VIC	SAMN16787587	NA	SRR14629891	PRJNA678027	F-:A-:B-	332	44
AusGEM_00461	MVC32	127	Companion Animal	Canine	Extraintestinal	2009	AusGEM	VIC	SAMN16787588	NA	SRR14629890	PRJNA678027	F-:A-:B-	Unclustered (Singleton)	1595
AusGEM_00462	MVC321	372	Companion Animal	Canine	Extraintestinal	2012	AusGEM	VIC	SAMN16787589	NA	SRR14629888	PRJNA678027	F-:A-:B-	266	44
AusGEM_00463	MVC324	362	Companion Animal	Canine	Extraintestinal	2012	AusGEM	VIC	SAMN16787590	NA	SRR14629887	PRJNA678027	F-:A-:B-	2239	93
AusGEM_00464	MVC325	372	Companion Animal	Canine	Extraintestinal	2012	AusGEM	VIC	SAMN16787591	NA	SRR14629886	PRJNA678027	F-:A-:B-	89	44
AusGEM_00466	MVC328	80	Companion Animal	Canine	Extraintestinal	2013	AusGEM	VIC	SAMN16787593	NA	SRR14629884	PRJNA678027	F52:A-:B62	10	66
AusGEM_00467	MVC329	127	Companion Animal	Canine	Extraintestinal	2013	AusGEM	VIC	SAMN16787594	NA	SRR14629883	PRJNA678027	F-:A-:B-	340	22
AusGEM_00468	MVC33	127	Companion Animal	Canine	Intestinal	2009	AusGEM	VIC	SAMN16787595	NA	SRR14629882	PRJNA678027	F-:A-:B-	984	22
AusGEM_00469	MVC330	73	Companion Animal	Canine	Intestinal	2013	AusGEM	VIC	SAMN16787596	NA	SRR14629881	PRJNA678027	F-:A-:B-	315	8
AusGEM_00470	MVC331	95	Companion Animal	Canine	Extraintestinal	2013	AusGEM	VIC	SAMN16787597	NA	SRR14629880	PRJNA678027	F29:A-:B10	339	9_1394
AusGEM_00471	MVC339	744	Companion Animal	Canine	Extraintestinal	2013	AusGEM	VIC	SAMN16787598	NA	SRR14629879	PRJNA678027	F2:A-:B1	279	5_1020_1036_1160
AusGEM_00472	MVC340	12	Companion Animal	Canine	Extraintestinal	2013	AusGEM	VIC	SAMN16787599	NA	SRR14629877	PRJNA678027	F-:A-:B-	Unclustered (Singleton)	17
AusGEM_00473	MVC343	80	Companion Animal	Canine	Extraintestinal	2013	AusGEM	VIC	SAMN16787600	NA	SRR14629876	PRJNA678027	F52:A-:B62	10	66
AusGEM_00474	MVC346	961	Companion Animal	Canine	Extraintestinal	2013	AusGEM	VIC	SAMN16787601	NA	SRR14629875	PRJNA678027	F-:A-:B-	264	17
AusGEM_00475	MVC347	127	Companion Animal	Canine	Extraintestinal	2013	AusGEM	VIC	SAMN16787602	NA	SRR14629874	PRJNA678027	F-:A-:B-	Unclustered (Singleton)	22
AusGEM_00476	MVC349	80	Companion Animal	Canine	Extraintestinal	2013	AusGEM	VIC	SAMN16787603	NA	SRR14629717	PRJNA678027	F52:A-:B62	10	66
AusGEM_00477	MVC35	95	Companion Animal	Canine	Extraintestinal	2009	AusGEM	VIC	SAMN16787604	NA	SRR14629715	PRJNA678027	F29:A-:B10	339	9_1394
AusGEM_00478	MVC352	224	Companion Animal	Canine	Extraintestinal	2013	AusGEM	VIC	SAMN16787605	NA	SRR14629714	PRJNA678027	F-:A-:B-	Unclustered (Singleton)	88
AusGEM_00479	MVC356	80	Companion Animal	Canine	Extraintestinal	2013	AusGEM	VIC	SAMN16787606	NA	SRR14629713	PRJNA678027	F52:A-:B62	10	66
AusGEM_00480	MVC359	127	Companion Animal	Canine	Extraintestinal	2013	AusGEM	VIC	SAMN16787607	NA	SRR14629712	PRJNA678027	F-:A-:B-	340	22
AusGEM_00481	MVC360	155	Companion Animal	Canine	Extraintestinal	2013	AusGEM	VIC	SAMN16787608	NA	SRR14629711	PRJNA678027	F16:A-:B43*	Unclustered (Singleton)	11
AusGEM_00482	MVC364	73	Companion Animal	Canine	Extraintestinal	2013	AusGEM	VIC	SAMN16787609	NA	SRR14629709	PRJNA678027	F2:A-:B-	256	8
AusGEM_00483	MVC365	929	Companion Animal	Canine	Extraintestinal	2013	AusGEM	VIC	SAMN16787610	NA	SRR14629708	PRJNA678027	F-:A-:B-	Unclustered (Singleton)	210
AusGEM_00484	MVC366	141	Companion Animal	Canine	Extraintestinal	2013	AusGEM	VIC	SAMN16787611	NA	SRR14629707	PRJNA678027	F-:A-:B-	Unclustered (Singleton)	36
AusGEM_00485	MVC367	73	Companion Animal	Canine	Extraintestinal	2013	AusGEM	VIC	SAMN16787612	NA	SRR14629706	PRJNA678027	F51:A-:B10	192	8
AusGEM_00486	MVC368	354	Companion Animal	Canine	Intestinal	2013	AusGEM	VIC	SAMN16787613	NA	SRR14629705	PRJNA678027	F-:A1:B1	110	76_548
AusGEM_00487	MVC369	23	Companion Animal	Canine	Extraintestinal	2013	AusGEM	VIC	SAMN16787614	NA	SRR14629704	PRJNA678027	C4:A-:B1	Unclustered (Singleton)	12
AusGEM_00489	MVC374	372	Companion Animal	Canine	Extraintestinal	2013	AusGEM	VIC	SAMN16787616	NA	SRR14629702	PRJNA678027	F-:A-:B1	179	44
AusGEM_00490	MVC376	73	Companion Animal	Canine	Extraintestinal	2013	AusGEM	VIC	SAMN16787617	NA	SRR14629701	PRJNA678027	F-:A-:B-	292	8
AusGEM_00492	MVC378_P5	372	Companion Animal	Canine	Extraintestinal	2013	AusGEM	VIC	SAMN16787619	NA	SRR14629698	PRJNA678027	F-:A-:B-	156	44
AusGEM_00493	MVC380	372	Companion Animal	Canine	Extraintestinal	2013	AusGEM	VIC	SAMN16787620	NA	SRR14629697	PRJNA678027	F-:A-:B1	179	44
AusGEM_00496	MVC386	127	Companion Animal	Canine	Extraintestinal	2013	AusGEM	VIC	SAMN16787623	NA	SRR14629694	PRJNA678027	F2:A-:B-	Unclustered (Singleton)	22
AusGEM_00497	MVC387	372	Companion Animal	Canine	Intestinal	2013	AusGEM	VIC	SAMN16787624	NA	SRR14629693	PRJNA678027	F-:A-:B-	156	44
AusGEM_00498	MVC388	12226	Companion Animal	Canine	Extraintestinal	2013	AusGEM	VIC	SAMN16787625	NA	SRR14629692	PRJNA678027	F24:A-:B1	Unclustered (Singleton)	9_1394
AusGEM_00499	MVC390	372	Companion Animal	Canine	Extraintestinal	2013	AusGEM	VIC	SAMN16787626	NA	SRR14629691	PRJNA678027	F-:A-:B-	Unclustered (Singleton)	44
AusGEM_00500	MVC391	73	Companion Animal	Canine	Extraintestinal	2013	AusGEM	VIC	SAMN16787627	NA	SRR14629690	PRJNA678027	F-:A-:B-	Unclustered (Singleton)	8
AusGEM_00501	MVC392	73	Companion Animal	Canine	Extraintestinal	2013	AusGEM	VIC	SAMN16787628	NA	SRR14629689	PRJNA678027	F-:A-:B-	Unclustered (Singleton)	8
AusGEM_00502	MVC393	963	Companion Animal	Canine	Extraintestinal	2013	AusGEM	VIC	SAMN16787629	NA	SRR14629687	PRJNA678027	F29:A-:B10	334	136
AusGEM_00503	MVC4	372	Companion Animal	Canine	Extraintestinal	2008	AusGEM	VIC	SAMN16787630	NA	SRR14629686	PRJNA678027	F-:A-:B-	7	44
AusGEM_00504	MVC401	88	Companion Animal	Canine	Extraintestinal	2013	AusGEM	VIC	SAMN16787631	NA	SRR14629685	PRJNA678027	C4:A-:B8	Unclustered (Singleton)	12
AusGEM_00505	MVC404	131	Companion Animal	Canine	Extraintestinal	2013	AusGEM	VIC	SAMN16787632	NA	SRR14629684	PRJNA678027	F69:A2:B20	46	4
AusGEM_00506	MVC405	135	Companion Animal	Canine	Extraintestinal	2013	AusGEM	VIC	SAMN16787633	NA	SRR14629683	PRJNA678027	F-:A-:B-	Unclustered (Singleton)	180
AusGEM_00507	MVC407	58	Companion Animal	Canine	Extraintestinal	2013	AusGEM	VIC	SAMN16787634	NA	SRR14629682	PRJNA678027	C4:A-:B1	721	11
AusGEM_00508	MVC408	95	Companion Animal	Canine	Extraintestinal	2013	AusGEM	VIC	SAMN16787635	NA	SRR14629681	PRJNA678027	F29:A-:B10	665	9_1394
AusGEM_00512	MVC413	372	Companion Animal	Canine	Extraintestinal	2013	AusGEM	VIC	SAMN16787639	NA	SRR14629869	PRJNA678027	F-:A-:B-	156	44
AusGEM_00513	MVC414	73	Companion Animal	Canine	Intestinal	2013	AusGEM	VIC	SAMN16787640	NA	SRR14629868	PRJNA678027	F-:A-:B-	65	8
AusGEM_00514	MVC415	372	Companion Animal	Canine	Extraintestinal	2013	AusGEM	VIC	SAMN16787641	NA	SRR14629867	PRJNA678027	F-:A-:B-	7	44
AusGEM_00515	MVC416	12	Companion Animal	Canine	Extraintestinal	2013	AusGEM	VIC	SAMN16787642	NA	SRR14629866	PRJNA678027	F-:A-:B-	978	17
AusGEM_00516	MVC417	58	Companion Animal	Canine	Extraintestinal	2013	AusGEM	VIC	SAMN16787643	NA	SRR14629865	PRJNA678027	F-:A-:B-	550	11
AusGEM_00518	MVC420	372	Companion Animal	Canine	Extraintestinal	2014	AusGEM	VIC	SAMN16787645	NA	SRR14629863	PRJNA678027	F-:A-:B-	156	44
AusGEM_00520	MVC422	127	Companion Animal	Canine	Extraintestinal	2014	AusGEM	VIC	SAMN16787647	NA	SRR14629861	PRJNA678027	F-:A-:B-	166	22
AusGEM_00521	MVC423	372	Companion Animal	Canine	Extraintestinal	2014	AusGEM	VIC	SAMN41516009	NA	SRR29230089	PRJNA1112076	F29:A-:B10	7	44
AusGEM_00522	MVC424	73	Companion Animal	Canine	Extraintestinal	2014	AusGEM	VIC	SAMN16787649	NA	SRR14629858	PRJNA678027	F-:A-:B-	851	8
AusGEM_00523	MVC426	135	Companion Animal	Canine	Extraintestinal	2014	AusGEM	VIC	SAMN16787650	NA	SRR14629857	PRJNA678027	F24:A-:B73	102	165
AusGEM_00524	MVC427	2068	Companion Animal	Canine	Extraintestinal	2014	AusGEM	VIC	SAMN16787651	NA	SRR14629856	PRJNA678027	C4:A6?:B1	Unclustered (Singleton)	165
AusGEM_00525	MVC428	4009	Companion Animal	Canine	Extraintestinal	2014	AusGEM	VIC	SAMN16787652	NA	SRR14629855	PRJNA678027	F18:A-:B62	Unclustered (Singleton)	1594
AusGEM_00526	MVC431	372	Companion Animal	Canine	Extraintestinal	2014	AusGEM	VIC	SAMN16787653	NA	SRR14629854	PRJNA678027	F-:A-:B-	282	44
AusGEM_00527	MVC434	58	Companion Animal	Canine	Extraintestinal	2014	AusGEM	VIC	SAMN16787654	NA	SRR14629853	PRJNA678027	F2:A-:B1	550	11
AusGEM_00528	MVC435	372	Companion Animal	Canine	Intestinal	2014	AusGEM	VIC	SAMN16787655	NA	SRR14629852	PRJNA678027	F-:A-:B-	156	44
AusGEM_00529	MVC437	7388	Companion Animal	Canine	Extraintestinal	2014	AusGEM	VIC	SAMN16787656	NA	SRR14629851	PRJNA678027	F29:A-:B10	13	22
AusGEM_00530	MVC438	372	Companion Animal	Canine	Extraintestinal	2014	AusGEM	VIC	SAMN16787657	NA	SRR14629850	PRJNA678027	F-:A-:B-	282	44
AusGEM_00531	MVC439	73	Companion Animal	Canine	Extraintestinal	2014	AusGEM	VIC	SAMN16787658	NA	SRR14629849	PRJNA678027	F2:A-:B-	315	8
AusGEM_00532	MVC441	1642	Companion Animal	Canine	Extraintestinal	2014	AusGEM	VIC	SAMN16787659	NA	SRR14629847	PRJNA678027	F-:A6:B1	604	163
AusGEM_00533	MVC445	56	Companion Animal	Canine	Extraintestinal	2014	AusGEM	VIC	SAMN16787660	NA	SRR14629846	PRJNA678027	F102?*:A-:B-	Unclustered (Singleton)	37
AusGEM_00534	MVC446	73	Companion Animal	Canine	Extraintestinal	2014	AusGEM	VIC	SAMN16787661	NA	SRR14629845	PRJNA678027	F-:A-:B-	851	8
AusGEM_00535	MVC447	135	Companion Animal	Canine	Extraintestinal	2014	AusGEM	VIC	SAMN16787662	NA	SRR14629844	PRJNA678027	F25*:A6*:B42*	Unclustered (Singleton)	165
AusGEM_00536	MVC448	372	Companion Animal	Canine	Extraintestinal	2013	AusGEM	VIC	SAMN16787663	NA	SRR14629843	PRJNA678027	F-:A-:B-	358	44
AusGEM_00537	MVC45	961	Companion Animal	Canine	Extraintestinal	2009	AusGEM	VIC	SAMN16787664	NA	SRR14629842	PRJNA678027	F-:A-:B-	Unclustered (Singleton)	17
AusGEM_00538	MVC450	354	Companion Animal	Canine	Extraintestinal	2014	AusGEM	VIC	SAMN16787665	NA	SRR14629841	PRJNA678027	F-:A-:B-	145	76_548
AusGEM_00539	MVC452	720	Companion Animal	Canine	Extraintestinal	2014	AusGEM	VIC	SAMN16787666	NA	SRR14629840	PRJNA678027	F12*:A-:B79*	515	115_925
AusGEM_00540	MVC454	73	Companion Animal	Canine	Extraintestinal	2014	AusGEM	VIC	SAMN16787667	NA	SRR14629839	PRJNA678027	F-:A-:B-	65	8
AusGEM_00541	MVC456	7130	Companion Animal	Canine	Extraintestinal	2014	AusGEM	VIC	SAMN16787668	NA	SRR14629838	PRJNA678027	F-:A-:B-	Unclustered (Singleton)	33
AusGEM_00542	MVC458	73	Companion Animal	Canine	Extraintestinal	2014	AusGEM	VIC	SAMN16787669	NA	SRR14629678	PRJNA678027	F29:A-:B10	283	8
AusGEM_00543	MVC459	372	Companion Animal	Canine	Extraintestinal	2014	AusGEM	VIC	SAMN16787670	NA	SRR14629677	PRJNA678027	F-:A-:B-	Unclustered (Singleton)	44
AusGEM_00544	MVC460	4456	Companion Animal	Canine	Extraintestinal	2014	AusGEM	VIC	SAMN16787671	NA	SRR14629676	PRJNA678027	C4:A5:B1	197	68
AusGEM_00545	MVC463	1193	Companion Animal	Canine	Extraintestinal	2014	AusGEM	VIC	SAMN16787672	NA	SRR14629675	PRJNA678027	F-:A1:B20	365	15
AusGEM_00546	MVC465	1193	Companion Animal	Canine	Extraintestinal	2014	AusGEM	VIC	SAMN16787673	NA	SRR14629674	PRJNA678027	F-:A1:B20	365	15
AusGEM_00547	MVC466	998	Companion Animal	Canine	Extraintestinal	2014	AusGEM	VIC	SAMN16787674	NA	SRR14629673	PRJNA678027	F-:A-:B-	94	36
AusGEM_00548	MVC468	998	Companion Animal	Canine	Extraintestinal	2014	AusGEM	VIC	SAMN16787675	NA	SRR14629672	PRJNA678027	F-:A-:B-	94	36
AusGEM_00549	MVC469	12	Companion Animal	Canine	Extraintestinal	2014	AusGEM	VIC	SAMN16787676	NA	SRR14629671	PRJNA678027	F-:A-:B-	820	17
AusGEM_00550	MVC47	1590	Companion Animal	Canine	Intestinal	2009	AusGEM	VIC	SAMN16787677	NA	SRR14629670	PRJNA678027	F-:A-:B-	Unclustered (Singleton)	321
AusGEM_00551	MVC471	1642	Companion Animal	Canine	Extraintestinal	2014	AusGEM	VIC	SAMN16787678	NA	SRR14629669	PRJNA678027	F-:A6:B1	604	163
AusGEM_00552	MVC474	1193	Companion Animal	Canine	Extraintestinal	2014	AusGEM	VIC	SAMN16787679	NA	SRR14629667	PRJNA678027	F-:A1:B20	365	15
AusGEM_00553	MVC475	405	Companion Animal	Canine	Extraintestinal	2014	AusGEM	VIC	SAMN16787680	NA	SRR14629666	PRJNA678027	F106!/F1!:A1:B16	50	24
AusGEM_00554	MVC476	405	Companion Animal	Canine	Extraintestinal	2014	AusGEM	VIC	SAMN16787681	NA	SRR14629665	PRJNA678027	F106!/F1!:A1:B16	50	24
AusGEM_00555	MVC478	362	Companion Animal	Canine	Extraintestinal	2014	AusGEM	VIC	SAMN16787682	NA	SRR14629664	PRJNA678027	F-:A-:B-	Unclustered (Singleton)	93
AusGEM_00556	MVC479	2015	Companion Animal	Canine	Extraintestinal	2014	AusGEM	VIC	SAMN16787683	NA	SRR14629663	PRJNA678027	F-:A-:B-	268	513
AusGEM_00557	MVC48	127	Companion Animal	Canine	Extraintestinal	2009	AusGEM	VIC	SAMN16787684	NA	SRR14629662	PRJNA678027	F102?*:A-:B-	Unclustered (Singleton)	22
AusGEM_00558	MVC480	73	Companion Animal	Canine	Extraintestinal	2014	AusGEM	VIC	SAMN16787685	NA	SRR14629661	PRJNA678027	F51:A-:B10	Unclustered (Singleton)	8
AusGEM_00559	MVC481	963	Companion Animal	Canine	Extraintestinal	2014	AusGEM	VIC	SAMN16787686	NA	SRR14629660	PRJNA678027	F29:A-:B10	334	136
AusGEM_00560	MVC482	12	Companion Animal	Canine	Extraintestinal	2014	AusGEM	VIC	SAMN16787687	NA	SRR14629659	PRJNA678027	F-:A-:B-	820	17
AusGEM_00561	MVC483	127	Companion Animal	Canine	Extraintestinal	2014	AusGEM	VIC	SAMN45088650	NA	SRR31541313	PRJNA1112076	F-:A-:B-	Unclustered (Singleton)	22
AusGEM_00563	MVC486	744	Companion Animal	Canine	Extraintestinal	2014	AusGEM	VIC	SAMN16787690	NA	SRR14629656	PRJNA678027	F2:A-:B-	463	5_1020_1036_1160
AusGEM_00564	MVC49	1193	Companion Animal	Canine	Extraintestinal	2009	AusGEM	VIC	SAMN16787691	NA	SRR14629655	PRJNA678027	F-:A1:B20	365	15
AusGEM_00565	MVC491	372	Companion Animal	Canine	Extraintestinal	2014	AusGEM	VIC	SAMN16787692	NA	SRR14629654	PRJNA678027	F-:A-:B-	576	44
AusGEM_00566	MVC492	744	Companion Animal	Canine	Extraintestinal	2014	AusGEM	VIC	SAMN16787693	NA	SRR14629653	PRJNA678027	F2:A-:B-	463	5_1020_1036_1160
AusGEM_00567	MVC494	388	Companion Animal	Canine	Extraintestinal	2014	AusGEM	VIC	SAMN16787694	NA	SRR14629652	PRJNA678027	F24:A-:B40	Unclustered (Singleton)	98
AusGEM_00568	MVC495	73	Companion Animal	Canine	Extraintestinal	2014	AusGEM	VIC	SAMN16787695	NA	SRR14629651	PRJNA678027	F-:A-:B-	Unclustered (Singleton)	8
AusGEM_00569	MVC496	1303	Companion Animal	Canine	Extraintestinal	2014	AusGEM	VIC	SAMN16787696	NA	SRR14629650	PRJNA678027	F-:A-:B-	Unclustered (Singleton)	1021_1244_1299_1348
AusGEM_00570	MVC497	372	Companion Animal	Canine	Extraintestinal	2014	AusGEM	VIC	SAMN16787697	NA	SRR14629649	PRJNA678027	F-:A-:B-	156	44
AusGEM_00571	MVC498	361	Companion Animal	Canine	Extraintestinal	2015	AusGEM	VIC	SAMN16787698	NA	SRR14629648	PRJNA678027	C4:A5:B1	Unclustered (Singleton)	86
AusGEM_00572	MVC499	38	Companion Animal	Canine	Extraintestinal	2015	AusGEM	VIC	SAMN16787699	NA	SRR14629647	PRJNA678027	F-:A-:B-	305	20_785
AusGEM_00573	MVC5	95	Companion Animal	Canine	Extraintestinal	2008	AusGEM	VIC	SAMN16787700	NA	SRR14629645	PRJNA678027	F51:A-:B10	261	9_1394
AusGEM_00574	MVC501	155	Companion Animal	Canine	Extraintestinal	2015	AusGEM	VIC	SAMN16787701	NA	SRR14629837	PRJNA678027	C4:A5:B1	203	11
AusGEM_00575	MVC502	648	Companion Animal	Canine	Extraintestinal	2015	AusGEM	VIC	SAMN16787702	NA	SRR14629836	PRJNA678027	F1:A1:B1	4	31_757_1000
AusGEM_00576	MVC506	372	Companion Animal	Canine	Extraintestinal	2015	AusGEM	VIC	SAMN16787703	NA	SRR14629835	PRJNA678027	F-:A-:B-	156	44
AusGEM_00577	MVC507	648	Companion Animal	Canine	Extraintestinal	2015	AusGEM	VIC	SAMN16787704	NA	SRR14629834	PRJNA678027	F1:A1:B1	4	31_757_1000
AusGEM_00578	MVC508	657	Companion Animal	Canine	Extraintestinal	2015	AusGEM	VIC	SAMN16787705	NA	SRR14629833	PRJNA678027	F-:A-:B-	187	173
AusGEM_00579	MVC509	657	Companion Animal	Canine	Extraintestinal	2015	AusGEM	VIC	SAMN16787706	NA	SRR14629832	PRJNA678027	F-:A-:B-	187	173
AusGEM_00580	MVC51	127	Companion Animal	Canine	Intestinal	2009	AusGEM	VIC	SAMN16787707	NA	SRR14629831	PRJNA678027	F-:A-:B-	Unclustered (Singleton)	22
AusGEM_00581	MVC510	2541	Companion Animal	Canine	Extraintestinal	2015	AusGEM	VIC	SAMN16787708	NA	SRR14629830	PRJNA678027	F-:A-:B-	Unclustered (Singleton)	323
AusGEM_00582	MVC513	372	Companion Animal	Canine	Extraintestinal	2015	AusGEM	VIC	SAMN16787709	NA	SRR14629829	PRJNA678027	F-:A-:B-	156	44
AusGEM_00583	MVC514	998	Companion Animal	Canine	Extraintestinal	2015	AusGEM	VIC	SAMN16787710	NA	SRR14629827	PRJNA678027	F-:A-:B-	94	36
AusGEM_00584	MVC515	372	Companion Animal	Canine	Extraintestinal	2015	AusGEM	VIC	SAMN16787711	NA	SRR14629826	PRJNA678027	F-:A-:B-	Unclustered (Singleton)	44
AusGEM_00585	MVC520	131	Companion Animal	Canine	Extraintestinal	2015	AusGEM	VIC	SAMN16787712	NA	SRR14629825	PRJNA678027	F29:A-:B10	1291	4
AusGEM_00586	MVC522	127	Companion Animal	Canine	Extraintestinal	2015	AusGEM	VIC	SAMN16787713	NA	SRR14629824	PRJNA678027	F-:A-:B-	166	22
AusGEM_00587	MVC523	127	Companion Animal	Canine	Extraintestinal	2015	AusGEM	VIC	SAMN16787714	NA	SRR14629823	PRJNA678027	F-:A-:B-	166	22
AusGEM_00588	MVC524	2541	Companion Animal	Canine	Extraintestinal	2015	AusGEM	VIC	SAMN16787715	NA	SRR14629822	PRJNA678027	F-:A-:B-	Unclustered (Singleton)	323
AusGEM_00590	MVC526	1193	Companion Animal	Canine	Extraintestinal	2015	AusGEM	VIC	SAMN16787717	NA	SRR14629820	PRJNA678027	F-:A1:B1	20	15
AusGEM_00591	MVC53	770	Companion Animal	Canine	Intestinal	2009	AusGEM	VIC	SAMN16787718	NA	SRR14629819	PRJNA678027	F76!/F64!:A-:B27	Unclustered (Singleton)	1593
AusGEM_00592	MVC530	648	Companion Animal	Canine	Extraintestinal	2015	AusGEM	VIC	SAMN16787719	NA	SRR14629818	PRJNA678027	F1:A1:B1	4	31_757_1000
AusGEM_00593	MVC531	131	Companion Animal	Canine	Extraintestinal	2015	AusGEM	VIC	SAMN16787720	NA	SRR14629816	PRJNA678027	F29:A-:B10	1291	4
AusGEM_00594	MVC532	297	Companion Animal	Canine	Extraintestinal	2015	AusGEM	VIC	SAMN16787721	NA	SRR14629815	PRJNA678027	F-:A-:B-	Unclustered (Singleton)	33
AusGEM_00595	MVC534	1193	Companion Animal	Canine	Extraintestinal	2015	AusGEM	VIC	SAMN16787722	NA	SRR14629814	PRJNA678027	F-:A1:B1	20	15
AusGEM_00596	MVC535	80	Companion Animal	Canine	Extraintestinal	2015	AusGEM	VIC	SAMN16787723	NA	SRR14629813	PRJNA678027	F29:A-:B10	580	66
AusGEM_00597	MVC536	88	Companion Animal	Canine	Extraintestinal	2015	AusGEM	VIC	SAMN16787724	NA	SRR14629812	PRJNA678027	F2/C4:A-:B1	242	12
AusGEM_00598	MVC537	372	Companion Animal	Canine	Extraintestinal	2015	AusGEM	VIC	SAMN16787725	NA	SRR14629811	PRJNA678027	F-:A-:B-	Unclustered (Singleton)	44
AusGEM_00599	MVC538	155	Companion Animal	Canine	Extraintestinal	2015	AusGEM	VIC	SAMN16787726	NA	SRR14629810	PRJNA678027	F98*:A-:B-	Unclustered (Singleton)	11
AusGEM_00600	MVC539	372	Companion Animal	Canine	Extraintestinal	2015	AusGEM	VIC	SAMN16787727	NA	SRR14629809	PRJNA678027	F40:A-:B-	7	44
AusGEM_00601	MVC54	131	Companion Animal	Canine	Extraintestinal	2009	AusGEM	VIC	SAMN16787728	NA	SRR14629808	PRJNA678027	F29:A-:B10	1291	4
AusGEM_00602	MVC542	80	Companion Animal	Canine	Extraintestinal	2015	AusGEM	VIC	SAMN16787729	NA	SRR14629807	PRJNA678027	F29:A-:B10	580	66
AusGEM_00603	MVC545	372	Companion Animal	Canine	Extraintestinal	2015	AusGEM	VIC	SAMN16787730	NA	SRR14629805	PRJNA678027	F2:A-:B-	156	44
AusGEM_00604	MVC547	20	Companion Animal	Canine	Extraintestinal	2015	AusGEM	VIC	SAMN16787731	NA	SRR14629804	PRJNA678027	F110*:A6:B10	Unclustered (Singleton)	6
AusGEM_00605	MVC549	448	Companion Animal	Canine	Extraintestinal	2015	AusGEM	VIC	SAMN16787732	NA	SRR14629803	PRJNA678027	F-:A-:B-	389	90
AusGEM_00606	MVC55	448	Companion Animal	Canine	Extraintestinal	2009	AusGEM	VIC	SAMN16787733	NA	SRR14629802	PRJNA678027	F-:A-:B-	389	90
AusGEM_00607	MVC550	372	Companion Animal	Canine	Extraintestinal	2015	AusGEM	VIC	SAMN16787734	NA	SRR14629644	PRJNA678027	F-:A-:B-	51	44
AusGEM_00608	MVC551	131	Companion Animal	Canine	Extraintestinal	2015	AusGEM	VIC	SAMN16787735	NA	SRR14629643	PRJNA678027	F29:A-:B10	1291	4
AusGEM_00609	MVC552	127	Companion Animal	Canine	Extraintestinal	2015	AusGEM	VIC	SAMN16787736	NA	SRR14629642	PRJNA678027	F52:A-:B10	Unclustered (Singleton)	22
AusGEM_00610	MVC553	410	Companion Animal	Canine	Extraintestinal	2015	AusGEM	VIC	SAMN16787737	NA	SRR14629641	PRJNA678027	F52:A6*:B52*	Unclustered (Singleton)	12
AusGEM_00611	MVC556	58	Companion Animal	Canine	Extraintestinal	2015	AusGEM	VIC	SAMN16787738	NA	SRR14629640	PRJNA678027	F2:A-:B1	550	11
AusGEM_00612	MVC557	1485	Companion Animal	Canine	Extraintestinal	2015	AusGEM	VIC	SAMN16787739	NA	SRR14629639	PRJNA678027	F40:A-:B-	106	135
AusGEM_00613	MVC56	423	Companion Animal	Canine	Extraintestinal	2009	AusGEM	VIC	SAMN16787740	NA	SRR14629637	PRJNA678027	F4:A-:B1	Unclustered (Singleton)	147
AusGEM_00614	MVC560	117	Companion Animal	Canine	Extraintestinal	2015	AusGEM	VIC	SAMN16787741	NA	SRR14629636	PRJNA678027	F2:A-:B1	124	21
AusGEM_00615	MVC561	357	Companion Animal	Canine	Extraintestinal	2015	AusGEM	VIC	SAMN16787742	NA	SRR14629635	PRJNA678027	F24:A-:B1	Unclustered (Singleton)	82
AusGEM_00616	MVC562	2186	Companion Animal	Canine	Extraintestinal	2015	AusGEM	VIC	SAMN16787743	NA	SRR14629634	PRJNA678027	F-:A-:B-	Unclustered (Singleton)	492
AusGEM_00617	MVC563	67	Companion Animal	Canine	Extraintestinal	2015	AusGEM	VIC	SAMN16787744	NA	SRR14629633	PRJNA678027	F-:A-:B-	Unclustered (Singleton)	664
AusGEM_00619	MVC565	58	Companion Animal	Canine	Extraintestinal	2015	AusGEM	VIC	SAMN16787746	NA	SRR14629631	PRJNA678027	F2:A-:B1	1073	11
AusGEM_00620	MVC57	58	Companion Animal	Canine	Extraintestinal	2009	AusGEM	VIC	SAMN16787747	NA	SRR14629630	PRJNA678027	F2:A-:B1	1073	11
AusGEM_00621	MVC570	963	Companion Animal	Canine	Extraintestinal	2015	AusGEM	VIC	SAMN16787748	NA	SRR14629629	PRJNA678027	F29:A-:B10	334	136
AusGEM_00622	MVC571	3593	Companion Animal	Canine	Extraintestinal	2015	AusGEM	VIC	SAMN16787749	NA	SRR14629628	PRJNA678027	F-:A-:B-	Unclustered (Singleton)	12
AusGEM_00623	MVC572	1193	Companion Animal	Canine	Extraintestinal	2015	AusGEM	VIC	SAMN16787750	NA	SRR14629626	PRJNA678027	F-:A1:B1	20	15
AusGEM_00624	MVC573	43	Companion Animal	Canine	Extraintestinal	2015	AusGEM	VIC	SAMN16787751	NA	SRR14629625	PRJNA678027	F-:A-:B53	Unclustered (Singleton)	5_1020_1036_1160
AusGEM_00626	MVC577	58	Companion Animal	Canine	Extraintestinal	2015	AusGEM	VIC	SAMN16787753	NA	SRR14629623	PRJNA678027	F2:A-:B1	550	11
AusGEM_00627	MVC579	95	Companion Animal	Canine	Extraintestinal	2015	AusGEM	VIC	SAMN41516010	NA	SRR29230090	PRJNA1112076	F51:A-:B10	Unclustered (Singleton)	9_1394
AusGEM_00628	MVC58	372	Companion Animal	Canine	Extraintestinal	2009	AusGEM	VIC	SAMN16787754	NA	SRR14629622	PRJNA678027	F-:A-:B-	358	44
AusGEM_00629	MVC583	963	Companion Animal	Canine	Extraintestinal	2015	AusGEM	VIC	SAMN16787755	NA	SRR14629621	PRJNA678027	F29:A-:B10	62	136
AusGEM_00630	MVC586	372	Companion Animal	Canine	Extraintestinal	2016	AusGEM	VIC	SAMN16787756	NA	SRR14629620	PRJNA678027	F-:A-:B-	Unclustered (Singleton)	211
AusGEM_00631	MVC587	95	Companion Animal	Canine	Extraintestinal	2016	AusGEM	VIC	SAMN16787757	NA	SRR14629619	PRJNA678027	F29:A-:B10	339	9_1394
AusGEM_00632	MVC59	388	Companion Animal	Canine	Extraintestinal	2009	AusGEM	VIC	SAMN16787758	NA	SRR14629618	PRJNA678027	F2:A-:B1	Unclustered (Singleton)	98
AusGEM_00633	MVC592	73	Companion Animal	Canine	Extraintestinal	2016	AusGEM	VIC	SAMN16787759	NA	SRR14629617	PRJNA678027	F-:A-:B-	139	8
AusGEM_00634	MVC594	127	Companion Animal	Canine	Extraintestinal	2016	AusGEM	VIC	SAMN16787760	NA	SRR14629615	PRJNA678027	F2:A-:B-	Unclustered (Singleton)	22
AusGEM_00635	MVC597	10	Companion Animal	Canine	Extraintestinal	2016	AusGEM	VIC	SAMN16787761	NA	SRR14629614	PRJNA678027	F-:A-:B-	Unclustered (Singleton)	5_1020_1036_1160
AusGEM_00636	MVC599	58	Companion Animal	Canine	Extraintestinal	2016	AusGEM	VIC	SAMN16787762	NA	SRR14629613	PRJNA678027	F29:A-:B-	Unclustered (Singleton)	11
AusGEM_00637	MVC6	141	Companion Animal	Canine	Intestinal	2008	AusGEM	VIC	SAMN16787763	NA	SRR14629612	PRJNA678027	F-:A-:B-	Unclustered (Singleton)	36
AusGEM_00638	MVC60	131	Companion Animal	Canine	Extraintestinal	2009	AusGEM	VIC	SAMN16787764	NA	SRR14629611	PRJNA678027	F1:A2:B20	Unclustered (Singleton)	4
AusGEM_00639	MVC600	2026	Companion Animal	Canine	Extraintestinal	2016	AusGEM	VIC	SAMN16787765	NA	SRR14629610	PRJNA678027	F-:A-:B-	Unclustered (Singleton)	1592
AusGEM_00640	MVC601	372	Companion Animal	Canine	Extraintestinal	2016	AusGEM	VIC	SAMN16787766	NA	SRR14629609	PRJNA678027	F34:A-:B-	156	44
AusGEM_00641	MVC608	8579	Companion Animal	Canine	Extraintestinal	2016	AusGEM	VIC	SAMN16787767	NA	SRR14629801	PRJNA678027	F-:A-:B-	Unclustered (Singleton)	1591
AusGEM_00642	MVC61	83	Companion Animal	Canine	Extraintestinal	2009	AusGEM	VIC	SAMN16787768	NA	SRR14629800	PRJNA678027	F36:A-:B52	Unclustered (Singleton)	148
AusGEM_00643	MVC610	135	Companion Animal	Canine	Extraintestinal	2016	AusGEM	VIC	SAMN16787769	NA	SRR14629799	PRJNA678027	F-:A-:B-	Unclustered (Singleton)	165
AusGEM_00644	MVC612	131	Companion Animal	Canine	Extraintestinal	2016	AusGEM	VIC	SAMN16787770	NA	SRR14629796	PRJNA678027	F29:A-:B10	Unclustered (Singleton)	4
AusGEM_00645	MVC614	354	Companion Animal	Canine	Intestinal	2016	AusGEM	VIC	SAMN16787771	NA	SRR14629795	PRJNA678027	F-:A-:B-	145	76_548
AusGEM_00646	MVC618	372	Companion Animal	Canine	Extraintestinal	2016	AusGEM	VIC	SAMN16787772	NA	SRR14629794	PRJNA678027	F-:A-:B-	156	44
AusGEM_00647	MVC619	127	Companion Animal	Canine	Extraintestinal	2016	AusGEM	VIC	SAMN16787773	NA	SRR14629793	PRJNA678027	F-:A-:B1	540	22
AusGEM_00648	MVC62	648	Companion Animal	Canine	Extraintestinal	2009	AusGEM	VIC	SAMN16787774	NA	SRR14629792	PRJNA678027	F1:A1:B1	Unclustered (Singleton)	31_757_1000
AusGEM_00649	MVC623	73	Companion Animal	Canine	Extraintestinal	2016	AusGEM	VIC	SAMN16787775	NA	SRR14629791	PRJNA678027	F-:A-:B-	Unclustered (Singleton)	8
AusGEM_00650	MVC624	372	Companion Animal	Canine	Extraintestinal	2016	AusGEM	VIC	SAMN16787776	NA	SRR14629790	PRJNA678027	F-:A-:B-	695	44
AusGEM_00651	MVC626	372	Companion Animal	Canine	Extraintestinal	2016	AusGEM	VIC	SAMN16787777	NA	SRR14629789	PRJNA678027	F-:A-:B-	358	44
AusGEM_00652	MVC628	10	Companion Animal	Canine	Extraintestinal	2016	AusGEM	VIC	SAMN16787778	NA	SRR14629788	PRJNA678027	F46:A6:B12	Unclustered (Singleton)	5_1020_1036_1160
AusGEM_00653	MVC629	88	Companion Animal	Canine	Extraintestinal	2016	AusGEM	VIC	SAMN16787779	NA	SRR14629787	PRJNA678027	F2:A-:B1	2127	12
AusGEM_00654	MVC63	1340	Companion Animal	Canine	Extraintestinal	2009	AusGEM	VIC	SAMN16787780	NA	SRR14629785	PRJNA678027	C4:A-:B1	483	75_529_1051
AusGEM_00655	MVC631	372	Companion Animal	Canine	Extraintestinal	2016	AusGEM	VIC	SAMN16787781	NA	SRR14629784	PRJNA678027	F-:A-:B-	156	44
AusGEM_00656	MVC633	88	Companion Animal	Canine	Extraintestinal	2016	AusGEM	VIC	SAMN16787782	NA	SRR14629783	PRJNA678027	F2:A-:B1	2127	12
AusGEM_00658	MVC641	38	Companion Animal	Canine	Extraintestinal	2016	AusGEM	VIC	SAMN16787784	NA	SRR14629781	PRJNA678027	F-:A-:B-	305	20_785
AusGEM_00659	MVC642	88	Companion Animal	Canine	Extraintestinal	2016	AusGEM	VIC	SAMN45088651	NA	SRR31541366	PRJNA1112076	F2:A-:B1	2127	12
AusGEM_00660	MVC652	73	Companion Animal	Canine	Extraintestinal	2016	AusGEM	VIC	SAMN16787786	NA	SRR14629780	PRJNA678027	F-:A-:B-	1081	8
AusGEM_00661	MVC655	372	Companion Animal	Canine	Extraintestinal	2016	AusGEM	VIC	SAMN16787787	NA	SRR14629779	PRJNA678027	F-:A-:B-	Unclustered (Singleton)	44
AusGEM_00663	MVC659	372	Companion Animal	Canine	Extraintestinal	2016	AusGEM	VIC	SAMN41516011	NA	SRR29230092	PRJNA1112076	F-:A-:B-	695	44
AusGEM_00664	MVC66	372	Companion Animal	Canine	Extraintestinal	2009	AusGEM	VIC	SAMN16787789	NA	SRR14629777	PRJNA678027	F-:A-:B-	156	44
AusGEM_00665	MVC660	1170	Companion Animal	Canine	Extraintestinal	2016	AusGEM	VIC	SAMN16787790	NA	SRR14629776	PRJNA678027	F64*:A-:B54	Unclustered (Singleton)	698
AusGEM_00666	MVC661	127	Companion Animal	Canine	Extraintestinal	2016	AusGEM	VIC	SAMN16787791	NA	SRR14629774	PRJNA678027	F29:A-:B10	Unclustered (Singleton)	22
AusGEM_00667	MVC664	80	Companion Animal	Canine	Extraintestinal	2016	AusGEM	VIC	SAMN16787792	NA	SRR14629773	PRJNA678027	F-:A-:B-	11	66
AusGEM_00668	MVC666	372	Companion Animal	Canine	Extraintestinal	2016	AusGEM	VIC	SAMN16787793	NA	SRR14629772	PRJNA678027	F-:A-:B-	695	44
AusGEM_00669	MVC67	3076	Companion Animal	Canine	Extraintestinal	2009	AusGEM	VIC	SAMN16787794	NA	SRR14629771	PRJNA678027	F-:A-:B-	Unclustered (Singleton)	372
AusGEM_00670	MVC674	80	Companion Animal	Canine	Extraintestinal	2016	AusGEM	VIC	SAMN16787795	NA	SRR14629770	PRJNA678027	F-:A-:B-	11	66
AusGEM_00671	MVC675	335	Companion Animal	Canine	Intestinal	2016	AusGEM	VIC	SAMN16787796	NA	SRR14629769	PRJNA678027	F34:A-:B-	Unclustered (Singleton)	1
AusGEM_00672	MVC681	372	Companion Animal	Canine	Extraintestinal	2017	AusGEM	VIC	SAMN16787797	NA	SRR14629768	PRJNA678027	F-:A-:B-	Unclustered (Singleton)	44
AusGEM_00674	MVC686	12	Companion Animal	Canine	Extraintestinal	2017	AusGEM	VIC	SAMN41516012	NA	SRR29230093	PRJNA1112076	F4:A-:B-	123	17
AusGEM_00675	MVC687	73	Companion Animal	Canine	Extraintestinal	2017	AusGEM	VIC	SAMN16787799	NA	SRR14629766	PRJNA678027	F-:A-:B-	315	8
AusGEM_00676	MVC692	73	Companion Animal	Canine	Extraintestinal	2017	AusGEM	VIC	SAMN16787800	NA	SRR14629608	PRJNA678027	F29:A-:B10	Unclustered (Singleton)	17
AusGEM_00677	MVC693	963	Companion Animal	Canine	Extraintestinal	2017	AusGEM	VIC	SAMN16787801	NA	SRR14629606	PRJNA678027	F29:A-:B10	Unclustered (Singleton)	136
AusGEM_00678	MVC694	12	Companion Animal	Canine	Extraintestinal	2017	AusGEM	VIC	SAMN16787802	NA	SRR14629605	PRJNA678027	F-:A-:B-	123	17
AusGEM_00679	MVC704	1994	Companion Animal	Canine	Extraintestinal	2017	AusGEM	VIC	SAMN16787803	NA	SRR14629604	PRJNA678027	F-:A-:B-	Unclustered (Singleton)	1590
AusGEM_00680	MVC71	127	Companion Animal	Canine	Extraintestinal	2009	AusGEM	VIC	SAMN16787804	NA	SRR14629603	PRJNA678027	F-:A-:B-	Unclustered (Singleton)	22
AusGEM_00681	MVC715	961	Companion Animal	Canine	Extraintestinal	2017	AusGEM	VIC	SAMN16787805	NA	SRR14629602	PRJNA678027	F-:A-:B-	264	17
AusGEM_00685	MVC73	963	Companion Animal	Canine	Intestinal	2009	AusGEM	VIC	SAMN16787806	NA	SRR14629601	PRJNA678027	F29:A-:B10	334	136
AusGEM_00686	MVC734	88	Companion Animal	Canine	Extraintestinal	2017	AusGEM	VIC	SAMN16787807	NA	SRR14629600	PRJNA678027	F-:A-:B-	2127	12
AusGEM_00687	MVC738	335	Companion Animal	Canine	Extraintestinal	2017	AusGEM	VIC	SAMN16787808	NA	SRR14629599	PRJNA678027	F-:A-:B15	Unclustered (Singleton)	1
AusGEM_00689	MVC745	372	Companion Animal	Canine	Extraintestinal	2017	AusGEM	VIC	SAMN16787809	NA	SRR14629598	PRJNA678027	F-:A-:B-	Unclustered (Singleton)	44
AusGEM_00690	MVC746	127	Companion Animal	Canine	Extraintestinal	2017	AusGEM	VIC	SAMN16787810	NA	SRR14629597	PRJNA678027	F1:A-:B49	Unclustered (Singleton)	22
AusGEM_00691	MVC747	963	Companion Animal	Canine	Extraintestinal	2017	AusGEM	VIC	SAMN16787811	NA	SRR14629595	PRJNA678027	F29:A-:B10	334	136
AusGEM_00692	MVC749	12228	Companion Animal	Canine	Extraintestinal	2017	AusGEM	VIC	SAMN16787812	NA	SRR14629594	PRJNA678027	F-:A-:B-	Unclustered (Singleton)	33
AusGEM_00694	MVC755	28	Companion Animal	Canine	Extraintestinal	2017	AusGEM	VIC	SAMN16787814	NA	SRR14629592	PRJNA678027	F-:A-:B-	Unclustered (Singleton)	52
AusGEM_00696	MVC759	963	Companion Animal	Canine	Extraintestinal	2017	AusGEM	VIC	SAMN16787815	NA	SRR14629591	PRJNA678027	F29:A-:B10	62	136
AusGEM_00697	MVC760	12227	Companion Animal	Canine	Extraintestinal	2017	AusGEM	VIC	SAMN16787816	NA	SRR14629590	PRJNA678027	F24:A-:B1*	Unclustered (Singleton)	9_1394
AusGEM_00698	MVC761	101	Companion Animal	Canine	Intestinal	2017	AusGEM	VIC	SAMN16787817	NA	SRR14629589	PRJNA678027	F-:A-:B-	Unclustered (Singleton)	27
AusGEM_00699	MVC763	963	Companion Animal	Canine	Extraintestinal	2017	AusGEM	VIC	SAMN16787818	NA	SRR14629588	PRJNA678027	F29:A-:B10	62	136
AusGEM_00701	MVC771	73	Companion Animal	Canine	Extraintestinal	2017	AusGEM	VIC	SAMN16787819	NA	SRR14629587	PRJNA678027	F29:A-:B10	245	8
AusGEM_00702	MVC773	372	Companion Animal	Canine	Extraintestinal	2017	AusGEM	VIC	SAMN16787820	NA	SRR14629586	PRJNA678027	F2:A-:B-	Unclustered (Singleton)	44
AusGEM_00703	MVC777	58	Companion Animal	Canine	Intestinal	2017	AusGEM	VIC	SAMN16787821	NA	SRR14629584	PRJNA678027	C4:A-:B1	1015	11
AusGEM_00704	MVC778	58	Companion Animal	Canine	Intestinal	2017	AusGEM	VIC	SAMN16787822	NA	SRR14629583	PRJNA678027	C4:A-:B1	1015	11
AusGEM_00705	MVC779	73	Companion Animal	Canine	Extraintestinal	2017	AusGEM	VIC	SAMN16787823	NA	SRR14629582	PRJNA678027	F-:A-:B-	Unclustered (Singleton)	8
AusGEM_00706	MVC780	372	Companion Animal	Canine	Extraintestinal	2017	AusGEM	VIC	SAMN16787824	NA	SRR14629581	PRJNA678027	F-:A-:B-	179	44
AusGEM_00710	MVC786	12	Companion Animal	Canine	Extraintestinal	2017	AusGEM	VIC	SAMN16787826	NA	SRR14629579	PRJNA678027	F-:A-:B-	Unclustered (Singleton)	17
AusGEM_00712	MVC788	1582	Companion Animal	Canine	Intestinal	2017	AusGEM	VIC	SAMN16787828	NA	SRR14629578	PRJNA678027	F24:A-:B1	Unclustered (Singleton)	1589
AusGEM_00715	MVC793	212	Companion Animal	Canine	Extraintestinal	2017	AusGEM	VIC	SAMN16787830	NA	SRR14629953	PRJNA678027	F-:A-:B-	35	125
AusGEM_00716	MVC794	6958	Companion Animal	Canine	Extraintestinal	2017	AusGEM	VIC	SAMN16787831	NA	SRR14629952	PRJNA678027	F-:A-:B-	82	115_925
AusGEM_00717	MVC795	372	Companion Animal	Canine	Extraintestinal	2017	AusGEM	VIC	SAMN16787832	NA	SRR14629950	PRJNA678027	F-:A-:B-	156	44
AusGEM_00718	MVC799	2350	Companion Animal	Canine	Extraintestinal	2007	AusGEM	VIC	SAMN16787833	NA	SRR14629765	PRJNA678027	F112:A6:B23	Unclustered (Singleton)	1588
AusGEM_00719	MVC803	58	Companion Animal	Canine	Extraintestinal	2007	AusGEM	VIC	SAMN16787834	NA	SRR14629764	PRJNA678027	C4:A5:B1	Unclustered (Singleton)	11
AusGEM_00720	MVC804	457	Companion Animal	Canine	Extraintestinal	2007	AusGEM	VIC	SAMN16787835	NA	SRR14629763	PRJNA678027	F95?:A-:B1	615	75_529_1051
AusGEM_00723	MVC815	38	Companion Animal	Canine	Extraintestinal	2008	AusGEM	VIC	SAMN16787837	NA	SRR14629762	PRJNA678027	F-:A-:B-	305	20_785
AusGEM_00724	MVC82	38	Companion Animal	Canine	Extraintestinal	2009	AusGEM	VIC	SAMN16787838	NA	SRR14629761	PRJNA678027	F-:A-:B-	305	20_785
AusGEM_00725	MVC83	141	Companion Animal	Canine	Extraintestinal	2009	AusGEM	VIC	SAMN16787839	NA	SRR14629760	PRJNA678027	F-:A-:B-	115	36
AusGEM_00726	MVC85	141	Companion Animal	Canine	Extraintestinal	2009	AusGEM	VIC	SAMN16787840	NA	SRR14629759	PRJNA678027	F-:A-:B-	Unclustered (Singleton)	36
AusGEM_00727	MVC87	131	Companion Animal	Canine	Intestinal	2009	AusGEM	VIC	SAMN16787841	NA	SRR14629758	PRJNA678027	F1:A2:B20	46	4
AusGEM_00729	MVC9	141	Companion Animal	Canine	Extraintestinal	2008	AusGEM	VIC	SAMN16787843	NA	SRR14629755	PRJNA678027	F-:A-:B-	Unclustered (Singleton)	36
AusGEM_00730	MVC91	372	Companion Animal	Canine	Extraintestinal	2009	AusGEM	VIC	SAMN16787844	NA	SRR14629754	PRJNA678027	F-:A-:B-	282	44
AusGEM_00731	MVC93	372	Companion Animal	Canine	Extraintestinal	2009	AusGEM	VIC	SAMN16787845	NA	SRR14629753	PRJNA678027	F-:A-:B-	695	44
AusGEM_00732	MVC94	372	Companion Animal	Canine	Extraintestinal	2009	AusGEM	VIC	SAMN16787846	NA	SRR14629752	PRJNA678027	F12?*:A-:B52	Unclustered (Singleton)	44
AusGEM_00735	MVC98	38	Companion Animal	Canine	Extraintestinal	2009	AusGEM	VIC	SAMN16787849	NA	SRR14629750	PRJNA678027	C4:A-:B1	Unclustered (Singleton)	20_785
AusGEM_00736	MVC99	127	Companion Animal	Canine	Intestinal	2009	AusGEM	VIC	SAMN16787850	NA	SRR14629749	PRJNA678027	F-:A-:B-	132	22
AusGEM_00737	PH104	95	Human	Human	Extraintestinal	2013	AusGEM	NSW	SAMN45088652	NA	SRR31541419	PRJNA1112076	F24:A-:B1	Unclustered (Singleton)	9_1394
AusGEM_00739	PH108	95	Human	Human	Extraintestinal	2013	AusGEM	NSW	SAMN45088653	NA	SRR31541408	PRJNA1112076	F1:A1:B23	196	9_1394
AusGEM_00742	PH11	95	Human	Human	Extraintestinal	2013	AusGEM	NSW	SAMN45088654	NA	SRR31541301	PRJNA1112076	C4:A-:B1	9	9_1394
AusGEM_00743	PH120	131	Human	Human	Extraintestinal	2013	AusGEM	NSW	SAMN45088655	NA	SRR31541463	PRJNA1112076	F36:A6?:B1	74	4
AusGEM_00744	PH123	88	Human	Human	Extraintestinal	2013	AusGEM	NSW	SAMN45088656	NA	SRR31541450	PRJNA1112076	C4:A-:B1	242	12
AusGEM_00745	PH128	8197	Human	Human	Extraintestinal	2013	AusGEM	NSW	SAMN45088657	NA	SRR31541439	PRJNA1112076	F29:A-:B10	Unclustered (Singleton)	56
AusGEM_00746	PH12	131	Human	Human	Extraintestinal	2013	AusGEM	NSW	SAMN45088658	NA	SRR31541396	PRJNA1112076	F2:A1:B-	40	4
AusGEM_00747	PH131	131	Human	Human	Extraintestinal	2013	AusGEM	NSW	SAMN45088659	NA	SRR31541353	PRJNA1112076	F29:A-:B10	69	25
AusGEM_00750	PH137	2003	Human	Human	Extraintestinal	2013	AusGEM	NSW	SAMN45088660	NA	SRR31541342	PRJNA1112076	F1:A1:B23	223	20_785
AusGEM_00751	PH147	73	Human	Human	Extraintestinal	2013	AusGEM	NSW	SAMN45088661	NA	SRR31541379	PRJNA1112076	F24:A-:B1	Unclustered (Singleton)	8
AusGEM_00752	PH149	73	Human	Human	Extraintestinal	2013	AusGEM	NSW	SAMN45088662	NA	SRR31541288	PRJNA1112076	F51:A-:B10	192	8
AusGEM_00753	PH152	95	Human	Human	Extraintestinal	2013	AusGEM	NSW	SAMN45088663	NA	SRR31541466	PRJNA1112076	C4:A-:B1	1349	9_1394
AusGEM_00755	PH160	73	Human	Human	Extraintestinal	2013	AusGEM	NSW	SAMN45088664	NA	SRR31541426	PRJNA1112076	F29:A-:B10	8	8
AusGEM_00756	PH164	73	Human	Human	Extraintestinal	2013	AusGEM	NSW	SAMN45088665	NA	SRR31541336	PRJNA1112076	F2:A-:B-	440	8
AusGEM_00759	PH169	73	Human	Human	Extraintestinal	2013	AusGEM	NSW	SAMN45088666	NA	SRR31541334	PRJNA1112076	F51:A-:B10	128	8
AusGEM_00760	PH16	1193	Human	Human	Extraintestinal	2013	AusGEM	NSW	SAMN45088667	NA	SRR31541333	PRJNA1112076	F-:A1:B10	20	15
AusGEM_00761	PH173	12	Human	Human	Extraintestinal	2013	AusGEM	NSW	SAMN45088668	NA	SRR31541332	PRJNA1112076	F-:A1:B23	Unclustered (Singleton)	17
AusGEM_00763	PH177	95	Human	Human	Extraintestinal	2013	AusGEM	NSW	SAMN45088669	NA	SRR31541331	PRJNA1112076	F2:A-:B1	316	9_1394
AusGEM_00764	PH178	69	Human	Human	Extraintestinal	2013	AusGEM	NSW	SAMN45088670	NA	SRR31541330	PRJNA1112076	F36!/F31!:A4:B1	1175	10
AusGEM_00765	PH179	131	Human	Human	Extraintestinal	2013	AusGEM	NSW	SAMN45088671	NA	SRR31541329	PRJNA1112076	F1:A2:B20	144	4
AusGEM_00766	PH182	73	Human	Human	Extraintestinal	2014	AusGEM	NSW	SAMN45088672	NA	SRR31541328	PRJNA1112076	F1:A1:B20	Unclustered (Singleton)	8
AusGEM_00769	PH19	372	Human	Human	Extraintestinal	2013	AusGEM	NSW	SAMN45088673	NA	SRR31541327	PRJNA1112076	F-:A-:B-	Unclustered (Singleton)	44
AusGEM_00773	PH20	73	Human	Human	Extraintestinal	2013	AusGEM	NSW	SAMN45088674	NA	SRR31541326	PRJNA1112076	F-:A-:B-	Unclustered (Singleton)	8
AusGEM_00776	PH222	73	Human	Human	Extraintestinal	2014	AusGEM	NSW	SAMN45088675	NA	SRR31541325	PRJNA1112076	F51:A-:B10	36	8
AusGEM_00777	PH223	62	Human	Human	Extraintestinal	2014	AusGEM	NSW	SAMN45088676	NA	SRR31541323	PRJNA1112076	F29:A-:B10	Unclustered (Singleton)	53
AusGEM_00779	PH226	349	Human	Human	Extraintestinal	2014	AusGEM	NSW	SAMN45088677	NA	SRR31541322	PRJNA1112076	F-:A-:B-	1113	73_955
AusGEM_00781	PH230	91	Human	Human	Extraintestinal	2014	AusGEM	NSW	SAMN45088678	NA	SRR31541321	PRJNA1112076	F4:A-:B52*	Unclustered (Singleton)	159
AusGEM_00782	PH231	38	Human	Human	Extraintestinal	2014	AusGEM	NSW	SAMN45088679	NA	SRR31541320	PRJNA1112076	F100?:A-:B10	366	20_785
AusGEM_00783	PH232	73	Human	Human	Extraintestinal	2014	AusGEM	NSW	SAMN45088680	NA	SRR31541319	PRJNA1112076	F-:A-:B-	235	8
AusGEM_00784	PH233	8196	Human	Human	Extraintestinal	2014	AusGEM	NSW	SAMN45088681	NA	SRR31541318	PRJNA1112076	F2:A-:B-	180	4
AusGEM_00785	PH234	8196	Human	Human	Extraintestinal	2014	AusGEM	NSW	SAMN45088682	NA	SRR31541317	PRJNA1112076	F2:A-:B-	180	4
AusGEM_00786	PH235	117	Human	Human	Extraintestinal	2014	AusGEM	NSW	SAMN45088683	NA	SRR31541316	PRJNA1112076	F-:A-:B-	Unclustered (Singleton)	21
AusGEM_00787	PH236	540	Human	Human	Extraintestinal	2014	AusGEM	NSW	SAMN45088684	NA	SRR31541315	PRJNA1112076	F2:A-:B1	Unclustered (Singleton)	63
AusGEM_00788	PH239	62	Human	Human	Extraintestinal	2014	AusGEM	NSW	SAMN45088685	NA	SRR31541314	PRJNA1112076	F29:A-:B10	Unclustered (Singleton)	53
AusGEM_00790	PH247	69	Human	Human	Extraintestinal	2014	AusGEM	NSW	SAMN45088686	NA	SRR31541312	PRJNA1112076	F52:A6*:B48	674	10
AusGEM_00793	PH24	73	Human	Human	Extraintestinal	2013	AusGEM	NSW	SAMN45088687	NA	SRR31541311	PRJNA1112076	F-:A-:B-	Unclustered (Singleton)	8
AusGEM_00794	PH250	127	Human	Human	Extraintestinal	2014	AusGEM	NSW	SAMN45088688	NA	SRR31541310	PRJNA1112076	F-:A-:B-	Unclustered (Singleton)	22
AusGEM_00796	PH272	73	Human	Human	Extraintestinal	2015	AusGEM	NSW	SAMN45088689	NA	SRR31541309	PRJNA1112076	F51:A-:B10	263	8
AusGEM_00797	PH273	1434	Human	Human	Extraintestinal	2015	AusGEM	NSW	SAMN45088690	NA	SRR31541372	PRJNA1112076	F7:A-:B23	Unclustered (Singleton)	114
AusGEM_00798	PH274	38	Human	Human	Extraintestinal	2015	AusGEM	NSW	SAMN45088691	NA	SRR31541371	PRJNA1112076	F48:A1:B49	Unclustered (Singleton)	20_785
AusGEM_00799	PH275	131	Human	Human	Extraintestinal	2015	AusGEM	NSW	SAMN45088692	NA	SRR31541370	PRJNA1112076	F29!/F2!:A-:B10	312	25
AusGEM_00800	PH276	906	Human	Human	Extraintestinal	2015	AusGEM	NSW	SAMN45088693	NA	SRR31541369	PRJNA1112076	F-:A-:B-	Unclustered (Singleton)	38
AusGEM_00801	PH280	144	Human	Human	Extraintestinal	2015	AusGEM	NSW	SAMN45088694	NA	SRR31541368	PRJNA1112076	F29:A-:B10	Unclustered (Singleton)	56
AusGEM_00802	PH282	73	Human	Human	Extraintestinal	2015	AusGEM	NSW	SAMN45088695	NA	SRR31541367	PRJNA1112076	F2:A-:B-	440	8
AusGEM_00804	PH285	648	Human	Human	Extraintestinal	2015	AusGEM	NSW	SAMN45088696	NA	SRR31541365	PRJNA1112076	F-:A-:B-	Unclustered (Singleton)	31_757_1000
AusGEM_00806	PH290	127	Human	Human	Extraintestinal	2015	AusGEM	NSW	SAMN45088697	NA	SRR31541364	PRJNA1112076	F-:A-:B1	Unclustered (Singleton)	22
AusGEM_00808	PH297	131	Human	Human	Extraintestinal	2015	AusGEM	NSW	SAMN45088698	NA	SRR31541363	PRJNA1112076	F1:A2:B20	46	4
AusGEM_00810	PH2	95	Human	Human	Extraintestinal	2013	AusGEM	NSW	SAMN45088699	NA	SRR31541362	PRJNA1112076	F29:A-:B10	498	9_1394
AusGEM_00811	PH302	349	Human	Human	Extraintestinal	2015	AusGEM	NSW	SAMN45088700	NA	SRR31541361	PRJNA1112076	F4:A-:B-	Unclustered (Singleton)	73_955
AusGEM_00812	PH308	131	Human	Human	Extraintestinal	2015	AusGEM	NSW	SAMN45088701	NA	SRR31541360	PRJNA1112076	F1:A1:B23	Unclustered (Singleton)	25
AusGEM_00816	PH323	549	Human	Human	Extraintestinal	2015	AusGEM	NSW	SAMN45088702	NA	SRR31541359	PRJNA1112076	C5?*:A-:B1	Unclustered (Singleton)	336
AusGEM_00818	PH330	681	Human	Human	Extraintestinal	2015	AusGEM	NSW	SAMN45088703	NA	SRR31541358	PRJNA1112076	F-:A-:B-	Unclustered (Singleton)	96_661
AusGEM_00819	PH337	69	Human	Human	Extraintestinal	2015	AusGEM	NSW	SAMN45088704	NA	SRR31541357	PRJNA1112076	C5?*:A-:B1	221	460
AusGEM_00820	PH33	73	Human	Human	Extraintestinal	2013	AusGEM	NSW	SAMN45088705	NA	SRR31541420	PRJNA1112076	F29:A-:B10	Unclustered (Singleton)	8
AusGEM_00821	PH345	10	Human	Human	Extraintestinal	2015	AusGEM	NSW	SAMN45088706	NA	SRR31541418	PRJNA1112076	F2!/F16!:A-:B-	Unclustered (Singleton)	5_1020_1036_1160
AusGEM_00822	PH347	73	Human	Human	Extraintestinal	2015	AusGEM	NSW	SAMN45088707	NA	SRR31541417	PRJNA1112076	F51:A-:B10	Unclustered (Singleton)	8
AusGEM_00824	PH357	131	Human	Human	Extraintestinal	2013	AusGEM	NSW	SAMN45088708	NA	SRR31541416	PRJNA1112076	F36:A6?:B1	Unclustered (Singleton)	4
AusGEM_00825	PH35	69	Human	Human	Extraintestinal	2013	AusGEM	NSW	SAMN45088709	NA	SRR31541415	PRJNA1112076	F29:A-:B10	86	10
AusGEM_00826	PH36	38	Human	Human	Extraintestinal	2013	AusGEM	NSW	SAMN45088710	NA	SRR31541414	PRJNA1112076	F29:A-:B34	Unclustered (Singleton)	20_785
AusGEM_00827	PH372	95	Human	Human	Extraintestinal	2016	AusGEM	NSW	SAMN45088711	NA	SRR31541413	PRJNA1112076	F29:A-:B10	339	9_1394
AusGEM_00828	PH385	73	Human	Human	Extraintestinal	2016	AusGEM	NSW	SAMN45088712	NA	SRR31541412	PRJNA1112076	F29!/F2!:A-:B10	Unclustered (Singleton)	8
AusGEM_00830	PH393	131	Human	Human	Extraintestinal	2016	AusGEM	NSW	SAMN45088713	NA	SRR31541411	PRJNA1112076	F29:A-:B10	Unclustered (Singleton)	25
AusGEM_00831	PH398	4702	Human	Human	Extraintestinal	2016	AusGEM	NSW	SAMN45088714	NA	SRR31541410	PRJNA1112076	F36!/F31!:A4:B1	43	17
AusGEM_00833	PH44	131	Human	Human	Extraintestinal	2013	AusGEM	NSW	SAMN45088715	NA	SRR31541409	PRJNA1112076	F36!/F31!:A4:B1	17	4
AusGEM_00834	PH45	57	Human	Human	Extraintestinal	2013	AusGEM	NSW	SAMN45088716	NA	SRR31541407	PRJNA1112076	C4:A-:B1	83	120
AusGEM_00835	PH46	131	Human	Human	Extraintestinal	2013	AusGEM	NSW	SAMN45088717	NA	SRR31541406	PRJNA1112076	F36!/F31!:A4:B1	17	4
AusGEM_00836	PH51	69	Human	Human	Extraintestinal	2013	AusGEM	NSW	SAMN45088718	NA	SRR31541405	PRJNA1112076	F29:A-:B10	21	10
AusGEM_00837	PH56	164	Human	Human	Extraintestinal	2013	AusGEM	NSW	SAMN45088719	NA	SRR31541308	PRJNA1112076	F-:A-:B-	Unclustered (Singleton)	38
AusGEM_00838	PH5	73	Human	Human	Extraintestinal	2013	AusGEM	NSW	SAMN45088720	NA	SRR31541307	PRJNA1112076	F51:A-:B10	Unclustered (Singleton)	8
AusGEM_00839	PH65	127	Human	Human	Extraintestinal	2013	AusGEM	NSW	SAMN45088721	NA	SRR31541306	PRJNA1112076	F51:A-:B10	Unclustered (Singleton)	22
AusGEM_00840	PH66	393	Human	Human	Extraintestinal	2013	AusGEM	NSW	SAMN45088722	NA	SRR31541305	PRJNA1112076	F-:A1:B32	Unclustered (Singleton)	40
AusGEM_00841	PH68	95	Human	Human	Extraintestinal	2013	AusGEM	NSW	SAMN41516013	NA	SRR29230094	PRJNA1112076	F24:A-:B1*	304	9_1394
AusGEM_00843	PH70	131	Human	Human	Extraintestinal	2013	AusGEM	NSW	SAMN45088723	NA	SRR31541304	PRJNA1112076	F36!/F31!:A4:B1	180	4
AusGEM_00845	PH7	144	Human	Human	Extraintestinal	2013	AusGEM	NSW	SAMN45088724	NA	SRR31541303	PRJNA1112076	F29:A-:B10	Unclustered (Singleton)	56
AusGEM_00847	PH84	131	Human	Human	Extraintestinal	2013	AusGEM	NSW	SAMN45088725	NA	SRR31541302	PRJNA1112076	F1:A1:B1	252	25
AusGEM_00848	PH87	131	Human	Human	Extraintestinal	2013	AusGEM	NSW	SAMN45088726	NA	SRR31541300	PRJNA1112076	F1:A2:B20	80	4
AusGEM_00849	PH8	131	Human	Human	Extraintestinal	2013	AusGEM	NSW	SAMN45088727	NA	SRR31541299	PRJNA1112076	F36!/F22!:A1:B20	Unclustered (Singleton)	4
AusGEM_00852	F2_1D	206	Livestock	Porcine	Intestinal	2007	AusGEM	NSW	SAMN45088728	NA	SRR31541298	PRJNA1112076	F46:A-:B49*	2012	648
AusGEM_00853	F2_2A	542	Livestock	Porcine	Intestinal	2007	AusGEM	NSW	SAMEA104140551	NA	ERR2666844	PRJEB21464	F-:A-:B-	327	1409
AusGEM_00855	F2_2E	10	Livestock	Porcine	Intestinal	2007	AusGEM	NSW	SAMN45088729	NA	SRR31541297	PRJNA1112076	F56:A18*:B20	Unclustered (Singleton)	5_1020_1036_1160
AusGEM_00856	F2_3A	542	Livestock	Porcine	Intestinal	2007	AusGEM	NSW	SAMN45088730	NA	SRR31541296	PRJNA1112076	F-:A-:B-	327	1409
AusGEM_00857	F2_3C	453	Livestock	Porcine	Intestinal	2007	AusGEM	NSW	SAMN45088731	NA	SRR31541295	PRJNA1112076	F56:A-:B20	Unclustered (Singleton)	29_1156
AusGEM_00858	F2_4A	218	Livestock	Porcine	Intestinal	2007	AusGEM	NSW	SAMN45088732	NA	SRR31541294	PRJNA1112076	F56:A-:B20	1409	164
AusGEM_00859	F2_4C	10	Livestock	Porcine	Intestinal	2007	AusGEM	NSW	SAMN45088733	NA	SRR31541293	PRJNA1112076	F40:A18*:B20	218	5_1020_1036_1160
AusGEM_00861	F2_5A	361	Livestock	Porcine	Intestinal	2007	AusGEM	NSW	SAMN45088734	NA	SRR31541465	PRJNA1112076	F67!/F43!:A6:B38	521	86
AusGEM_00862	F2_5B	101	Livestock	Porcine	Intestinal	2007	AusGEM	NSW	SAMN45088735	NA	SRR31541464	PRJNA1112076	F56:A-:B20	342	27
AusGEM_00863	F2_5C	218	Livestock	Porcine	Intestinal	2007	AusGEM	NSW	SAMN45088736	NA	SRR31541462	PRJNA1112076	F56:A-:B20	1409	164
AusGEM_00864	F2_5D	48	Livestock	Porcine	Intestinal	2007	AusGEM	NSW	SAMN45088737	NA	SRR31541461	PRJNA1112076	F46:A-:B1	Unclustered (Singleton)	425
AusGEM_00865	F2_6A	10	Livestock	Porcine	Intestinal	2007	AusGEM	NSW	SAMN45088738	NA	SRR31541460	PRJNA1112076	F-:A-:B-	Unclustered (Singleton)	1587
AusGEM_00866	F2_7A	10	Livestock	Porcine	Intestinal	2007	AusGEM	NSW	SAMEA104140568	NA	ERR2666846	PRJEB21464	F-:A-:B-	Unclustered (Singleton)	1173
AusGEM_00868	F2_7C	3572	Livestock	Porcine	Intestinal	2007	AusGEM	NSW	SAMN45088739	NA	SRR31541459	PRJNA1112076	F2:A-:B1	Unclustered (Singleton)	5_1020_1036_1160
AusGEM_00869	F2_8A	218	Livestock	Porcine	Intestinal	2007	AusGEM	NSW	SAMN45088740	NA	SRR31541458	PRJNA1112076	F56:A-:B20	1409	164
AusGEM_00870	F2_8B	542	Livestock	Porcine	Intestinal	2007	AusGEM	NSW	SAMN45088741	NA	SRR31541457	PRJNA1112076	F-:A-:B1	2318	103
AusGEM_00871	F2_8C	542	Livestock	Porcine	Intestinal	2007	AusGEM	NSW	SAMN45088742	NA	SRR31541456	PRJNA1112076	F-:A-:B1	2318	103
AusGEM_00872	F2_8D	361	Livestock	Porcine	Intestinal	2007	AusGEM	NSW	SAMN45088743	NA	SRR31541455	PRJNA1112076	F67!/F43!:A6:B38	521	86
AusGEM_00873	F2_9A	1721	Livestock	Porcine	Intestinal	2007	AusGEM	NSW	SAMN45088744	NA	SRR31541454	PRJNA1112076	F35:A-:B-	Unclustered (Singleton)	220
AusGEM_00874	F2_9B	10	Livestock	Porcine	Intestinal	2007	AusGEM	NSW	SAMN45088745	NA	SRR31541453	PRJNA1112076	F43:A-:B-	1261	28_741_1324
AusGEM_00875	F2_10A	206	Livestock	Porcine	Intestinal	2007	AusGEM	NSW	SAMN45088746	NA	SRR31541449	PRJNA1112076	F46:A-:B49*	2012	648
AusGEM_00876	F2_11A	361	Livestock	Porcine	Intestinal	2007	AusGEM	NSW	SAMN45088747	NA	SRR31541448	PRJNA1112076	F67!/F43!:A6:B38	521	86
AusGEM_00877	F2_11B	218	Livestock	Porcine	Intestinal	2007	AusGEM	NSW	SAMN45088748	NA	SRR31541447	PRJNA1112076	F56:A-:B20	1409	164
AusGEM_00878	F2_11C	361	Livestock	Porcine	Intestinal	2007	AusGEM	NSW	SAMN45088749	NA	SRR31541446	PRJNA1112076	F67!/F43!:A6:B38	521	86
AusGEM_00879	F2_11D	10	Livestock	Porcine	Intestinal	2007	AusGEM	NSW	SAMN45088750	NA	SRR31541445	PRJNA1112076	F67!/F43!:A6:B38	1261	28_741_1324
AusGEM_00880	F2_11E	165	Livestock	Porcine	Intestinal	2007	AusGEM	NSW	SAMEA104140497	NA	ERR2666829	PRJEB21464	F34:A-:B-	590	35
AusGEM_00881	F2_12A	542	Livestock	Porcine	Intestinal	2007	AusGEM	NSW	SAMEA104140574	NA	ERR2666830	PRJEB21464	F-:A-:B1	2318	103
AusGEM_00882	F2_12B	93	Livestock	Porcine	Intestinal	2007	AusGEM	NSW	SAMN45088751	NA	SRR31541444	PRJNA1112076	F40:A-:B71	Unclustered (Singleton)	45
AusGEM_00883	F2_13A	361	Livestock	Porcine	Intestinal	2007	AusGEM	NSW	SAMN45088752	NA	SRR31541443	PRJNA1112076	F67!/F43!:A6:B38	521	86
AusGEM_00884	F2_13B	86	Livestock	Porcine	Intestinal	2007	AusGEM	NSW	SAMN45088753	NA	SRR31541442	PRJNA1112076	F2:A-:B-	Unclustered (Singleton)	29_1156
AusGEM_00885	F2_13C	301	Livestock	Porcine	Intestinal	2007	AusGEM	NSW	SAMN45088754	NA	SRR31541441	PRJNA1112076	F43:A-:B40	Unclustered (Singleton)	1586
AusGEM_00886	F2_14A	10	Livestock	Porcine	Intestinal	2007	AusGEM	NSW	SAMEA104140501	NA	ERR2666832	PRJEB21464	F40:A18*:B20	218	5_1020_1036_1160
AusGEM_00888	F2_14C	1122	Livestock	Porcine	Intestinal	2007	AusGEM	NSW	SAMN45088755	NA	SRR31541440	PRJNA1112076	F40:A-:B20	Unclustered (Singleton)	339
AusGEM_00889	F2_14D	131	Livestock	Porcine	Intestinal	2007	AusGEM	NSW	SAMN45088756	NA	SRR31541438	PRJNA1112076	F2:A-:B1	53	4
AusGEM_00890	F2_14E	1670	Livestock	Porcine	Intestinal	2007	AusGEM	NSW	SAMEA104140505	NA	ERR2666833	PRJEB21464	F-:A-:B-	Unclustered (Singleton)	269
AusGEM_00891	F2_15A	3531	Livestock	Porcine	Intestinal	2007	AusGEM	NSW	SAMEA104140506	NA	ERR2666834	PRJEB21464	F46!/F34!:A-:B24	1471	28_741_1324
AusGEM_00892	F2_15B	3531	Livestock	Porcine	Intestinal	2007	AusGEM	NSW	SAMN45088757	NA	SRR31541437	PRJNA1112076	F46!/F34!:A-:B24	1471	28_741_1324
AusGEM_00893	F2_15C	10	Livestock	Porcine	Intestinal	2007	AusGEM	NSW	SAMEA104140508	NA	ERR2666835	PRJEB21464	F111*:A-:B56*	Unclustered (Singleton)	92_635
AusGEM_00894	F2_15D	165	Livestock	Porcine	Intestinal	2007	AusGEM	NSW	SAMN45088758	NA	SRR31541404	PRJNA1112076	F34:A-:B-	590	35
AusGEM_00895	F2_15F	10	Livestock	Porcine	Intestinal	2007	AusGEM	NSW	SAMN45088759	NA	SRR31541403	PRJNA1112076	F-:A-:B-	Unclustered (Singleton)	1585
AusGEM_00896	F2_15G	10	Livestock	Porcine	Intestinal	2007	AusGEM	NSW	SAMN45088760	NA	SRR31541402	PRJNA1112076	F43:A-:B-	1261	28_741_1324
AusGEM_00897	F2_15I	1716	Livestock	Porcine	Intestinal	2007	AusGEM	NSW	SAMN45088761	NA	SRR31541401	PRJNA1112076	F40:A18:B-	928	380
AusGEM_00898	F2_16A	48	Livestock	Porcine	Intestinal	2007	AusGEM	NSW	SAMN45088762	NA	SRR31541400	PRJNA1112076	F-:A-:B-	Unclustered (Singleton)	46_970_1117_1220_1279
AusGEM_00899	F2_16D	48	Livestock	Porcine	Intestinal	2007	AusGEM	NSW	SAMN45088763	NA	SRR31541399	PRJNA1112076	F-:A-:B-	Unclustered (Singleton)	46_970_1117_1220_1279
AusGEM_00900	F2_16E	1716	Livestock	Porcine	Intestinal	2007	AusGEM	NSW	SAMN45088764	NA	SRR31541398	PRJNA1112076	F40:A18:B-	928	380
AusGEM_00901	F2_16F	8233	Livestock	Porcine	Intestinal	2007	AusGEM	NSW	SAMEA104140522	NA	ERR2666838	PRJEB21464	F34:A-:B-	Unclustered (Singleton)	1584
AusGEM_00902	F2_17A	542	Livestock	Porcine	Intestinal	2007	AusGEM	NSW	SAMN45088765	NA	SRR31541397	PRJNA1112076	F56:A-:B20	Unclustered (Singleton)	103
AusGEM_00903	F2_17C	361	Livestock	Porcine	Intestinal	2007	AusGEM	NSW	SAMN45088766	NA	SRR31541395	PRJNA1112076	F43:A-:B-	521	86
AusGEM_00904	F2_18A	361	Livestock	Porcine	Intestinal	2007	AusGEM	NSW	SAMN45088767	NA	SRR31541394	PRJNA1112076	F43:A-:B-	521	86
AusGEM_00905	F2_18B	10	Livestock	Porcine	Intestinal	2007	AusGEM	NSW	SAMN45088768	NA	SRR31541393	PRJNA1112076	F5!/F2!:A-:B-	Unclustered (Singleton)	304
AusGEM_00906	F2_18C	11085	Livestock	Porcine	Intestinal	2007	AusGEM	NSW	SAMN45088769	NA	SRR31541392	PRJNA1112076	F8?*:A-:B13	Unclustered (Singleton)	368
AusGEM_00907	F2_18E	16364	Livestock	Porcine	Intestinal	2007	AusGEM	NSW	SAMN45088770	NA	SRR31541391	PRJNA1112076	F40:A-:B40	Unclustered (Singleton)	2
AusGEM_00908	F2_19A	117	Livestock	Porcine	Intestinal	2007	AusGEM	NSW	SAMEA104140533	NA	ERR2666839	PRJEB21464	C4:A6:B42	Unclustered (Singleton)	21
AusGEM_00909	F2_19B	361	Livestock	Porcine	Intestinal	2007	AusGEM	NSW	SAMN45088771	NA	SRR31541390	PRJNA1112076	F43:A-:B-	521	86
AusGEM_00910	F2_19C	361	Livestock	Porcine	Intestinal	2007	AusGEM	NSW	SAMN45088772	NA	SRR31541389	PRJNA1112076	F43:A-:B-	521	86
AusGEM_00911	F2_19E	361	Livestock	Porcine	Intestinal	2007	AusGEM	NSW	SAMN45088773	NA	SRR31541356	PRJNA1112076	F43:A-:B-	521	86
AusGEM_00912	F2_20A	641	Livestock	Porcine	Intestinal	2007	AusGEM	NSW	SAMN45088774	NA	SRR31541355	PRJNA1112076	F2:A-:B71	Unclustered (Singleton)	208
AusGEM_00913	F2_20B	10	Livestock	Porcine	Intestinal	2007	AusGEM	NSW	SAMEA104140542	NA	ERR2666841	PRJEB21464	F56!/F5!:A-:B20	Unclustered (Singleton)	304
AusGEM_00914	F2_20D	1139	Livestock	Porcine	Intestinal	2007	AusGEM	NSW	SAMN45088775	NA	SRR31541354	PRJNA1112076	F56:A-:B20	Unclustered (Singleton)	1583
AusGEM_00915	F2_20E	48	Livestock	Porcine	Intestinal	2007	AusGEM	NSW	SAMN45088776	NA	SRR31541352	PRJNA1112076	F56:A17*:B20	Unclustered (Singleton)	421_788
AusGEM_00916	F2_20F	1202	Livestock	Porcine	Intestinal	2007	AusGEM	NSW	SAMN45088777	NA	SRR31541351	PRJNA1112076	F46:A-:B24	Unclustered (Singleton)	1582
AusGEM_00917	F2_21A	1508	Livestock	Porcine	Intestinal	2007	AusGEM	NSW	SAMN45088778	NA	SRR31541350	PRJNA1112076	F-:A-:B-	Unclustered (Singleton)	1173
AusGEM_00918	TZ_109P	3889	Livestock	Porcine	Intestinal	2017	AusGEM	NSW	SAMN10587086	NA	SRR11658621	PRJNA509690	F34:A-:B-	599	590
AusGEM_00919	TZ_131P	48	Livestock	Porcine	Intestinal	2017	AusGEM	NSW	SAMN10587083	NA	SRR11658624	PRJNA509690	F-:A-:B-	1153	46_970_1117_1220_1279
AusGEM_00920	TZ_132P	361	Livestock	Porcine	Intestinal	2017	AusGEM	NSW	SAMN10587084	NA	SRR11658623	PRJNA509690	F-:A18:B-	1182	86
AusGEM_00921	TZ_58P	48	Livestock	Porcine	Intestinal	2017	AusGEM	NSW	SAMN10587085	NA	SRR11658622	PRJNA509690	F87:A-:B-	1153	46_970_1117_1220_1279
AusGEM_00922	TZ_81P	3889	Livestock	Porcine	Intestinal	2017	AusGEM	NSW	SAMN10587087	NA	SRR11658620	PRJNA509690	F34:A-:B-	599	590
AusGEM_00923	TZ10_1P	77	Livestock	Porcine	Intestinal	2017	AusGEM	NSW	SAMN10586986	NA	SRR11658616	PRJNA509690	C4:A5:B1	802	41
AusGEM_00924	TZ11_1P	398	Livestock	Porcine	Intestinal	2017	AusGEM	NSW	SAMN10586988	NA	SRR11658614	PRJNA509690	F2:A-:B1	224	54
AusGEM_00925	TZ11_1Pb	69	Livestock	Porcine	Intestinal	2017	AusGEM	NSW	SAMN10586989	NA	SRR11658613	PRJNA509690	F52:A6*:B48	1427	10
AusGEM_00928	TZ12_1P	77	Livestock	Porcine	Intestinal	2017	AusGEM	NSW	SAMN10586992	NA	SRR11658609	PRJNA509690	C4:A5:B1	802	41
AusGEM_00929	TZ12_S	117	Livestock	Porcine	Intestinal	2017	AusGEM	NSW	SAMN10586991	NA	SRR11658610	PRJNA509690	F4/C4:A6:B42	Unclustered (Singleton)	21
AusGEM_00930	TZ13_1P	101	Livestock	Porcine	Intestinal	2017	AusGEM	NSW	SAMN10586994	NA	SRR11658607	PRJNA509690	F4:A2:B16	Unclustered (Singleton)	27
AusGEM_00933	TZ13_S	10	Livestock	Porcine	Intestinal	2017	AusGEM	NSW	SAMN10586993	NA	SRR11658608	PRJNA509690	F-:A-:B-	756	5_1020_1036_1160
AusGEM_00934	TZ14_1P	10	Livestock	Porcine	Intestinal	2017	AusGEM	NSW	SAMN10586997	NA	SRR11658604	PRJNA509690	F5:A-:B-	Unclustered (Singleton)	304
AusGEM_00935	TZ14_2P	29	Livestock	Porcine	Intestinal	2017	AusGEM	NSW	SAMN10586998	NA	SRR11658603	PRJNA509690	F4:A-:B40	888	2
AusGEM_00937	TZ15_1P	7939	Livestock	Porcine	Intestinal	2017	AusGEM	NSW	SAMN10587000	NA	SRR11658601	PRJNA509690	F4:A17:B-	797	1241
AusGEM_00938	TZ17_1P	10	Livestock	Porcine	Intestinal	2017	AusGEM	NSW	SAMN10587002	NA	SRR11658598	PRJNA509690	F56:A-:B20	Unclustered (Singleton)	28_741_1324
AusGEM_00939	TZ17_2P	20	Livestock	Porcine	Intestinal	2017	AusGEM	NSW	SAMN10587003	NA	SRR11658597	PRJNA509690	F107*:A-:B42	1039	6
AusGEM_00940	TZ17_4P	542	Livestock	Porcine	Intestinal	2017	AusGEM	NSW	SAMN10587004	NA	SRR11658596	PRJNA509690	F-:A-:B-	350	1409
AusGEM_00941	TZ17_4Pa	542	Livestock	Porcine	Intestinal	2017	AusGEM	NSW	SAMN10587005	NA	SRR11658595	PRJNA509690	F-:A-:B-	350	1409
AusGEM_00942	TZ17_4Pb	542	Livestock	Porcine	Intestinal	2017	AusGEM	NSW	SAMN10587006	NA	SRR11658594	PRJNA509690	F-:A-:B-	350	1409
AusGEM_00943	TZ17_S	4429	Livestock	Porcine	Intestinal	2017	AusGEM	NSW	SAMN10587001	NA	SRR11658599	PRJNA509690	F-:A-:B-	Unclustered (Singleton)	486
AusGEM_00944	TZ18_2P	20	Livestock	Porcine	Intestinal	2017	AusGEM	NSW	SAMN10587008	NA	SRR11658592	PRJNA509690	F107*:A-:B42	1039	6
AusGEM_00945	TZ18_3P	48	Livestock	Porcine	Intestinal	2017	AusGEM	NSW	SAMN10587009	NA	SRR11658591	PRJNA509690	F-:A-:B-	1153	46_970_1117_1220_1279
AusGEM_00946	TZ18_4P	2614	Livestock	Porcine	Intestinal	2017	AusGEM	NSW	SAMN10587010	NA	SRR11658590	PRJNA509690	F-:A8:B-	Unclustered (Singleton)	1581
AusGEM_00947	TZ18_S	10	Livestock	Porcine	Intestinal	2017	AusGEM	NSW	SAMN10587007	NA	SRR11658593	PRJNA509690	F4:A-:B-	Unclustered (Singleton)	28_741_1324
AusGEM_00948	TZ19_S	202	Livestock	Porcine	Intestinal	2017	AusGEM	NSW	SAMN10587011	NA	SRR11658588	PRJNA509690	F-:A-:B-	Unclustered (Singleton)	577
AusGEM_00949	TZ2_1P	69	Livestock	Porcine	Intestinal	2017	AusGEM	NSW	SAMN10586972	NA	SRR11658639	PRJNA509690	F52:A6*:B48	1427	10
AusGEM_00950	TZ2_2P	345	Livestock	Porcine	Intestinal	2017	AusGEM	NSW	SAMN10586973	NA	SRR11658611	PRJNA509690	F4!/F2!:A-:B1	343	94
AusGEM_00951	TZ2_S	8164	Livestock	Porcine	Intestinal	2017	AusGEM	NSW	SAMN10586971	NA	SRR11658640	PRJNA509690	F-:A-:B-	Unclustered (Singleton)	551
AusGEM_00952	TZ20_2P	101	Livestock	Porcine	Intestinal	2017	AusGEM	NSW	SAMN10587014	NA	SRR11658585	PRJNA509690	F4!/F10!:A6:B42	342	27
AusGEM_00953	TZ20_S	165	Livestock	Porcine	Intestinal	2017	AusGEM	NSW	SAMN10587012	NA	SRR11658587	PRJNA509690	F-:A-:B-	698	35
AusGEM_00954	TZ21_1P	5841	Livestock	Porcine	Intestinal	2017	AusGEM	NSW	SAMN10587016	NA	SRR11658583	PRJNA509690	F16*:A-:B-	Unclustered (Singleton)	1242
AusGEM_00955	TZ21_2P	3889	Livestock	Porcine	Intestinal	2017	AusGEM	NSW	SAMN10587017	NA	SRR11658582	PRJNA509690	F34:A-:B-	599	590
AusGEM_00956	TZ21_S	70	Livestock	Porcine	Intestinal	2017	AusGEM	NSW	SAMN10587015	NA	SRR11658584	PRJNA509690	F4:A-:B-	635	476
AusGEM_00957	TZ24_1P	165	Livestock	Porcine	Intestinal	2017	AusGEM	NSW	SAMN10587018	NA	SRR11658581	PRJNA509690	F-:A-:B-	698	35
AusGEM_00958	TZ24_3Pa	40	Livestock	Porcine	Intestinal	2017	AusGEM	NSW	SAMN10587019	NA	SRR11658580	PRJNA509690	F-:A-:B-	Unclustered (Singleton)	58
AusGEM_00959	TZ25_1P	154	Livestock	Porcine	Intestinal	2017	AusGEM	NSW	SAMN10587021	NA	SRR11658577	PRJNA509690	F57!/F4!:A6:B54	Unclustered (Singleton)	50
AusGEM_00960	TZ25_S	11081	Livestock	Porcine	Intestinal	2017	AusGEM	NSW	SAMN10587020	NA	SRR11658579	PRJNA509690	F-:A-:B-	419	1445
AusGEM_00961	TZ26_1P	165	Livestock	Porcine	Intestinal	2017	AusGEM	NSW	SAMN10587023	NA	SRR11658575	PRJNA509690	F-:A-:B-	698	35
AusGEM_00962	TZ26_2P	11080	Livestock	Porcine	Intestinal	2017	AusGEM	NSW	SAMN10587024	NA	SRR11658574	PRJNA509690	F4/C5:A2?:B53	Unclustered (Singleton)	164
AusGEM_00965	TZ27_1P	3889	Livestock	Porcine	Intestinal	2017	AusGEM	NSW	SAMN10587027	NA	SRR11658571	PRJNA509690	F34:A-:B-	599	590
AusGEM_00966	TZ27_3P	609	Livestock	Porcine	Intestinal	2017	AusGEM	NSW	SAMN10587028	NA	SRR11658570	PRJNA509690	F2:A22*:B1	666	271
AusGEM_00968	TZ30_1P	34	Livestock	Porcine	Intestinal	2017	AusGEM	NSW	SAMN10587030	NA	SRR11658568	PRJNA509690	F4?/C4?*:A-:B1	1250	5_1020_1036_1160
AusGEM_00969	TZ30_2P	2936	Livestock	Porcine	Intestinal	2017	AusGEM	NSW	SAMN10587031	NA	SRR11658566	PRJNA509690	F-:A-:B-	Unclustered (Singleton)	1580
AusGEM_00970	TZ30_3P	4628	Livestock	Porcine	Intestinal	2017	AusGEM	NSW	SAMN10587032	NA	SRR11658565	PRJNA509690	F4:A-:B-	Unclustered (Singleton)	46_970_1117_1220_1279
AusGEM_00971	TZ30_4P	10	Livestock	Porcine	Intestinal	2017	AusGEM	NSW	SAMN10587033	NA	SRR11658564	PRJNA509690	F2!/F10!:A-:B1	Unclustered (Singleton)	5_1020_1036_1160
AusGEM_00972	TZ30_5P	10	Livestock	Porcine	Intestinal	2017	AusGEM	NSW	SAMN10587034	NA	SRR11658563	PRJNA509690	F-:A-:B-	756	5_1020_1036_1160
AusGEM_00973	TZ30_S	48	Livestock	Porcine	Intestinal	2017	AusGEM	NSW	SAMN10587029	NA	SRR11658569	PRJNA509690	F-:A-:B-	1153	46_970_1117_1220_1279
AusGEM_00974	TZ31_1P	8868	Livestock	Porcine	Intestinal	2017	AusGEM	NSW	SAMN10587036	NA	SRR11658561	PRJNA509690	F40:A-:B71	Unclustered (Singleton)	373
AusGEM_00975	TZ31_S	216	Livestock	Porcine	Intestinal	2017	AusGEM	NSW	SAMN10587035	NA	SRR11658562	PRJNA509690	F46:A-:B49*	Unclustered (Singleton)	85
AusGEM_00976	TZ32_1P	20	Livestock	Porcine	Intestinal	2017	AusGEM	NSW	SAMN10587038	NA	SRR11658559	PRJNA509690	F107*:A-:B42	1039	6
AusGEM_00977	TZ32_2P	761	Livestock	Porcine	Intestinal	2017	AusGEM	NSW	SAMN10587039	NA	SRR11658558	PRJNA509690	F-:A-:B-	345	268
AusGEM_00978	TZ32_3P	744	Livestock	Porcine	Intestinal	2017	AusGEM	NSW	SAMN10587040	NA	SRR11658557	PRJNA509690	F56:A-:B20	279	5_1020_1036_1160
AusGEM_00979	TZ32_4P	398	Livestock	Porcine	Intestinal	2017	AusGEM	NSW	SAMN10587041	NA	SRR11658555	PRJNA509690	F2:A-:B1	224	54
AusGEM_00980	TZ32_5P	11081	Livestock	Porcine	Intestinal	2017	AusGEM	NSW	SAMN10587042	NA	SRR11658554	PRJNA509690	F-:A-:B-	419	1445
AusGEM_00981	TZ32_6P	29	Livestock	Porcine	Intestinal	2017	AusGEM	NSW	SAMN10587043	NA	SRR11658553	PRJNA509690	F4:A-:B40	888	2
AusGEM_00982	TZ32_7P	20	Livestock	Porcine	Intestinal	2017	AusGEM	NSW	SAMN10587044	NA	SRR11658552	PRJNA509690	F107*:A-:B42	1039	6
AusGEM_00983	TZ32_7Pa	69	Livestock	Porcine	Intestinal	2017	AusGEM	NSW	SAMN10587045	NA	SRR11658551	PRJNA509690	F52:A6*:B48	1427	10
AusGEM_00984	TZ32_7Pb	20	Livestock	Porcine	Intestinal	2017	AusGEM	NSW	SAMN10587046	NA	SRR11658550	PRJNA509690	F107*:A-:B42	1039	6
AusGEM_00985	TZ32_S	361	Livestock	Porcine	Intestinal	2017	AusGEM	NSW	SAMN10587037	NA	SRR11658560	PRJNA509690	F-:A18:B-	1182	86
AusGEM_00986	TZ33_1P	48	Livestock	Porcine	Intestinal	2017	AusGEM	NSW	SAMN10587048	NA	SRR11658548	PRJNA509690	F-:A18*:B-	Unclustered (Singleton)	46_970_1117_1220_1279
AusGEM_00987	TZ33_2P	10	Livestock	Porcine	Intestinal	2017	AusGEM	NSW	SAMN10587049	NA	SRR11658547	PRJNA509690	F-:A18*:B-	209	28_741_1324
AusGEM_00988	TZ33_4P	20	Livestock	Porcine	Intestinal	2017	AusGEM	NSW	SAMN10587050	NA	SRR11658546	PRJNA509690	F107*:A-:B42	1039	6
AusGEM_00989	TZ33_4Pa	20	Livestock	Porcine	Intestinal	2017	AusGEM	NSW	SAMN10587051	NA	SRR11658544	PRJNA509690	F107*:A-:B42	1039	6
AusGEM_00990	TZ33_4Pb	398	Livestock	Porcine	Intestinal	2017	AusGEM	NSW	SAMN10587052	NA	SRR11658543	PRJNA509690	F4!/F2!:A-:B1	224	54
AusGEM_00991	TZ33_5P	8169	Livestock	Porcine	Intestinal	2017	AusGEM	NSW	SAMN10587053	NA	SRR11658542	PRJNA509690	F-:A-:B-	Unclustered (Singleton)	35
AusGEM_00992	TZ33_S	641	Livestock	Porcine	Intestinal	2017	AusGEM	NSW	SAMN10587047	NA	SRR11658549	PRJNA509690	F2:A-:B1	1135	29_1156
AusGEM_00993	TZ34_1P	877	Livestock	Porcine	Intestinal	2017	AusGEM	NSW	SAMN10587055	NA	SRR11658540	PRJNA509690	F34:A-:B-	Unclustered (Singleton)	29_1156
AusGEM_00994	TZ34_2P	609	Livestock	Porcine	Intestinal	2017	AusGEM	NSW	SAMN10587056	NA	SRR11658539	PRJNA509690	F2:A22*:B1	666	271
AusGEM_00995	TZ34_S	8165	Livestock	Porcine	Intestinal	2017	AusGEM	NSW	SAMN10587054	NA	SRR11658541	PRJNA509690	F46:A-:B-	Unclustered (Singleton)	1579
AusGEM_00996	TZ35_S	361	Livestock	Porcine	Intestinal	2017	AusGEM	NSW	SAMN10587057	NA	SRR11658538	PRJNA509690	F-:A18:B-	1182	86
AusGEM_00997	TZ36_S	34	Livestock	Porcine	Intestinal	2017	AusGEM	NSW	SAMN10587058	NA	SRR11658537	PRJNA509690	F46:A-:B1	254	5_1020_1036_1160
AusGEM_00998	TZ37_1P	34	Livestock	Porcine	Intestinal	2017	AusGEM	NSW	SAMN10587061	NA	SRR11658533	PRJNA509690	F55:A-:B1	1250	5_1020_1036_1160
AusGEM_00999	TZ37_2P	345	Livestock	Porcine	Intestinal	2017	AusGEM	NSW	SAMN10587062	NA	SRR11658532	PRJNA509690	F4!/F2!:A-:B1	343	94
AusGEM_01000	TZ37_S	8167	Livestock	Porcine	Intestinal	2017	AusGEM	NSW	SAMN10587059	NA	SRR11658536	PRJNA509690	F-:A-:B-	Unclustered (Singleton)	46_970_1117_1220_1279
AusGEM_01001	TZ37_Sa	372	Livestock	Porcine	Intestinal	2017	AusGEM	NSW	SAMN10587060	NA	SRR11658535	PRJNA509690	F2:A-:B1	1326	44
AusGEM_01002	TZ38_1P	29	Livestock	Porcine	Intestinal	2017	AusGEM	NSW	SAMN10587064	NA	SRR11658530	PRJNA509690	F87!/F4!:A-:B40	888	2
AusGEM_01004	TZ39_S	8166	Livestock	Porcine	Intestinal	2017	AusGEM	NSW	SAMN10587065	NA	SRR11658529	PRJNA509690	F-:A8*:B-	344	214_941
AusGEM_01005	TZ4_1P	398	Livestock	Porcine	Intestinal	2017	AusGEM	NSW	SAMN10586974	NA	SRR11658600	PRJNA509690	F4:A-:B1	224	54
AusGEM_01006	TZ4_2P	398	Livestock	Porcine	Intestinal	2017	AusGEM	NSW	SAMN10586975	NA	SRR11658589	PRJNA509690	F2:A-:B1	224	54
AusGEM_01008	TZ4_4P	70	Livestock	Porcine	Intestinal	2017	AusGEM	NSW	SAMN10586977	NA	SRR11658567	PRJNA509690	F4:A-:B-	635	476
AusGEM_01009	TZ4_4Pa	761	Livestock	Porcine	Intestinal	2017	AusGEM	NSW	SAMN10586978	NA	SRR11658556	PRJNA509690	F-:A-:B-	345	268
AusGEM_01010	TZ4_5P	746	Livestock	Porcine	Intestinal	2017	AusGEM	NSW	SAMN10586979	NA	SRR11658545	PRJNA509690	F56!/F4!:A17*:B-	Unclustered (Singleton)	566
AusGEM_01011	TZ40_1P	641	Livestock	Porcine	Intestinal	2017	AusGEM	NSW	SAMN10587067	NA	SRR11658527	PRJNA509690	F2:A-:B1	1135	29_1156
AusGEM_01012	TZ40_2P	226	Livestock	Porcine	Intestinal	2017	AusGEM	NSW	SAMN10587068	NA	SRR11658526	PRJNA509690	F-:A-:B-	348	116
AusGEM_01013	TZ40_S	6615	Livestock	Porcine	Intestinal	2017	AusGEM	NSW	SAMN10587066	NA	SRR11658528	PRJNA509690	F-:A-:B-	Unclustered (Singleton)	1578
AusGEM_01014	TZ41_1P	744	Livestock	Porcine	Intestinal	2017	AusGEM	NSW	SAMN10587070	NA	SRR11658524	PRJNA509690	F10:A6:B42	Unclustered (Singleton)	5_1020_1036_1160
AusGEM_01015	TZ41_S	8166	Livestock	Porcine	Intestinal	2017	AusGEM	NSW	SAMN10587069	NA	SRR11658525	PRJNA509690	F-:A8*:B-	344	214_941
AusGEM_01016	TZ42_1P	361	Livestock	Porcine	Intestinal	2017	AusGEM	NSW	SAMN10587072	NA	SRR11658636	PRJNA509690	F-:A18:B-	1182	86
AusGEM_01017	TZ42_2P	8168	Livestock	Porcine	Intestinal	2017	AusGEM	NSW	SAMN10587073	NA	SRR11658635	PRJNA509690	F-:A8:B-	Unclustered (Singleton)	1243
AusGEM_01018	TZ42_S	226	Livestock	Porcine	Intestinal	2017	AusGEM	NSW	SAMN10587071	NA	SRR11658637	PRJNA509690	F-:A-:B-	348	116
AusGEM_01019	TZ43_1P	10	Livestock	Porcine	Intestinal	2017	AusGEM	NSW	SAMN10587075	NA	SRR11658633	PRJNA509690	F4:A-:B-	Unclustered (Singleton)	5_1020_1036_1160
AusGEM_01020	TZ43_S	361	Livestock	Porcine	Intestinal	2017	AusGEM	NSW	SAMN10587074	NA	SRR11658634	PRJNA509690	F-:A18:B-	1182	86
AusGEM_01021	TZ44_1P	69	Livestock	Porcine	Intestinal	2017	AusGEM	NSW	SAMN10587077	NA	SRR11658631	PRJNA509690	F52:A6*:B48	1427	10
AusGEM_01022	TZ44_2P	29	Livestock	Porcine	Intestinal	2017	AusGEM	NSW	SAMN10587078	NA	SRR11658630	PRJNA509690	F4:A-:B40	888	2
AusGEM_01023	TZ44_S	34	Livestock	Porcine	Intestinal	2017	AusGEM	NSW	SAMN10587076	NA	SRR11658632	PRJNA509690	F46:A-:B1	254	5_1020_1036_1160
AusGEM_01024	TZ45_1P	345	Livestock	Porcine	Intestinal	2017	AusGEM	NSW	SAMN10587080	NA	SRR11658628	PRJNA509690	F4!/F2!:A-:B1	343	94
AusGEM_01025	TZ45_2P	48	Livestock	Porcine	Intestinal	2017	AusGEM	NSW	SAMN10587081	NA	SRR11658626	PRJNA509690	F-:A-:B-	1153	46_970_1117_1220_1279
AusGEM_01026	TZ45_3P	10	Livestock	Porcine	Intestinal	2017	AusGEM	NSW	SAMN10587082	NA	SRR11658625	PRJNA509690	F-:A18*:B-	209	28_741_1324
AusGEM_01027	TZ45_S	48	Livestock	Porcine	Intestinal	2017	AusGEM	NSW	SAMN10587079	NA	SRR11658629	PRJNA509690	F-:A-:B-	1153	46_970_1117_1220_1279
AusGEM_01029	TZ6_1P	29	Livestock	Porcine	Intestinal	2017	AusGEM	NSW	SAMN10586981	NA	SRR11658638	PRJNA509690	F4:A-:B40	888	2
AusGEM_01030	TZ6_2P	101	Livestock	Porcine	Intestinal	2017	AusGEM	NSW	SAMN10586982	NA	SRR11658627	PRJNA509690	F4/C5:A-:B53*	Unclustered (Singleton)	27
AusGEM_01031	TZ6_3P	7939	Livestock	Porcine	Intestinal	2017	AusGEM	NSW	SAMN10586983	NA	SRR11658619	PRJNA509690	F56:A17:B20	797	1241
AusGEM_01032	TZ7_Sa	10	Livestock	Porcine	Intestinal	2017	AusGEM	NSW	SAMN10586984	NA	SRR11658618	PRJNA509690	F-:A-:B-	217	5_1020_1036_1160
AusGEM_01033	TZ7_Sb	361	Livestock	Porcine	Intestinal	2017	AusGEM	NSW	SAMN10586985	NA	SRR11658617	PRJNA509690	F-:A18:B-	1182	86
AusGEM_01034	IBIS_1	69	Wild Animal	Avian	Intestinal	2012	AusGEM	NSW	SAMN13380548	NA	SRR10560911	PRJNA591373	F67:A-:B38	516	10
AusGEM_01042	IBIS_9	69	Wild Animal	Avian	Intestinal	2012	AusGEM	NSW	SAMN41516014	NA	SRR29230095	PRJNA1112076	F67:A-:B38	516	10
AusGEM_01043	IBIS_10	69	Wild Animal	Avian	Intestinal	2012	AusGEM	NSW	SAMN41516015	NA	SRR29230096	PRJNA1112076	F67:A-:B38	516	10
AusGEM_01044	IBIS_11	6096	Wild Animal	Avian	Intestinal	2012	AusGEM	NSW	SAMN41516016	NA	SRR29230097	PRJNA1112076	F30*:A-:B-	1307	1218
AusGEM_01045	IBIS_12	6096	Wild Animal	Avian	Intestinal	2012	AusGEM	NSW	SAMN13380549	NA	SRR10560914	PRJNA591373	F30*:A-:B-	1307	1218
AusGEM_01046	IBIS_13	6096	Wild Animal	Avian	Intestinal	2012	AusGEM	NSW	SAMN41516017	NA	SRR29230114	PRJNA1112076	F30*:A-:B-	1307	1218
AusGEM_01047	IBIS_14	6096	Wild Animal	Avian	Intestinal	2012	AusGEM	NSW	SAMN41516018	NA	SRR29230115	PRJNA1112076	F30*:A-:B-	1307	1218
AusGEM_01048	IBIS_15	6096	Wild Animal	Avian	Intestinal	2012	AusGEM	NSW	SAMN41516019	NA	SRR29230116	PRJNA1112076	F30*:A-:B-	1307	1218
AusGEM_01050	IBIS_17	212	Wild Animal	Avian	Intestinal	2012	AusGEM	NSW	SAMN41516020	NA	SRR29230117	PRJNA1112076	F-:A-:B-	35	125
AusGEM_01052	IBIS_19	212	Wild Animal	Avian	Intestinal	2012	AusGEM	NSW	SAMN13380550	NA	SRR10560915	PRJNA591373	F-:A-:B-	35	125
AusGEM_01058	IBIS_25	58	Wild Animal	Avian	Intestinal	2012	AusGEM	NSW	SAMN41516021	NA	SRR29230119	PRJNA1112076	F-:A-:B-	723	11
AusGEM_01060	IBIS_27	58	Wild Animal	Avian	Intestinal	2012	AusGEM	NSW	SAMN41516022	NA	SRR29230120	PRJNA1112076	F-:A-:B-	723	11
AusGEM_01061	IBIS_28	58	Wild Animal	Avian	Intestinal	2012	AusGEM	NSW	SAMN14342226	NA	SRR11365219	PRJNA591373	F-:A-:B-	723	11
AusGEM_01064	IBIS_31	58	Wild Animal	Avian	Intestinal	2012	AusGEM	NSW	SAMN41516023	NA	SRR29230121	PRJNA1112076	F-:A-:B-	723	11
AusGEM_01066	IBIS_33	58	Wild Animal	Avian	Intestinal	2012	AusGEM	NSW	SAMN41516024	NA	SRR29230122	PRJNA1112076	F-:A-:B-	723	11
AusGEM_01067	IBIS_34	58	Wild Animal	Avian	Intestinal	2012	AusGEM	NSW	SAMN41516025	NA	SRR29230123	PRJNA1112076	F-:A-:B-	723	11
AusGEM_01068	IBIS_35	58	Wild Animal	Avian	Intestinal	2012	AusGEM	NSW	SAMN41516026	NA	SRR29230124	PRJNA1112076	F-:A-:B-	723	11
AusGEM_01069	IBIS_36	58	Wild Animal	Avian	Intestinal	2012	AusGEM	NSW	SAMN41516027	NA	SRR29230125	PRJNA1112076	F-:A-:B-	723	11
AusGEM_01070	IBIS_37	58	Wild Animal	Avian	Intestinal	2012	AusGEM	NSW	SAMN41516028	NA	SRR29230126	PRJNA1112076	F-:A-:B-	723	11
AusGEM_01071	IBIS_38	58	Wild Animal	Avian	Intestinal	2012	AusGEM	NSW	SAMN41516029	NA	SRR29230127	PRJNA1112076	F-:A-:B-	723	11
AusGEM_01072	IBIS_39	58	Wild Animal	Avian	Intestinal	2012	AusGEM	NSW	SAMN41516030	NA	SRR29230128	PRJNA1112076	F-:A-:B-	723	11
AusGEM_01073	IBIS_40	58	Wild Animal	Avian	Intestinal	2012	AusGEM	NSW	SAMN41516031	NA	SRR29230050	PRJNA1112076	F-:A-:B-	723	11
AusGEM_01075	IBIS_42	58	Wild Animal	Avian	Intestinal	2012	AusGEM	NSW	SAMN41516032	NA	SRR29230051	PRJNA1112076	F-:A-:B-	723	11
AusGEM_01076	IBIS_43	58	Wild Animal	Avian	Intestinal	2012	AusGEM	NSW	SAMN41516033	NA	SRR29230052	PRJNA1112076	F-:A-:B-	723	11
AusGEM_01077	IBIS_44	446	Wild Animal	Avian	Intestinal	2012	AusGEM	NSW	SAMN13380552	NA	SRR10560917	PRJNA591373	F-:A-:B-	1356	95
AusGEM_01078	IBIS_45	58	Wild Animal	Avian	Intestinal	2012	AusGEM	NSW	SAMN41516034	NA	SRR29230053	PRJNA1112076	F-:A-:B-	723	11
AusGEM_01079	IBIS_46	2520	Wild Animal	Avian	Intestinal	2012	AusGEM	NSW	SAMN13380553	NA	SRR10560918	PRJNA591373	F-:A-:B-	Unclustered (Singleton)	199
AusGEM_01082	IBIS_49	10208	Wild Animal	Avian	Intestinal	2012	AusGEM	NSW	SAMN13380554	NA	SRR10560919	PRJNA591373	F96:A-:B54	Unclustered (Singleton)	1577
AusGEM_01084	IBIS_51	58	Wild Animal	Avian	Intestinal	2012	AusGEM	NSW	SAMN41516035	NA	SRR29230054	PRJNA1112076	F-:A-:B-	723	11
AusGEM_01085	IBIS_52	58	Wild Animal	Avian	Intestinal	2012	AusGEM	NSW	SAMN41516036	NA	SRR29230055	PRJNA1112076	F-:A-:B-	723	11
AusGEM_01086	IBIS_53	58	Wild Animal	Avian	Intestinal	2012	AusGEM	NSW	SAMN41516037	NA	SRR29230056	PRJNA1112076	F-:A-:B-	723	11
AusGEM_01087	IBIS_54	58	Wild Animal	Avian	Intestinal	2012	AusGEM	NSW	SAMN41516038	NA	SRR29230057	PRJNA1112076	F-:A-:B-	723	11
AusGEM_01088	IBIS_55	58	Wild Animal	Avian	Intestinal	2012	AusGEM	NSW	SAMN41516039	NA	SRR29230058	PRJNA1112076	F-:A-:B-	723	11
AusGEM_01089	IBIS_56	58	Wild Animal	Avian	Intestinal	2012	AusGEM	NSW	SAMN41516040	NA	SRR29230059	PRJNA1112076	F-:A-:B-	723	11
AusGEM_01090	IBIS_57	58	Wild Animal	Avian	Intestinal	2012	AusGEM	NSW	SAMN41516041	NA	SRR29230061	PRJNA1112076	F-:A-:B-	723	11
AusGEM_01091	IBIS_58	446	Wild Animal	Avian	Intestinal	2012	AusGEM	NSW	SAMN41516042	NA	SRR29230062	PRJNA1112076	F-:A-:B-	1356	95
AusGEM_01092	IBIS_59	58	Wild Animal	Avian	Intestinal	2012	AusGEM	NSW	SAMN41516043	NA	SRR29230063	PRJNA1112076	F-:A-:B-	723	11
AusGEM_01094	IBIS_61	58	Wild Animal	Avian	Intestinal	2012	AusGEM	NSW	SAMN41516044	NA	SRR29230064	PRJNA1112076	F-:A-:B-	723	11
AusGEM_01095	IBIS_62	69	Wild Animal	Avian	Intestinal	2012	AusGEM	NSW	SAMN13380555	NA	SRR10560920	PRJNA591373	C5:A-:B72*	Unclustered (Singleton)	10
AusGEM_01096	IBIS_63	906	Wild Animal	Avian	Intestinal	2012	AusGEM	NSW	SAMN13380556	NA	SRR10560910	PRJNA591373	C1:A6*:B54	Unclustered (Singleton)	38
AusGEM_01100	IBIS_67	162	Wild Animal	Avian	Intestinal	2012	AusGEM	NSW	SAMN13380557	NA	SRR10560912	PRJNA591373	F19:A-:B66*	Unclustered (Singleton)	18
AusGEM_01102	IBIS_69	6241	Wild Animal	Avian	Intestinal	2012	AusGEM	NSW	SAMN13380558	NA	SRR10560913	PRJNA591373	F56:A4?*:B16	Unclustered (Singleton)	298
AusGEM_01104	OBH2	2802	Human	Human	Extraintestinal	2006	AusGEM	NSW	SAMN28687594	NA	SRR19479409	PRJNA842786	F64:A-:B54	Unclustered (Singleton)	407
AusGEM_01105	OBH3	131	Human	Human	Extraintestinal	2006	AusGEM	NSW	SAMN28687701	NA	SRR19479190	PRJNA842786	F29:A-:B10	Unclustered (Singleton)	4
AusGEM_01106	OBH4	550	Human	Human	Extraintestinal	2006	AusGEM	NSW	SAMN28687762	NA	SRR19479223	PRJNA842786	F4:A-:B52	Unclustered (Singleton)	15
AusGEM_01107	OBH5	16365	Human	Human	Extraintestinal	2006	AusGEM	NSW	SAMN28687773	NA	SRR19479140	PRJNA842786	F29:A-:B10	Unclustered (Singleton)	22
AusGEM_01108	OBH6	10	Human	Human	Extraintestinal	2006	AusGEM	NSW	SAMN28687783	NA	SRR19479129	PRJNA842786	F2:A1:B32	1290	5_1020_1036_1160
AusGEM_01109	OBH7	1328	Human	Human	Extraintestinal	2006	AusGEM	NSW	SAMN28687794	NA	SRR19479298	PRJNA842786	F64*:A-:B-	Unclustered (Singleton)	5_1020_1036_1160
AusGEM_01111	OBH9	224	Human	Human	Extraintestinal	2006	AusGEM	NSW	SAMN28687814	NA	SRR19479287	PRJNA842786	F104:A-:B-	Unclustered (Singleton)	102
AusGEM_01112	OBH10	80	Human	Human	Extraintestinal	2006	AusGEM	NSW	SAMN28687490	NA	SRR19479276	PRJNA842786	F51:A-:B-	Unclustered (Singleton)	66
AusGEM_01113	OBH11	80	Human	Human	Extraintestinal	2006	AusGEM	NSW	SAMN28687500	NA	SRR19479085	PRJNA842786	Y10*:A-:B-	10	66
AusGEM_01114	OBH12	95	Human	Human	Extraintestinal	2006	AusGEM	NSW	SAMN28687511	NA	SRR19479408	PRJNA842786	C4:A-:B1	1349	9_1394
AusGEM_01116	OBH14	978	Human	Human	Extraintestinal	2006	AusGEM	NSW	SAMN28687531	NA	SRR19479397	PRJNA842786	F-:A-:B-	696	406
AusGEM_01117	OBH15	1727	Human	Human	Extraintestinal	2006	AusGEM	NSW	SAMN28687541	NA	SRR19479386	PRJNA842786	F-:A-:B-	Unclustered (Singleton)	91
AusGEM_01118	OBH16	95	Human	Human	Extraintestinal	2006	AusGEM	NSW	SAMN28687552	NA	SRR19479375	PRJNA842786	F24:A-:B1*	173	9_1394
AusGEM_01119	OBH17	57	Human	Human	Extraintestinal	2006	AusGEM	NSW	SAMN28687562	NA	SRR19479364	PRJNA842786	C4:A-:B1	Unclustered (Singleton)	120
AusGEM_01120	OBH18	73	Human	Human	Extraintestinal	2006	AusGEM	NSW	SAMN28687573	NA	SRR19479353	PRJNA842786	F-:A-:B-	Unclustered (Singleton)	8
AusGEM_01121	OBH19	95	Human	Human	Extraintestinal	2006	AusGEM	NSW	SAMN28687584	NA	SRR19479342	PRJNA842786	F29!/F2!:A-:B10	339	9_1394
AusGEM_01122	OBH20	550	Human	Human	Extraintestinal	2006	AusGEM	NSW	SAMN28687595	NA	SRR19479259	PRJNA842786	F-:A-:B-	Unclustered (Singleton)	15
AusGEM_01124	OBH22	3033	Human	Human	Extraintestinal	2006	AusGEM	NSW	SAMN28687615	NA	SRR19479248	PRJNA842786	F24:A-:B8	Unclustered (Singleton)	1576
AusGEM_01125	OBH23	58	Human	Human	Extraintestinal	2006	AusGEM	NSW	SAMN28687626	NA	SRR19479237	PRJNA842786	F2:A-:B1	550	11
AusGEM_01126	OBH24	10	Human	Human	Extraintestinal	2006	AusGEM	NSW	SAMN28687637	NA	SRR19479189	PRJNA842786	F95!/F2!:A-:B-	Unclustered (Singleton)	249
AusGEM_01127	OBH25	1671	Human	Human	Extraintestinal	2006	AusGEM	NSW	SAMN28687648	NA	SRR19479178	PRJNA842786	F2:A-:B1	Unclustered (Singleton)	12
AusGEM_01128	OBH26	127	Human	Human	Extraintestinal	2006	AusGEM	NSW	SAMN28687658	NA	SRR19479167	PRJNA842786	F29:A-:B10	Unclustered (Singleton)	22
AusGEM_01129	OBH27	131	Human	Human	Extraintestinal	2006	AusGEM	NSW	SAMN28687669	NA	SRR19479336	PRJNA842786	F-:A2:B20	31	4
AusGEM_01130	OBH28	224	Human	Human	Extraintestinal	2006	AusGEM	NSW	SAMN28687680	NA	SRR19479325	PRJNA842786	F24:A-:B1	Unclustered (Singleton)	102
AusGEM_01131	OBH29	363	Human	Human	Extraintestinal	2006	AusGEM	NSW	SAMN28687691	NA	SRR19479314	PRJNA842786	F-:A-:B-	Unclustered (Singleton)	402
AusGEM_01132	OBH30	349	Human	Human	Extraintestinal	2006	AusGEM	NSW	SAMN28687702	NA	SRR19479303	PRJNA842786	F51:A-:B10	Unclustered (Singleton)	73_955
AusGEM_01133	OBH31	73	Human	Human	Extraintestinal	2006	AusGEM	NSW	SAMN28687713	NA	SRR19479112	PRJNA842786	F4!/F29!:A-:B10	8	8
AusGEM_01134	OBH32	144	Human	Human	Extraintestinal	2006	AusGEM	NSW	SAMN28687723	NA	SRR19479101	PRJNA842786	F29:A-:B10	437	56
AusGEM_01135	OBH33	73	Human	Human	Extraintestinal	2006	AusGEM	NSW	SAMN28687734	NA	SRR19479090	PRJNA842786	F4:A-:B-	65	8
AusGEM_01136	OBH34	73	Human	Human	Extraintestinal	2006	AusGEM	NSW	SAMN28687744	NA	SRR19479222	PRJNA842786	F4!/F29!:A-:B10	8	8
AusGEM_01137	OBH35	11626	Human	Human	Extraintestinal	2006	AusGEM	NSW	SAMN28687755	NA	SRR19479211	PRJNA842786	F-:A-:B-	Unclustered (Singleton)	1329
AusGEM_01138	OBH36	7800	Human	Human	Extraintestinal	2006	AusGEM	NSW	SAMN28687758	NA	SRR19479200	PRJNA842786	F-:A-:B-	533	96_661
AusGEM_01139	OBH37	5597	Human	Human	Extraintestinal	2006	AusGEM	NSW	SAMN28687759	NA	SRR19479153	PRJNA842786	F57*:A-:B42*	Unclustered (Singleton)	544
AusGEM_01140	OBH38	73	Human	Human	Extraintestinal	2008	AusGEM	NSW	SAMN28687760	NA	SRR19479146	PRJNA842786	F-:A-:B-	283	8
AusGEM_01141	OBH39	7800	Human	Human	Extraintestinal	2006	AusGEM	NSW	SAMN28687761	NA	SRR19479145	PRJNA842786	F-:A-:B-	533	96_661
AusGEM_01142	OBH40	73	Human	Human	Extraintestinal	2006	AusGEM	NSW	SAMN28687763	NA	SRR19479144	PRJNA842786	F51:A-:B10	1152	8
AusGEM_01143	OBH41	405	Human	Human	Extraintestinal	2006	AusGEM	NSW	SAMN28687764	NA	SRR19479143	PRJNA842786	F51:A-:B10*	Unclustered (Singleton)	24
AusGEM_01144	OBH42	95	Human	Human	Extraintestinal	2006	AusGEM	NSW	SAMN28687765	NA	SRR19479142	PRJNA842786	F29:A-:B10	339	9_1394
AusGEM_01145	OBH43	73	Human	Human	Extraintestinal	2006	AusGEM	NSW	SAMN28687766	NA	SRR19479141	PRJNA842786	F4!/F29!:A-:B10	8	8
AusGEM_01147	OBH45	144	Human	Human	Extraintestinal	2006	AusGEM	NSW	SAMN28687768	NA	SRR19479138	PRJNA842786	F29:A-:B10	437	56
AusGEM_01148	OBH46	95	Human	Human	Extraintestinal	2006	AusGEM	NSW	SAMN28687769	NA	SRR19479137	PRJNA842786	F29!/F2!:A-:B10	Unclustered (Singleton)	9_1394
AusGEM_01149	OBH47	127	Human	Human	Extraintestinal	2006	AusGEM	NSW	SAMN28687770	NA	SRR19479136	PRJNA842786	F29:A-:B10	1065	22
AusGEM_01150	OBH48	550	Human	Human	Extraintestinal	2006	AusGEM	NSW	SAMN28687771	NA	SRR19479135	PRJNA842786	F4:A-:B52	Unclustered (Singleton)	15
AusGEM_01151	OBH49	410	Human	Human	Extraintestinal	2006	AusGEM	NSW	SAMN28687772	NA	SRR19479134	PRJNA842786	F25*:A6:B42	Unclustered (Singleton)	12
AusGEM_01152	OBH50	357	Human	Human	Extraintestinal	2006	AusGEM	NSW	SAMN28687774	NA	SRR19479133	PRJNA842786	F64!/F40!:A-:B62*	Unclustered (Singleton)	82
AusGEM_01154	OBH52	13900	Human	Human	Extraintestinal	2006	AusGEM	NSW	SAMN28687775	NA	SRR19479132	PRJNA842786	F-:A-:B-	Unclustered (Singleton)	15
AusGEM_01155	OBH53	73	Human	Human	Extraintestinal	2006	AusGEM	NSW	SAMN28687776	NA	SRR19479131	PRJNA842786	F51:A-:B10	Unclustered (Singleton)	8
AusGEM_01156	OBH54	95	Human	Human	Extraintestinal	2006	AusGEM	NSW	SAMN28687777	NA	SRR19479130	PRJNA842786	F24:A-:B1	729	9_1394
AusGEM_01158	OBH56	4456	Human	Human	Extraintestinal	2006	AusGEM	NSW	SAMN28687779	NA	SRR19479127	PRJNA842786	C4:A5:B1	Unclustered (Singleton)	68
AusGEM_01159	OBH57	127	Human	Human	Extraintestinal	2006	AusGEM	NSW	SAMN28687780	NA	SRR19479126	PRJNA842786	K4:A-:B-	6	22
AusGEM_01160	OBH58	69	Human	Human	Extraintestinal	2006	AusGEM	NSW	SAMN28687781	NA	SRR19479125	PRJNA842786	F29:A-:B10	21	10
AusGEM_01161	OBH59	5073	Human	Human	Extraintestinal	2006	AusGEM	NSW	SAMN28687782	NA	SRR19479124	PRJNA842786	F24!/F2!:A-:B40	Unclustered (Singleton)	1166
AusGEM_01162	OBH60	127	Human	Human	Extraintestinal	2006	AusGEM	NSW	SAMN28687784	NA	SRR19479123	PRJNA842786	F-:A-:B-	Unclustered (Singleton)	22
AusGEM_01163	OBH61	95	Human	Human	Extraintestinal	2006	AusGEM	NSW	SAMN28687785	NA	SRR19479302	PRJNA842786	F-:A-:B-	261	9_1394
AusGEM_01164	OBH62	69	Human	Human	Extraintestinal	2006	AusGEM	NSW	SAMN28687786	NA	SRR19479301	PRJNA842786	F29:A-:B10	21	10
AusGEM_01165	OBH63	961	Human	Human	Extraintestinal	2006	AusGEM	NSW	SAMN28687787	NA	SRR19479300	PRJNA842786	F-:A-:B-	2701	17
AusGEM_01166	OBH64	144	Human	Human	Extraintestinal	2006	AusGEM	NSW	SAMN28687788	NA	SRR19479299	PRJNA842786	F29:A-:B10	484	56
AusGEM_01167	OBH65	127	Human	Human	Extraintestinal	2006	AusGEM	NSW	SAMN28687789	NA	SRR19479297	PRJNA842786	F1:A-:B54	Unclustered (Singleton)	22
AusGEM_01168	OBH66	393	Human	Human	Extraintestinal	2006	AusGEM	NSW	SAMN28687790	NA	SRR19479296	PRJNA842786	F-:A1:B32	174	40
AusGEM_01169	OBH67	550	Human	Human	Extraintestinal	2006	AusGEM	NSW	SAMN28687791	NA	SRR19479295	PRJNA842786	F4:A-:B52	Unclustered (Singleton)	15
AusGEM_01170	OBH68	73	Human	Human	Extraintestinal	2006	AusGEM	NSW	SAMN28687792	NA	SRR19479294	PRJNA842786	F-:A-:B-	718	8
AusGEM_01171	OBH69	95	Human	Human	Extraintestinal	2006	AusGEM	NSW	SAMN28687793	NA	SRR19479293	PRJNA842786	F29:A-:B10	Unclustered (Singleton)	9_1394
AusGEM_01172	OBH70	95	Human	Human	Extraintestinal	2006	AusGEM	NSW	SAMN28687795	NA	SRR19479292	PRJNA842786	C4:A-:B1	135	9_1394
AusGEM_01173	OBH71	363	Human	Human	Extraintestinal	2006	AusGEM	NSW	SAMN28687796	NA	SRR19479291	PRJNA842786	C5?*:A-:B79*	Unclustered (Singleton)	402
AusGEM_01174	OBH72	640	Human	Human	Extraintestinal	2006	AusGEM	NSW	SAMN28687797	NA	SRR19479290	PRJNA842786	F64*:A-:B54	Unclustered (Singleton)	511
AusGEM_01175	OBH73	80	Human	Human	Extraintestinal	2008	AusGEM	NSW	SAMN28687798	NA	SRR19479289	PRJNA842786	F29:A-:B10	10	66
AusGEM_01176	OBH74	73	Human	Human	Extraintestinal	2006	AusGEM	NSW	SAMN28687799	NA	SRR19479288	PRJNA842786	F51:A-:B10	Unclustered (Singleton)	8
AusGEM_01178	OBH76	73	Human	Human	Extraintestinal	2006	AusGEM	NSW	SAMN28687800	NA	SRR19479286	PRJNA842786	F51:A-:B10	128	8
AusGEM_01179	OBH77	357	Human	Human	Extraintestinal	2006	AusGEM	NSW	SAMN28687801	NA	SRR19479285	PRJNA842786	F89:A-:B62*	415	82
AusGEM_01180	OBH78	73	Human	Human	Extraintestinal	2006	AusGEM	NSW	SAMN28687802	NA	SRR19479284	PRJNA842786	F29:A-:B10	718	8
AusGEM_01181	OBH79	720	Human	Human	Extraintestinal	2006	AusGEM	NSW	SAMN28687803	NA	SRR19479283	PRJNA842786	F57:A19*:B23	Unclustered (Singleton)	115_925
AusGEM_01183	OBH81	88	Human	Human	Extraintestinal	2006	AusGEM	NSW	SAMN28687805	NA	SRR19479281	PRJNA842786	F2:A-:B1	Unclustered (Singleton)	12
AusGEM_01184	OBH82	38	Human	Human	Extraintestinal	2006	AusGEM	NSW	SAMN28687806	NA	SRR19479280	PRJNA842786	F2:A-:B-	63	20_785
AusGEM_01185	OBH83	127	Human	Human	Extraintestinal	2006	AusGEM	NSW	SAMN28687807	NA	SRR19479279	PRJNA842786	F2:A-:B-	Unclustered (Singleton)	22
AusGEM_01186	OBH84	80	Human	Human	Extraintestinal	2006	AusGEM	NSW	SAMN28687808	NA	SRR19479278	PRJNA842786	F29:A-:B10	Unclustered (Singleton)	66
AusGEM_01187	OBH85	127	Human	Human	Extraintestinal	2006	AusGEM	NSW	SAMN28687809	NA	SRR19479277	PRJNA842786	F-:A-:B1	540	22
AusGEM_01188	OBH86	73	Human	Human	Extraintestinal	2006	AusGEM	NSW	SAMN28687810	NA	SRR19479275	PRJNA842786	F2:A-:B-	Unclustered (Singleton)	8
AusGEM_01189	OBH87	141	Human	Human	Extraintestinal	2006	AusGEM	NSW	SAMN28687811	NA	SRR19479274	PRJNA842786	F-:A-:B-	Unclustered (Singleton)	36
AusGEM_01190	OBH88	144	Human	Human	Extraintestinal	2006	AusGEM	NSW	SAMN28687812	NA	SRR19479273	PRJNA842786	F29!/F2!:A-:B10	1129	56
AusGEM_01191	OBH89	144	Human	Human	Extraintestinal	2006	AusGEM	NSW	SAMN28687813	NA	SRR19479272	PRJNA842786	F29:A-:B10	Unclustered (Singleton)	56
AusGEM_01192	OBH90	420	Human	Human	Extraintestinal	2006	AusGEM	NSW	SAMN28687815	NA	SRR19479271	PRJNA842786	F29:A-:B10	Unclustered (Singleton)	78
AusGEM_01193	OBH91	550	Human	Human	Extraintestinal	2006	AusGEM	NSW	SAMN28687816	NA	SRR19479270	PRJNA842786	F51:A-:B10	Unclustered (Singleton)	15
AusGEM_01194	OBH92	372	Human	Human	Extraintestinal	2006	AusGEM	NSW	SAMN28687817	NA	SRR19479269	PRJNA842786	F-:A-:B-	Unclustered (Singleton)	44
AusGEM_01195	OBH93	420	Human	Human	Extraintestinal	2006	AusGEM	NSW	SAMN28687818	NA	SRR19479268	PRJNA842786	F29:A-:B10	23	78
AusGEM_01196	OBH94	73	Human	Human	Extraintestinal	2006	AusGEM	NSW	SAMN28687819	NA	SRR19479267	PRJNA842786	F-:A-:B-	Unclustered (Singleton)	8
AusGEM_01197	OBH95	404	Human	Human	Extraintestinal	2006	AusGEM	NSW	SAMN28687820	NA	SRR19479086	PRJNA842786	F63!/F2!:A-:B-	Unclustered (Singleton)	15
AusGEM_01198	OBH96	131	Human	Human	Extraintestinal	2006	AusGEM	NSW	SAMN28687821	NA	SRR19479084	PRJNA842786	F-:A1:B23	1515	25
AusGEM_01199	OBH97	73	Human	Human	Extraintestinal	2006	AusGEM	NSW	SAMN28687822	NA	SRR19479083	PRJNA842786	F51:A-:B10	128	8
AusGEM_01200	OBH98	95	Human	Human	Extraintestinal	2006	AusGEM	NSW	SAMN28687823	NA	SRR19479082	PRJNA842786	F29:A-:B10	609	9_1394
AusGEM_01202	OBH100	550	Human	Human	Extraintestinal	2006	AusGEM	NSW	SAMN28687491	NA	SRR19479080	PRJNA842786	F4:A-:B52	Unclustered (Singleton)	15
AusGEM_01203	OBH101	12	Human	Human	Extraintestinal	2006	AusGEM	NSW	SAMN28687492	NA	SRR19479079	PRJNA842786	F51:A-:B10	Unclustered (Singleton)	17
AusGEM_01204	OBH102	1123	Human	Human	Extraintestinal	2006	AusGEM	NSW	SAMN28687493	NA	SRR19479078	PRJNA842786	F-:A-:B-	Unclustered (Singleton)	371
AusGEM_01205	OBH103	420	Human	Human	Extraintestinal	2006	AusGEM	NSW	SAMN28687494	NA	SRR19479077	PRJNA842786	F29:A-:B10	23	78
AusGEM_01207	OBH105	69	Human	Human	Extraintestinal	2006	AusGEM	NSW	SAMN28687496	NA	SRR19479075	PRJNA842786	F29:A-:B10	21	10
AusGEM_01208	OBH106	73	Human	Human	Extraintestinal	2006	AusGEM	NSW	SAMN28687497	NA	SRR19479407	PRJNA842786	F-:A-:B-	65	8
AusGEM_01209	OBH107	1324	Human	Human	Extraintestinal	2006	AusGEM	NSW	SAMN28687498	NA	SRR19479406	PRJNA842786	F-:A-:B-	Unclustered (Singleton)	138
AusGEM_01210	OBH108	131	Human	Human	Extraintestinal	2006	AusGEM	NSW	SAMN28687499	NA	SRR19479405	PRJNA842786	F95!/F29!:A-:B10	594	4
AusGEM_01212	OBH110	95	Human	Human	Extraintestinal	2006	AusGEM	NSW	SAMN28687501	NA	SRR19479404	PRJNA842786	F24:A-:B1	2319	9_1394
AusGEM_01213	OBH111	59	Human	Human	Extraintestinal	2006	AusGEM	NSW	SAMN28687502	NA	SRR19479403	PRJNA842786	F29:A-:B10	Unclustered (Singleton)	32
AusGEM_01214	OBH112	131	Human	Human	Extraintestinal	2006	AusGEM	NSW	SAMN28687503	NA	SRR19479402	PRJNA842786	F29:A-:B10	594	4
AusGEM_01215	OBH113	73	Human	Human	Extraintestinal	2006	AusGEM	NSW	SAMN28687504	NA	SRR19479401	PRJNA842786	F-:A-:B-	Unclustered (Singleton)	8
AusGEM_01216	OBH114	297	Human	Human	Extraintestinal	2006	AusGEM	NSW	SAMN28687505	NA	SRR19479400	PRJNA842786	F-:A-:B-	Unclustered (Singleton)	33
AusGEM_01217	OBH115	69	Human	Human	Extraintestinal	2006	AusGEM	NSW	SAMN28687506	NA	SRR19479399	PRJNA842786	F29:A-:B10	21	10
AusGEM_01218	OBH116	95	Human	Human	Extraintestinal	2006	AusGEM	NSW	SAMN28687507	NA	SRR19479398	PRJNA842786	F1:A1:B23	665	9_1394
AusGEM_01219	OBH117	12	Human	Human	Extraintestinal	2006	AusGEM	NSW	SAMN28687508	NA	SRR19479396	PRJNA842786	F-:A-:B-	123	17
AusGEM_01220	OBH118	1308	Human	Human	Extraintestinal	2006	AusGEM	NSW	SAMN28687509	NA	SRR19479395	PRJNA842786	F-:A-:B23	347	1444
AusGEM_01221	OBH119	58	Human	Human	Extraintestinal	2006	AusGEM	NSW	SAMN28687510	NA	SRR19479394	PRJNA842786	F2:A-:B1	721	11
AusGEM_01222	OBH120	127	Human	Human	Extraintestinal	2006	AusGEM	NSW	SAMN28687512	NA	SRR19479393	PRJNA842786	F29!/F2!:A-:B10!/B10!	Unclustered (Singleton)	22
AusGEM_01223	OBH121	978	Human	Human	Extraintestinal	2006	AusGEM	NSW	SAMN28687513	NA	SRR19479392	PRJNA842786	F-:A-:B-	696	406
AusGEM_01224	OBH122	58	Human	Human	Extraintestinal	2006	AusGEM	NSW	SAMN28687514	NA	SRR19479391	PRJNA842786	F2:A-:B1	721	11
AusGEM_01225	OBH123	131	Human	Human	Extraintestinal	2006	AusGEM	NSW	SAMN28687515	NA	SRR19479390	PRJNA842786	F48:A1:B49	Unclustered (Singleton)	4
AusGEM_01226	OBH124	131	Human	Human	Extraintestinal	2006	AusGEM	NSW	SAMN28687516	NA	SRR19479389	PRJNA842786	F-:A1:B23	1515	25
AusGEM_01227	OBH125	10	Human	Human	Extraintestinal	2006	AusGEM	NSW	SAMN28687517	NA	SRR19479388	PRJNA842786	F-:A-:B-	Unclustered (Singleton)	28_741_1324
AusGEM_01228	OBH126	127	Human	Human	Extraintestinal	2006	AusGEM	NSW	SAMN28687518	NA	SRR19479387	PRJNA842786	F29:A-:B10	Unclustered (Singleton)	22
AusGEM_01229	OBH127	91	Human	Human	Extraintestinal	2006	AusGEM	NSW	SAMN28687519	NA	SRR19479385	PRJNA842786	F18:A-:B52	Unclustered (Singleton)	159
AusGEM_01230	OBH128	1406	Human	Human	Extraintestinal	2006	AusGEM	NSW	SAMN28687520	NA	SRR19479384	PRJNA842786	F64*:A-:B-	Unclustered (Singleton)	446
AusGEM_01231	OBH129	31	Human	Human	Extraintestinal	2006	AusGEM	NSW	SAMN28687521	NA	SRR19479383	PRJNA842786	F-:A-:B-	Unclustered (Singleton)	40
AusGEM_01232	OBH130	73	Human	Human	Extraintestinal	2006	AusGEM	NSW	SAMN28687522	NA	SRR19479382	PRJNA842786	F51:A-:B10	Unclustered (Singleton)	8
AusGEM_01233	OBH131	10	Human	Human	Extraintestinal	2006	AusGEM	NSW	SAMN28687523	NA	SRR19479381	PRJNA842786	F98:A-:B65	Unclustered (Singleton)	5_1020_1036_1160
AusGEM_01235	OBH133	12	Human	Human	Extraintestinal	2006	AusGEM	NSW	SAMN28687524	NA	SRR19479380	PRJNA842786	F52:A-:B24	Unclustered (Singleton)	17
AusGEM_01236	OBH134	68	Human	Human	Extraintestinal	2006	AusGEM	NSW	SAMN28687525	NA	SRR19479379	PRJNA842786	F-:A-:B-	Unclustered (Singleton)	157
AusGEM_01237	OBH135	135	Human	Human	Extraintestinal	2006	AusGEM	NSW	SAMN28687526	NA	SRR19479378	PRJNA842786	F-:A-:B-	Unclustered (Singleton)	180
AusGEM_01238	OBH136	127	Human	Human	Extraintestinal	2006	AusGEM	NSW	SAMN28687527	NA	SRR19479377	PRJNA842786	F29!/F29!:A-:B10	44	22
AusGEM_01239	OBH137	95	Human	Human	Extraintestinal	2006	AusGEM	NSW	SAMN28687528	NA	SRR19479376	PRJNA842786	F29:A-:B1	Unclustered (Singleton)	9_1394
AusGEM_01240	OBH138	131	Human	Human	Extraintestinal	2006	AusGEM	NSW	SAMN28687529	NA	SRR19479374	PRJNA842786	F2:A1:B-	42	4
AusGEM_01241	OBH139	349	Human	Human	Extraintestinal	2006	AusGEM	NSW	SAMN28687530	NA	SRR19479373	PRJNA842786	F96:A-:B-	270	73_955
AusGEM_01243	OBH141	131	Human	Human	Extraintestinal	2006	AusGEM	NSW	SAMN28687533	NA	SRR19479371	PRJNA842786	F29:A-:B10	Unclustered (Singleton)	4
AusGEM_01244	OBH142	420	Human	Human	Extraintestinal	2006	AusGEM	NSW	SAMN28687534	NA	SRR19479370	PRJNA842786	F29:A-:B10	23	78
AusGEM_01245	OBH143	420	Human	Human	Extraintestinal	2006	AusGEM	NSW	SAMN28687535	NA	SRR19479369	PRJNA842786	F29:A-:B10	23	78
AusGEM_01246	OBH144	538	Human	Human	Extraintestinal	2006	AusGEM	NSW	SAMN28687536	NA	SRR19479368	PRJNA842786	F89:A-:B62	466	97
AusGEM_01248	OBH146	1861	Human	Human	Extraintestinal	2006	AusGEM	NSW	SAMN28687538	NA	SRR19479366	PRJNA842786	F-:A-:B-	Unclustered (Singleton)	989
AusGEM_01250	OBH148	111	Human	Human	Extraintestinal	2008	AusGEM	NSW	SAMN28687539	NA	SRR19479365	PRJNA842786	F-:A-:B-	Unclustered (Singleton)	152
AusGEM_01251	OBH149	10	Human	Human	Extraintestinal	2006	AusGEM	NSW	SAMN28687540	NA	SRR19479363	PRJNA842786	F2:A1:B32	1290	5_1020_1036_1160
AusGEM_01253	OBH151	95	Human	Human	Extraintestinal	2006	AusGEM	NSW	SAMN28687543	NA	SRR19479361	PRJNA842786	F51:A-:B10	Unclustered (Singleton)	9_1394
AusGEM_01254	OBH152	1193	Human	Human	Extraintestinal	2008	AusGEM	NSW	SAMN28687544	NA	SRR19479360	PRJNA842786	F-:A1:B1	275	15
AusGEM_01255	OBH153	73	Human	Human	Extraintestinal	2006	AusGEM	NSW	SAMN28687545	NA	SRR19479359	PRJNA842786	F51:A-:B10	84	8
AusGEM_01256	OBH154	69	Human	Human	Extraintestinal	2008	AusGEM	NSW	SAMN28687546	NA	SRR19479358	PRJNA842786	F24:A-:B1	262	10
AusGEM_01257	OBH155	73	Human	Human	Extraintestinal	2006	AusGEM	NSW	SAMN28687547	NA	SRR19479357	PRJNA842786	F51:A-:B10	36	8
AusGEM_01258	OBH156	58	Human	Human	Extraintestinal	2006	AusGEM	NSW	SAMN28687548	NA	SRR19479356	PRJNA842786	F2:A-:B1	721	11
AusGEM_01259	OBH157	457	Human	Human	Extraintestinal	2006	AusGEM	NSW	SAMN28687549	NA	SRR19479355	PRJNA842786	F-:A-:B-	Unclustered (Singleton)	75_529_1051
AusGEM_01260	OBH158	95	Human	Human	Extraintestinal	2008	AusGEM	NSW	SAMN28687550	NA	SRR19479354	PRJNA842786	C4:A-:B1	1349	9_1394
AusGEM_01261	OBH159	69	Human	Human	Extraintestinal	2006	AusGEM	NSW	SAMN28687551	NA	SRR19479352	PRJNA842786	F95:A-:B64	251	10
AusGEM_01262	OBH160	131	Human	Human	Extraintestinal	2006	AusGEM	NSW	SAMN28687553	NA	SRR19479351	PRJNA842786	F29:A-:B10	69	25
AusGEM_01263	OBH161	69	Human	Human	Extraintestinal	2006	AusGEM	NSW	SAMN28687554	NA	SRR19479350	PRJNA842786	F1:A2:B20	278	10
AusGEM_01264	OBH162	978	Human	Human	Extraintestinal	2006	AusGEM	NSW	SAMN28687555	NA	SRR19479349	PRJNA842786	F-:A-:B-	696	406
AusGEM_01265	OBH163	10	Human	Human	Extraintestinal	2006	AusGEM	NSW	SAMN28687556	NA	SRR19479348	PRJNA842786	F34:A6:B42*	Unclustered (Singleton)	92_635
AusGEM_01266	OBH164	127	Human	Human	Extraintestinal	2006	AusGEM	NSW	SAMN28687557	NA	SRR19479347	PRJNA842786	F29:A-:B10	44	22
AusGEM_01267	OBH165	73	Human	Human	Extraintestinal	2006	AusGEM	NSW	SAMN28687558	NA	SRR19479346	PRJNA842786	F51!/F2!:A-:B10	36	8
AusGEM_01268	OBH166	12	Human	Human	Extraintestinal	2006	AusGEM	NSW	SAMN28687559	NA	SRR19479345	PRJNA842786	F-:A-:B-	195	17
AusGEM_01269	OBH167	297	Human	Human	Extraintestinal	2006	AusGEM	NSW	SAMN28687560	NA	SRR19479344	PRJNA842786	F98*:A-:B-	Unclustered (Singleton)	33
AusGEM_01271	OBH169	144	Human	Human	Extraintestinal	2006	AusGEM	NSW	SAMN28687561	NA	SRR19479343	PRJNA842786	F29!/F2!:A-:B10	Unclustered (Singleton)	56
AusGEM_01272	OBH170	131	Human	Human	Extraintestinal	2006	AusGEM	NSW	SAMN28687563	NA	SRR19479341	PRJNA842786	F2:A2:B20	40	4
AusGEM_01273	OBH171	15871	Human	Human	Extraintestinal	2006	AusGEM	NSW	SAMN28687564	NA	SRR19479340	PRJNA842786	F51:A-:B10	Unclustered (Singleton)	17
AusGEM_01274	OBH172	73	Human	Human	Extraintestinal	2006	AusGEM	NSW	SAMN28687565	NA	SRR19479339	PRJNA842786	F-:A-:B-	Unclustered (Singleton)	8
AusGEM_01275	OBH173	127	Human	Human	Extraintestinal	2006	AusGEM	NSW	SAMN28687566	NA	SRR19479266	PRJNA842786	F29:A-:B10	1065	22
AusGEM_01276	OBH174	28	Human	Human	Extraintestinal	2006	AusGEM	NSW	SAMN28687567	NA	SRR19479265	PRJNA842786	F-:A-:B-	Unclustered (Singleton)	52
AusGEM_01277	OBH175	7388	Human	Human	Extraintestinal	2006	AusGEM	NSW	SAMN28687568	NA	SRR19479264	PRJNA842786	F29:A-:B10	13	22
AusGEM_01278	OBH176	349	Human	Human	Extraintestinal	2006	AusGEM	NSW	SAMN28687569	NA	SRR19479263	PRJNA842786	F-:A-:B-	Unclustered (Singleton)	73_955
AusGEM_01279	OBH177	73	Human	Human	Extraintestinal	2006	AusGEM	NSW	SAMN28687570	NA	SRR19479262	PRJNA842786	F2:A-:B-	192	8
AusGEM_01281	OBH179	131	Human	Human	Extraintestinal	2006	AusGEM	NSW	SAMN28687572	NA	SRR19479260	PRJNA842786	F2:A1:B1	32	4
AusGEM_01282	OBH180	131	Human	Human	Extraintestinal	2008	AusGEM	NSW	SAMN28687574	NA	SRR19479258	PRJNA842786	F1:A2:B20	25	4
AusGEM_01283	OBH181	428	Human	Human	Extraintestinal	2006	AusGEM	NSW	SAMN28687575	NA	SRR19479257	PRJNA842786	F64!/F2!:A-:B62*	Unclustered (Singleton)	68
AusGEM_01284	OBH182	12	Human	Human	Extraintestinal	2006	AusGEM	NSW	SAMN28687576	NA	SRR19479256	PRJNA842786	F-:A-:B-	Unclustered (Singleton)	17
AusGEM_01285	OBH183	127	Human	Human	Extraintestinal	2006	AusGEM	NSW	SAMN28687577	NA	SRR19479255	PRJNA842786	F29:A-:B10	48	22
AusGEM_01286	OBH184	95	Human	Human	Extraintestinal	2009	AusGEM	NSW	SAMN28687578	NA	SRR19479254	PRJNA842786	F24:A-:B1	212	9_1394
AusGEM_01287	OBH185	216	Human	Human	Extraintestinal	2006	AusGEM	NSW	SAMN28687579	NA	SRR19479253	PRJNA842786	F-:A-:B-	705	85
AusGEM_01288	OBH186	69	Human	Human	Extraintestinal	2006	AusGEM	NSW	SAMN28687580	NA	SRR19479252	PRJNA842786	F2:A-:B1	272	10
AusGEM_01289	OBH187	127	Human	Human	Extraintestinal	2006	AusGEM	NSW	SAMN28687581	NA	SRR19479251	PRJNA842786	F52!/F2!:A-:B10	1329	22
AusGEM_01290	OBH188	95	Human	Human	Extraintestinal	2006	AusGEM	NSW	SAMN28687582	NA	SRR19479250	PRJNA842786	F2:A-:B1	1047	9_1394
AusGEM_01291	OBH189	127	Human	Human	Extraintestinal	2006	AusGEM	NSW	SAMN28687583	NA	SRR19479249	PRJNA842786	F29:A-:B10	469	22
AusGEM_01292	OBH190	216	Human	Human	Extraintestinal	2006	AusGEM	NSW	SAMN28687585	NA	SRR19479247	PRJNA842786	F-:A-:B-	705	85
AusGEM_01293	OBH191	12	Human	Human	Extraintestinal	2006	AusGEM	NSW	SAMN28687586	NA	SRR19479246	PRJNA842786	F-:A-:B-	Unclustered (Singleton)	17
AusGEM_01295	OBH193	73	Human	Human	Extraintestinal	2008	AusGEM	NSW	SAMN28687587	NA	SRR19479245	PRJNA842786	F29:A-:B10	8	8
AusGEM_01296	OBH194	373	Human	Human	Extraintestinal	2006	AusGEM	NSW	SAMN28687588	NA	SRR19479244	PRJNA842786	F64:A-:B27	Unclustered (Singleton)	500
AusGEM_01297	OBH195	10	Human	Human	Extraintestinal	2006	AusGEM	NSW	SAMN28687589	NA	SRR19479243	PRJNA842786	F98!/F95!:A-:B65	562	5_1020_1036_1160
AusGEM_01298	OBH196	1057	Human	Human	Extraintestinal	2008	AusGEM	NSW	SAMN28687590	NA	SRR19479242	PRJNA842786	F-:A-:B-	Unclustered (Singleton)	15
AusGEM_01299	OBH197	12	Human	Human	Extraintestinal	2006	AusGEM	NSW	SAMN28687591	NA	SRR19479241	PRJNA842786	F-:A-:B-	Unclustered (Singleton)	17
AusGEM_01300	OBH198	589	Human	Human	Extraintestinal	2009	AusGEM	NSW	SAMN28687592	NA	SRR19479240	PRJNA842786	F-:A-:B-	Unclustered (Singleton)	183
AusGEM_01301	OBH199	2253	Human	Human	Extraintestinal	2006	AusGEM	NSW	SAMN28687593	NA	SRR19479239	PRJNA842786	F24:A-:B23	Unclustered (Singleton)	45
AusGEM_01302	OBH200	131	Human	Human	Extraintestinal	2006	AusGEM	NSW	SAMN28687596	NA	SRR19479238	PRJNA842786	F36:A1:B20	743	4
AusGEM_01303	OBH201	1858	Human	Human	Extraintestinal	2006	AusGEM	NSW	SAMN28687597	NA	SRR19479236	PRJNA842786	F25*:A6:B42	Unclustered (Singleton)	315
AusGEM_01304	OBH202	131	Human	Human	Extraintestinal	2006	AusGEM	NSW	SAMN28687598	NA	SRR19479235	PRJNA842786	F29:A-:B10	Unclustered (Singleton)	4
AusGEM_01305	OBH203	348	Human	Human	Extraintestinal	2006	AusGEM	NSW	SAMN28687599	NA	SRR19479234	PRJNA842786	F-:A-:B-	Unclustered (Singleton)	69
AusGEM_01306	OBH204	127	Human	Human	Extraintestinal	2006	AusGEM	NSW	SAMN28687600	NA	SRR19479233	PRJNA842786	F29:A-:B10	6	22
AusGEM_01307	OBH205	73	Human	Human	Extraintestinal	2006	AusGEM	NSW	SAMN28687601	NA	SRR19479232	PRJNA842786	F51:A-:B10	Unclustered (Singleton)	8
AusGEM_01308	OBH206	73	Human	Human	Extraintestinal	2006	AusGEM	NSW	SAMN28687602	NA	SRR19479231	PRJNA842786	F-:A-:B-	64	8
AusGEM_01309	OBH207	538	Human	Human	Extraintestinal	2006	AusGEM	NSW	SAMN28687603	NA	SRR19479194	PRJNA842786	F64:A-:B62*	277	97
AusGEM_01310	OBH208	73	Human	Human	Extraintestinal	2006	AusGEM	NSW	SAMN28687604	NA	SRR19479193	PRJNA842786	F51:A-:B10	192	8
AusGEM_01311	OBH209	164	Human	Human	Extraintestinal	2006	AusGEM	NSW	SAMN28687605	NA	SRR19479192	PRJNA842786	F-:A-:B-	Unclustered (Singleton)	38
AusGEM_01312	OBH210	95	Human	Human	Extraintestinal	2006	AusGEM	NSW	SAMN28687606	NA	SRR19479191	PRJNA842786	F51!/F29!:A-:B10	Unclustered (Singleton)	9_1394
AusGEM_01313	OBH211	538	Human	Human	Extraintestinal	2006	AusGEM	NSW	SAMN28687607	NA	SRR19479188	PRJNA842786	F64:A-:B62*	277	97
AusGEM_01314	OBH212	618	Human	Human	Extraintestinal	2006	AusGEM	NSW	SAMN28687608	NA	SRR19479187	PRJNA842786	F4:A-:B52*	Unclustered (Singleton)	349
AusGEM_01315	OBH213	131	Human	Human	Extraintestinal	2006	AusGEM	NSW	SAMN28687609	NA	SRR19479186	PRJNA842786	F36!/F31!:A4:B1	Unclustered (Singleton)	4
AusGEM_01316	OBH214	131	Human	Human	Extraintestinal	2006	AusGEM	NSW	SAMN28687610	NA	SRR19479185	PRJNA842786	F2:A1:B23	2031	4
AusGEM_01317	OBH215	200	Human	Human	Extraintestinal	2006	AusGEM	NSW	SAMN28687611	NA	SRR19479184	PRJNA842786	F9:A-:B-	2456	71
AusGEM_01318	OBH216	131	Human	Human	Extraintestinal	2006	AusGEM	NSW	SAMN28687612	NA	SRR19479183	PRJNA842786	F2:A1:B1	32	4
AusGEM_01319	OBH217	16369	Human	Human	Extraintestinal	2006	AusGEM	NSW	SAMN28687613	NA	SRR19479182	PRJNA842786	F29:A-:B10	Unclustered (Singleton)	56
AusGEM_01320	OBH218	141	Human	Human	Extraintestinal	2006	AusGEM	NSW	SAMN28687614	NA	SRR19479181	PRJNA842786	F-:A-:B-	115	36
AusGEM_01322	OBH220	73	Human	Human	Extraintestinal	2006	AusGEM	NSW	SAMN28687616	NA	SRR19479180	PRJNA842786	F51:A-:B10	530	8
AusGEM_01323	OBH221	349	Human	Human	Extraintestinal	2006	AusGEM	NSW	SAMN28687617	NA	SRR19479179	PRJNA842786	F-:A-:B-	606	73_955
AusGEM_01324	OBH222	2712	Human	Human	Extraintestinal	2006	AusGEM	NSW	SAMN28687618	NA	SRR19479177	PRJNA842786	C6:A-:B42	Unclustered (Singleton)	1443
AusGEM_01325	OBH223	10	Human	Human	Extraintestinal	2006	AusGEM	NSW	SAMN28687619	NA	SRR19479176	PRJNA842786	F98:A-:B-	Unclustered (Singleton)	5_1020_1036_1160
AusGEM_01326	OBH224	127	Human	Human	Extraintestinal	2006	AusGEM	NSW	SAMN28687620	NA	SRR19479175	PRJNA842786	F29:A-:B10	469	22
AusGEM_01327	OBH225	73	Human	Human	Extraintestinal	2006	AusGEM	NSW	SAMN28687621	NA	SRR19479174	PRJNA842786	F-:A-:B-	235	8
AusGEM_01328	OBH226	131	Human	Human	Extraintestinal	2006	AusGEM	NSW	SAMN28687622	NA	SRR19479173	PRJNA842786	F2:A1:B23	2031	4
AusGEM_01329	OBH227	69	Human	Human	Extraintestinal	2009	AusGEM	NSW	SAMN28687623	NA	SRR19479172	PRJNA842786	F29:A-:B10	631	10
AusGEM_01330	OBH228	126	Human	Human	Extraintestinal	2006	AusGEM	NSW	SAMN28687624	NA	SRR19479171	PRJNA842786	F-:A-:B-	Unclustered (Singleton)	316
AusGEM_01331	OBH229	12	Human	Human	Extraintestinal	2006	AusGEM	NSW	SAMN28687625	NA	SRR19479170	PRJNA842786	F-:A-:B-	Unclustered (Singleton)	17
AusGEM_01332	OBH230	127	Human	Human	Extraintestinal	2006	AusGEM	NSW	SAMN28687627	NA	SRR19479169	PRJNA842786	F29:A-:B10	6	22
AusGEM_01333	OBH231	401	Human	Human	Extraintestinal	2006	AusGEM	NSW	SAMN28687628	NA	SRR19479168	PRJNA842786	F-:A-:B-	Unclustered (Singleton)	154
AusGEM_01334	OBH232	144	Human	Human	Extraintestinal	2006	AusGEM	NSW	SAMN28687629	NA	SRR19479166	PRJNA842786	F29:A-:B10*	Unclustered (Singleton)	56
AusGEM_01335	OBH233	550	Human	Human	Extraintestinal	2006	AusGEM	NSW	SAMN28687630	NA	SRR19479165	PRJNA842786	F4:A-:B52	Unclustered (Singleton)	15
AusGEM_01336	OBH234	131	Human	Human	Extraintestinal	2006	AusGEM	NSW	SAMN28687631	NA	SRR19479164	PRJNA842786	F1:A2:B20	148	4
AusGEM_01337	OBH235	127	Human	Human	Extraintestinal	2006	AusGEM	NSW	SAMN28687632	NA	SRR19479163	PRJNA842786	F29:A-:B10	44	22
AusGEM_01338	OBH236	95	Human	Human	Extraintestinal	2006	AusGEM	NSW	SAMN28687633	NA	SRR19479162	PRJNA842786	C4:A-:B76*	Unclustered (Singleton)	9_1394
AusGEM_01339	OBH237	10	Human	Human	Extraintestinal	2006	AusGEM	NSW	SAMN28687634	NA	SRR19479161	PRJNA842786	F98:A-:B65	Unclustered (Singleton)	5_1020_1036_1160
AusGEM_01340	OBH238	69	Human	Human	Extraintestinal	2006	AusGEM	NSW	SAMN28687635	NA	SRR19479160	PRJNA842786	F-:A-:B-	272	10
AusGEM_01341	OBH239	127	Human	Human	Extraintestinal	2006	AusGEM	NSW	SAMN28687636	NA	SRR19479159	PRJNA842786	F52!/F2!:A-:B10	1329	22
AusGEM_01342	OBH240	73	Human	Human	Extraintestinal	2006	AusGEM	NSW	SAMN28687638	NA	SRR19479338	PRJNA842786	F51:A-:B10	36	8
AusGEM_01343	OBH241	73	Human	Human	Extraintestinal	2006	AusGEM	NSW	SAMN28687639	NA	SRR19479337	PRJNA842786	F2:A-:B-	Unclustered (Singleton)	8
AusGEM_01344	OBH242	58	Human	Human	Extraintestinal	2006	AusGEM	NSW	SAMN28687640	NA	SRR19479335	PRJNA842786	F24:A-:B1	Unclustered (Singleton)	11
AusGEM_01347	OBH245	16368	Human	Human	Extraintestinal	2006	AusGEM	NSW	SAMN28687643	NA	SRR19479332	PRJNA842786	F-:A-:B23	347	1444
AusGEM_01348	OBH246	73	Human	Human	Extraintestinal	2006	AusGEM	NSW	SAMN28687644	NA	SRR19479331	PRJNA842786	F-:A-:B-	530	8
AusGEM_01349	OBH247	95	Human	Human	Extraintestinal	2006	AusGEM	NSW	SAMN28687645	NA	SRR19479330	PRJNA842786	F51:A-:B10	Unclustered (Singleton)	9_1394
AusGEM_01350	OBH248	80	Human	Human	Extraintestinal	2006	AusGEM	NSW	SAMN28687646	NA	SRR19479329	PRJNA842786	F29:A-:B10	10	66
AusGEM_01351	OBH249	80	Human	Human	Extraintestinal	2006	AusGEM	NSW	SAMN28687647	NA	SRR19479328	PRJNA842786	F95:A-:B-	10	66
AusGEM_01352	OBH250	80	Human	Human	Extraintestinal	2006	AusGEM	NSW	SAMN28687649	NA	SRR19479327	PRJNA842786	F2:A-:B-	10	66
AusGEM_01353	OBH251	79	Human	Human	Extraintestinal	2006	AusGEM	NSW	SAMN28687650	NA	SRR19479326	PRJNA842786	F24:A-:B1	485	9_1394
AusGEM_01354	OBH252	13653	Human	Human	Extraintestinal	2006	AusGEM	NSW	SAMN28687651	NA	SRR19479324	PRJNA842786	F112:A6:B16	Unclustered (Singleton)	718
AusGEM_01356	OBH254	399	Human	Human	Extraintestinal	2006	AusGEM	NSW	SAMN28687653	NA	SRR19479322	PRJNA842786	F-:A-:B-	Unclustered (Singleton)	65_1225_1364
AusGEM_01357	OBH255	88	Human	Human	Extraintestinal	2006	AusGEM	NSW	SAMN28687654	NA	SRR19479321	PRJNA842786	F2:A-:B1	Unclustered (Singleton)	12
AusGEM_01358	OBH256	46	Human	Human	Extraintestinal	2006	AusGEM	NSW	SAMN28687655	NA	SRR19479320	PRJNA842786	F-:A-:B-	645	62
AusGEM_01360	OBH258	131	Human	Human	Extraintestinal	2006	AusGEM	NSW	SAMN28687656	NA	SRR19479319	PRJNA842786	F1:A2:B20	148	4
AusGEM_01361	OBH259	127	Human	Human	Extraintestinal	2006	AusGEM	NSW	SAMN28687657	NA	SRR19479318	PRJNA842786	F-:A-:B-	Unclustered (Singleton)	22
AusGEM_01362	OBH260	12	Human	Human	Extraintestinal	2006	AusGEM	NSW	SAMN28687659	NA	SRR19479317	PRJNA842786	F2:A-:B-	Unclustered (Singleton)	17
AusGEM_01363	OBH261	501	Human	Human	Extraintestinal	2006	AusGEM	NSW	SAMN28687660	NA	SRR19479316	PRJNA842786	F12*:A-:B79*	Unclustered (Singleton)	79
AusGEM_01364	OBH262	127	Human	Human	Extraintestinal	2006	AusGEM	NSW	SAMN28687661	NA	SRR19479315	PRJNA842786	F52!/F2!:A-:B10	1329	22
AusGEM_01365	OBH263	405	Human	Human	Extraintestinal	2006	AusGEM	NSW	SAMN28687662	NA	SRR19479313	PRJNA842786	F22!/F1!:A1:B16	Unclustered (Singleton)	24
AusGEM_01366	OBH264	73	Human	Human	Extraintestinal	2006	AusGEM	NSW	SAMN28687663	NA	SRR19479312	PRJNA842786	F-:A-:B-	Unclustered (Singleton)	8
AusGEM_01367	OBH265	538	Human	Human	Extraintestinal	2006	AusGEM	NSW	SAMN28687664	NA	SRR19479311	PRJNA842786	F-:A-:B-	Unclustered (Singleton)	97
AusGEM_01368	OBH266	16366	Human	Human	Extraintestinal	2006	AusGEM	NSW	SAMN28687665	NA	SRR19479310	PRJNA842786	F29:A-:B10	Unclustered (Singleton)	9_1394
AusGEM_01371	OBH269	95	Human	Human	Extraintestinal	2006	AusGEM	NSW	SAMN28687668	NA	SRR19479307	PRJNA842786	F29:A-:B10	339	9_1394
AusGEM_01372	OBH270	127	Human	Human	Extraintestinal	2006	AusGEM	NSW	SAMN28687670	NA	SRR19479306	PRJNA842786	F-:A-:B-	Unclustered (Singleton)	22
AusGEM_01373	OBH271	349	Human	Human	Extraintestinal	2006	AusGEM	NSW	SAMN28687671	NA	SRR19479305	PRJNA842786	F-:A-:B-	270	73_955
AusGEM_01374	OBH272	127	Human	Human	Extraintestinal	2006	AusGEM	NSW	SAMN28687672	NA	SRR19479304	PRJNA842786	F52!/F2!/F2!:A-:B10	1329	22
AusGEM_01375	OBH273	448	Human	Human	Extraintestinal	2006	AusGEM	NSW	SAMN28687673	NA	SRR19479122	PRJNA842786	F24:A-:B73	434	90
AusGEM_01376	OBH274	95	Human	Human	Extraintestinal	2006	AusGEM	NSW	SAMN28687674	NA	SRR19479121	PRJNA842786	F2:A-:B1	Unclustered (Singleton)	9_1394
AusGEM_01377	OBH275	131	Human	Human	Extraintestinal	2006	AusGEM	NSW	SAMN28687675	NA	SRR19479120	PRJNA842786	F36!/F22!:A1:B20	40	4
AusGEM_01379	OBH277	538	Human	Human	Extraintestinal	2006	AusGEM	NSW	SAMN28687677	NA	SRR19479118	PRJNA842786	F51:A-:B10	466	97
AusGEM_01380	OBH278	16367	Human	Human	Extraintestinal	2006	AusGEM	NSW	SAMN28687678	NA	SRR19479117	PRJNA842786	F-:A-:B-	Unclustered (Singleton)	1575
AusGEM_01381	OBH279	73	Human	Human	Extraintestinal	2006	AusGEM	NSW	SAMN28687679	NA	SRR19479116	PRJNA842786	F-:A-:B-	Unclustered (Singleton)	8
AusGEM_01382	OBH280	550	Human	Human	Extraintestinal	2006	AusGEM	NSW	SAMN28687681	NA	SRR19479115	PRJNA842786	F4:A-:B52	Unclustered (Singleton)	15
AusGEM_01383	OBH281	73	Human	Human	Extraintestinal	2006	AusGEM	NSW	SAMN28687682	NA	SRR19479114	PRJNA842786	F51:A-:B10	192	8
AusGEM_01384	OBH282	95	Human	Human	Extraintestinal	2006	AusGEM	NSW	SAMN28687683	NA	SRR19479113	PRJNA842786	F32*:A-:B1	539	9_1394
AusGEM_01385	OBH283	131	Human	Human	Extraintestinal	2006	AusGEM	NSW	SAMN28687684	NA	SRR19479111	PRJNA842786	F-:A-:B10	31	4
AusGEM_01386	OBH284	95	Human	Human	Extraintestinal	2006	AusGEM	NSW	SAMN28687685	NA	SRR19479110	PRJNA842786	F29:A-:B10	609	9_1394
AusGEM_01387	OBH285	69	Human	Human	Extraintestinal	2006	AusGEM	NSW	SAMN28687686	NA	SRR19479109	PRJNA842786	F29:A-:B10	88	10
AusGEM_01388	OBH286	569	Human	Human	Extraintestinal	2006	AusGEM	NSW	SAMN28687687	NA	SRR19479108	PRJNA842786	F-:A-:B-	160	78
AusGEM_01389	OBH287	216	Human	Human	Extraintestinal	2006	AusGEM	NSW	SAMN28687688	NA	SRR19479107	PRJNA842786	F-:A18*:B-	Unclustered (Singleton)	85
AusGEM_01390	OBH288	73	Human	Human	Extraintestinal	2006	AusGEM	NSW	SAMN28687689	NA	SRR19479106	PRJNA842786	F-:A-:B-	Unclustered (Singleton)	8
AusGEM_01391	OBH289	969	Human	Human	Extraintestinal	2006	AusGEM	NSW	SAMN28687690	NA	SRR19479105	PRJNA842786	F-:A-:B-	Unclustered (Singleton)	350
AusGEM_01392	OBH290	95	Human	Human	Extraintestinal	2006	AusGEM	NSW	SAMN28687692	NA	SRR19479104	PRJNA842786	F-:A-:B-	665	9_1394
AusGEM_01393	OBH291	550	Human	Human	Extraintestinal	2006	AusGEM	NSW	SAMN28687693	NA	SRR19479103	PRJNA842786	F2:A-:B52	Unclustered (Singleton)	15
AusGEM_01394	OBH292	95	Human	Human	Extraintestinal	2006	AusGEM	NSW	SAMN28687694	NA	SRR19479102	PRJNA842786	F51:A-:B10	294	9_1394
AusGEM_01396	OBH294	95	Human	Human	Extraintestinal	2006	AusGEM	NSW	SAMN28687695	NA	SRR19479100	PRJNA842786	F24:A-:B1	Unclustered (Singleton)	9_1394
AusGEM_01397	OBH295	95	Human	Human	Extraintestinal	2006	AusGEM	NSW	SAMN28687696	NA	SRR19479099	PRJNA842786	F32*:A-:B1	539	9_1394
AusGEM_01398	OBH296	224	Human	Human	Extraintestinal	2006	AusGEM	NSW	SAMN28687697	NA	SRR19479098	PRJNA842786	F-:A-:B-	Unclustered (Singleton)	102
AusGEM_01399	OBH297	131	Human	Human	Extraintestinal	2006	AusGEM	NSW	SAMN28687698	NA	SRR19479097	PRJNA842786	F2:A1:B1	32	4
AusGEM_01400	OBH298	127	Human	Human	Extraintestinal	2006	AusGEM	NSW	SAMN28687699	NA	SRR19479096	PRJNA842786	F-:A-:B-	13	22
AusGEM_01401	OBH299	127	Human	Human	Extraintestinal	2006	AusGEM	NSW	SAMN28687700	NA	SRR19479095	PRJNA842786	F1:A1:B1	Unclustered (Singleton)	22
AusGEM_01402	OBH300	73	Human	Human	Extraintestinal	2006	AusGEM	NSW	SAMN28687703	NA	SRR19479094	PRJNA842786	F51:A-:B10	Unclustered (Singleton)	8
AusGEM_01403	OBH301	10	Human	Human	Extraintestinal	2006	AusGEM	NSW	SAMN28687704	NA	SRR19479093	PRJNA842786	F98!/F95!:A-:B65	562	5_1020_1036_1160
AusGEM_01404	OBH302	73	Human	Human	Extraintestinal	2006	AusGEM	NSW	SAMN28687705	NA	SRR19479092	PRJNA842786	F51:A-:B10	84	8
AusGEM_01405	OBH303	73	Human	Human	Extraintestinal	2006	AusGEM	NSW	SAMN28687706	NA	SRR19479091	PRJNA842786	F-:A-:B-	718	8
AusGEM_01406	OBH304	117	Human	Human	Extraintestinal	2006	AusGEM	NSW	SAMN28687707	NA	SRR19479089	PRJNA842786	F24!/F2!:A-:B1	Unclustered (Singleton)	21
AusGEM_01407	OBH305	420	Human	Human	Extraintestinal	2006	AusGEM	NSW	SAMN28687708	NA	SRR19479088	PRJNA842786	F29:A-:B10	23	78
AusGEM_01408	OBH306	144	Human	Human	Extraintestinal	2006	AusGEM	NSW	SAMN28687709	NA	SRR19479087	PRJNA842786	F29:A-:B10*	Unclustered (Singleton)	56
AusGEM_01409	OBH307	12	Human	Human	Extraintestinal	2006	AusGEM	NSW	SAMN28687710	NA	SRR19479230	PRJNA842786	F51:A-:B10	Unclustered (Singleton)	17
AusGEM_01410	OBH308	12	Human	Human	Extraintestinal	2006	AusGEM	NSW	SAMN28687711	NA	SRR19479229	PRJNA842786	F51:A-:B10	Unclustered (Singleton)	17
AusGEM_01411	OBH309	636	Human	Human	Extraintestinal	2006	AusGEM	NSW	SAMN28687712	NA	SRR19479228	PRJNA842786	F-:A-:B-	Unclustered (Singleton)	140
AusGEM_01412	OBH311	405	Human	Human	Extraintestinal	2006	AusGEM	NSW	SAMN28687714	NA	SRR19479227	PRJNA842786	F4!/F29!:A-:B10	Unclustered (Singleton)	24
AusGEM_01413	OBH312	73	Human	Human	Extraintestinal	2006	AusGEM	NSW	SAMN28687715	NA	SRR19479226	PRJNA842786	F51:A-:B10	Unclustered (Singleton)	8
AusGEM_01414	OBH313	420	Human	Human	Extraintestinal	2006	AusGEM	NSW	SAMN28687716	NA	SRR19479225	PRJNA842786	F29:A-:B10	23	78
AusGEM_01415	OBH314	517	Human	Human	Extraintestinal	2006	AusGEM	NSW	SAMN28687717	NA	SRR19479224	PRJNA842786	F-:A-:B-	Unclustered (Singleton)	18
AusGEM_01416	OBH315	95	Human	Human	Extraintestinal	2006	AusGEM	NSW	SAMN28687718	NA	SRR19479221	PRJNA842786	F24:A-:B1	2319	9_1394
AusGEM_01418	OBH317	372	Human	Human	Extraintestinal	2006	AusGEM	NSW	SAMN28687720	NA	SRR19479219	PRJNA842786	F-:A-:B-	Unclustered (Singleton)	44
AusGEM_01419	OBH318	69	Human	Human	Extraintestinal	2006	AusGEM	NSW	SAMN28687721	NA	SRR19479218	PRJNA842786	F4!/F29!:A-:B10	Unclustered (Singleton)	10
AusGEM_01420	OBH319	393	Human	Human	Extraintestinal	2006	AusGEM	NSW	SAMN28687722	NA	SRR19479217	PRJNA842786	F4:A1:B1	Unclustered (Singleton)	40
AusGEM_01422	OBH321	73	Human	Human	Extraintestinal	2008	AusGEM	NSW	SAMN28687725	NA	SRR19479215	PRJNA842786	F-:A-:B-	Unclustered (Singleton)	8
AusGEM_01423	OBH322	59	Human	Human	Extraintestinal	2006	AusGEM	NSW	SAMN28687726	NA	SRR19479214	PRJNA842786	F29:A-:B10	Unclustered (Singleton)	32
AusGEM_01424	OBH323	14	Human	Human	Extraintestinal	2006	AusGEM	NSW	SAMN28687727	NA	SRR19479213	PRJNA842786	F-:A-:B-	Unclustered (Singleton)	15
AusGEM_01425	OBH324	73	Human	Human	Extraintestinal	2006	AusGEM	NSW	SAMN28687728	NA	SRR19479212	PRJNA842786	F-:A-:B-	14	8
AusGEM_01426	OBH325	127	Human	Human	Extraintestinal	2006	AusGEM	NSW	SAMN28687729	NA	SRR19479210	PRJNA842786	F-:A-:B-	Unclustered (Singleton)	22
AusGEM_01427	OBH326	141	Human	Human	Extraintestinal	2006	AusGEM	NSW	SAMN28687730	NA	SRR19479209	PRJNA842786	F-:A-:B-	Unclustered (Singleton)	36
AusGEM_01428	OBH327	5409	Human	Human	Extraintestinal	2006	AusGEM	NSW	SAMN28687731	NA	SRR19479208	PRJNA842786	F-:A-:B-	Unclustered (Singleton)	895
AusGEM_01429	OBH328	14	Human	Human	Extraintestinal	2006	AusGEM	NSW	SAMN28687732	NA	SRR19479207	PRJNA842786	F4:A-:B10	433	15
AusGEM_01431	OBH330	73	Human	Human	Extraintestinal	2006	AusGEM	NSW	SAMN28687735	NA	SRR19479205	PRJNA842786	F51:A-:B10	355	8
AusGEM_01432	OBH331	12	Human	Human	Extraintestinal	2006	AusGEM	NSW	SAMN28687736	NA	SRR19479204	PRJNA842786	F29:A-:B10	Unclustered (Singleton)	17
AusGEM_01433	OBH332	73	Human	Human	Extraintestinal	2006	AusGEM	NSW	SAMN28687737	NA	SRR19479203	PRJNA842786	F51:A-:B10	192	8
AusGEM_01434	OBH333	73	Human	Human	Extraintestinal	2006	AusGEM	NSW	SAMN28687738	NA	SRR19479202	PRJNA842786	F2:A-:B-	192	8
AusGEM_01435	OBH334	95	Human	Human	Extraintestinal	2006	AusGEM	NSW	SAMN28687739	NA	SRR19479201	PRJNA842786	F29!/F16!:A-:B10	339	9_1394
AusGEM_01437	OBH336	95	Human	Human	Extraintestinal	2006	AusGEM	NSW	SAMN28687740	NA	SRR19479199	PRJNA842786	F29:A-:B10	609	9_1394
AusGEM_01438	OBH337	73	Human	Human	Extraintestinal	2006	AusGEM	NSW	SAMN28687741	NA	SRR19479198	PRJNA842786	F51:A-:B10	263	8
AusGEM_01439	OBH338	452	Human	Human	Extraintestinal	2006	AusGEM	NSW	SAMN28687742	NA	SRR19479197	PRJNA842786	F-:A-:B-	Unclustered (Singleton)	186
AusGEM_01440	OBH339	127	Human	Human	Extraintestinal	2006	AusGEM	NSW	SAMN28687743	NA	SRR19479196	PRJNA842786	F104:A-:B-	Unclustered (Singleton)	22
AusGEM_01441	OBH340	127	Human	Human	Extraintestinal	2006	AusGEM	NSW	SAMN28687745	NA	SRR19479195	PRJNA842786	F29:A-:B10	Unclustered (Singleton)	22
AusGEM_01442	OBH341	122	Human	Human	Extraintestinal	2006	AusGEM	NSW	SAMN28687746	NA	SRR19479158	PRJNA842786	F-:A-:B-	Unclustered (Singleton)	59
AusGEM_01443	OBH342	73	Human	Human	Extraintestinal	2006	AusGEM	NSW	SAMN28687747	NA	SRR19479157	PRJNA842786	F51:A-:B10	192	8
AusGEM_01444	OBH343	127	Human	Human	Extraintestinal	2006	AusGEM	NSW	SAMN28687748	NA	SRR19479156	PRJNA842786	F-:A-:B1	540	22
AusGEM_01445	OBH344	372	Human	Human	Extraintestinal	2008	AusGEM	NSW	SAMN28687749	NA	SRR19479155	PRJNA842786	F-:A-:B-	332	44
AusGEM_01446	OBH345	95	Human	Human	Extraintestinal	2006	AusGEM	NSW	SAMN28687750	NA	SRR19479154	PRJNA842786	F29:A-:B10*	591	9_1394
AusGEM_01447	OBH346	131	Human	Human	Extraintestinal	2006	AusGEM	NSW	SAMN28687751	NA	SRR19479152	PRJNA842786	F24:A-:B1	31	4
AusGEM_01448	OBH347	73	Human	Human	Extraintestinal	2006	AusGEM	NSW	SAMN28687752	NA	SRR19479151	PRJNA842786	F29:A-:B10	8	8
AusGEM_01449	OBH348	95	Human	Human	Extraintestinal	2006	AusGEM	NSW	SAMN28687753	NA	SRR19479150	PRJNA842786	F51:A-:B10	129	9_1394
AusGEM_01450	OBH349	14	Human	Human	Extraintestinal	2006	AusGEM	NSW	SAMN28687754	NA	SRR19479149	PRJNA842786	F-:A-:B-	Unclustered (Singleton)	15
AusGEM_01451	OBH350	12	Human	Human	Extraintestinal	2006	AusGEM	NSW	SAMN28687756	NA	SRR19479148	PRJNA842786	F29:A-:B10	Unclustered (Singleton)	17
AusGEM_01452	OBH352	73	Human	Human	Extraintestinal	2006	AusGEM	NSW	SAMN28687757	NA	SRR19479147	PRJNA842786	F-:A-:B-	27	8
AusGEM_01454	4-E1	10	Wild Animal	Avian	Intestinal	2012	AusGEM	NSW	SAMN22896272	NA	SRR16777025	PRJNA630096	F76!/F36!/F31!:A4:B1	130	5_1020_1036_1160
AusGEM_01455	3-H3	10	Wild Animal	Avian	Intestinal	2012	AusGEM	NSW	SAMN22896230	NA	SRR16777071	PRJNA630096	F-:A-:B-	Unclustered (Singleton)	5_1020_1036_1160
AusGEM_01456	1-D6	10	Wild Animal	Avian	Intestinal	2012	AusGEM	NSW	SAMN22896056	NA	SRR16776965	PRJNA630096	F-:A-:B-	644	5_1020_1036_1160
AusGEM_01457	3-D6	10	Wild Animal	Avian	Intestinal	2012	AusGEM	NSW	SAMN22896195	NA	SRR16777111	PRJNA630096	F2:A-:B-	Unclustered (Singleton)	305_1047
AusGEM_01458	1-G4	10	Wild Animal	Avian	Intestinal	2012	AusGEM	NSW	SAMN22896081	NA	SRR16777238	PRJNA630096	F-:A-:B-	644	5_1020_1036_1160
AusGEM_01459	1-B5	10	Wild Animal	Avian	Intestinal	2012	AusGEM	NSW	SAMN22896036	NA	SRR16777187	PRJNA630096	F-:A-:B-	644	5_1020_1036_1160
AusGEM_01460	5-C6	10	Wild Animal	Avian	Intestinal	2012	AusGEM	NSW	SAMN22896325	NA	SRR16776967	PRJNA630096	F100:A-:B-	Unclustered (Singleton)	5_1020_1036_1160
AusGEM_01461	3-F5	10	Wild Animal	Avian	Intestinal	2012	AusGEM	NSW	SAMN22896215	NA	SRR16777089	PRJNA630096	F-:A-:B-	Unclustered (Singleton)	5_1020_1036_1160
AusGEM_01462	3-G7	10	Wild Animal	Avian	Intestinal	2012	AusGEM	NSW	SAMN22896224	NA	SRR16777079	PRJNA630096	F-:A-:B-	Unclustered (Singleton)	5_1020_1036_1160
AusGEM_01463	1-G2	10	Wild Animal	Avian	Intestinal	2012	AusGEM	NSW	SAMN22896079	NA	SRR16777240	PRJNA630096	F-:A-:B-	438	5_1020_1036_1160
AusGEM_01464	2-B12	10	Wild Animal	Avian	Intestinal	2012	AusGEM	NSW	SAMN22896103	NA	SRR16777214	PRJNA630096	F-:A-:B-	438	5_1020_1036_1160
AusGEM_01465	5-A5	10	Wild Animal	Avian	Intestinal	2012	AusGEM	NSW	SAMN22896308	NA	SRR16776985	PRJNA630096	F-:A-:B-	Unclustered (Singleton)	28_741_1324
AusGEM_01466	1-C2	10	Wild Animal	Avian	Intestinal	2012	AusGEM	NSW	SAMN22896044	NA	SRR16777099	PRJNA630096	F-:A-:B-	438	5_1020_1036_1160
AusGEM_01470	2-E8	10	Wild Animal	Avian	Intestinal	2012	AusGEM	NSW	SAMN22896137	NA	SRR16777174	PRJNA630096	F-:A-:B-	438	5_1020_1036_1160
AusGEM_01471	2-F8	10	Wild Animal	Avian	Intestinal	2012	AusGEM	NSW	SAMN22896149	NA	SRR16777161	PRJNA630096	F-:A-:B-	438	5_1020_1036_1160
AusGEM_01472	2-F5	10	Wild Animal	Avian	Intestinal	2012	AusGEM	NSW	SAMN22896146	NA	SRR16777164	PRJNA630096	F-:A-:B-	438	5_1020_1036_1160
AusGEM_01473	3-G8	12	Wild Animal	Avian	Intestinal	2012	AusGEM	NSW	SAMN22896225	NA	SRR16777078	PRJNA630096	F2:A2:B-	Unclustered (Singleton)	17
AusGEM_01474	3-D7	23	Wild Animal	Avian	Intestinal	2012	AusGEM	NSW	SAMN22896196	NA	SRR16777109	PRJNA630096	C4:A-:B1	Unclustered (Singleton)	12
AusGEM_01475	3-B2	23	Wild Animal	Avian	Intestinal	2012	AusGEM	NSW	SAMN22896175	NA	SRR16777133	PRJNA630096	F35:A-:B1*	Unclustered (Singleton)	12
AusGEM_01476	3-A5	23	Wild Animal	Avian	Intestinal	2012	AusGEM	NSW	SAMN22896168	NA	SRR16777140	PRJNA630096	F24:A-:B1	172	12
AusGEM_01477	5-A9	23	Wild Animal	Avian	Intestinal	2012	AusGEM	NSW	SAMN22896311	NA	SRR16776982	PRJNA630096	F24:A-:B1	172	12
AusGEM_01478	3-B5	34	Wild Animal	Avian	Intestinal	2012	AusGEM	NSW	SAMN22896178	NA	SRR16777129	PRJNA630096	F34:A-:B-	Unclustered (Singleton)	5_1020_1036_1160
AusGEM_01480	4-C5	38	Wild Animal	Avian	Intestinal	2012	AusGEM	NSW	SAMN22896260	NA	SRR16777038	PRJNA630096	F51:A-:B10	Unclustered (Singleton)	20_785
AusGEM_01481	3-C2	38	Wild Animal	Avian	Intestinal	2012	AusGEM	NSW	SAMN22896183	NA	SRR16777124	PRJNA630096	F51:A-:B10	Unclustered (Singleton)	20_785
AusGEM_01482	6-C6	38	Wild Animal	Avian	Intestinal	2012	AusGEM	NSW	SAMN22896377	NA	SRR16777268	PRJNA630096	F-:A-:B-	15	20_785
AusGEM_01483	6-A6	38	Wild Animal	Avian	Intestinal	2012	AusGEM	NSW	SAMN22896372	NA	SRR16777274	PRJNA630096	F-:A-:B-	138	20_785
AusGEM_01484	3-F8	38	Wild Animal	Avian	Intestinal	2012	AusGEM	NSW	SAMN22896217	NA	SRR16777086	PRJNA630096	F-:A-:B-	865	20_785
AusGEM_01485	3-C1	38	Wild Animal	Avian	Intestinal	2012	AusGEM	NSW	SAMN22896181	NA	SRR16777126	PRJNA630096	F1:A2:B20	Unclustered (Singleton)	20_785
AusGEM_01486	5-E12	38	Wild Animal	Avian	Intestinal	2012	AusGEM	NSW	SAMN22896337	NA	SRR16776952	PRJNA630096	F-:A-:B-	401	20_785
AusGEM_01487	2-D9	38	Wild Animal	Avian	Intestinal	2012	AusGEM	NSW	SAMN22896126	NA	SRR16777186	PRJNA630096	F-:A-:B-	401	20_785
AusGEM_01488	4-G2	43	Wild Animal	Avian	Intestinal	2012	AusGEM	NSW	SAMN22896290	NA	SRR16777005	PRJNA630096	F40:A-:B-	Unclustered (Singleton)	5_1020_1036_1160
AusGEM_01489	6-D7	46	Wild Animal	Avian	Intestinal	2012	AusGEM	NSW	SAMN22896379	NA	SRR16777266	PRJNA630096	F2:A1:B1	Unclustered (Singleton)	603
AusGEM_01490	3-A9	46	Wild Animal	Avian	Intestinal	2012	AusGEM	NSW	SAMN22896170	NA	SRR16777138	PRJNA630096	F46*:A-:B20	534	62
AusGEM_01491	5-G11	46	Wild Animal	Avian	Intestinal	2012	AusGEM	NSW	SAMN22896352	NA	SRR16776936	PRJNA630096	F46*:A-:B20	534	62
AusGEM_01492	4-A5	46	Wild Animal	Avian	Intestinal	2012	AusGEM	NSW	SAMN22896243	NA	SRR16777057	PRJNA630096	F-:A-:B-	Unclustered (Singleton)	62
AusGEM_01493	4-B2	46	Wild Animal	Avian	Intestinal	2012	AusGEM	NSW	SAMN22896249	NA	SRR16777050	PRJNA630096	F-:A-:B-	Unclustered (Singleton)	62
AusGEM_01495	2-B6	48	Wild Animal	Avian	Intestinal	2012	AusGEM	NSW	SAMN22896106	NA	SRR16777210	PRJNA630096	F-:A-:B1	Unclustered (Singleton)	799
AusGEM_01496	2-A2	48	Wild Animal	Avian	Intestinal	2012	AusGEM	NSW	SAMN22896096	NA	SRR16777221	PRJNA630096	F24:A-:B40	Unclustered (Singleton)	1574
AusGEM_01497	5-E5	48	Wild Animal	Avian	Intestinal	2012	AusGEM	NSW	SAMN22896339	NA	SRR16776950	PRJNA630096	F-:A-:B-	436	46_970_1117_1220_1279
AusGEM_01498	2-G6	48	Wild Animal	Avian	Intestinal	2012	AusGEM	NSW	SAMN22896152	NA	SRR16777158	PRJNA630096	F-:A-:B-	436	46_970_1117_1220_1279
AusGEM_01499	1-G5	58	Wild Animal	Avian	Intestinal	2012	AusGEM	NSW	SAMN22896082	NA	SRR16777237	PRJNA630096	F-:A1:B1	1172	11
AusGEM_01500	1-H5	58	Wild Animal	Avian	Intestinal	2012	AusGEM	NSW	SAMN22896090	NA	SRR16777228	PRJNA630096	F-:A1:B1	1172	11
AusGEM_01501	1-C9	58	Wild Animal	Avian	Intestinal	2012	AusGEM	NSW	SAMN22896049	NA	SRR16777043	PRJNA630096	F-:A1:B1	1172	11
AusGEM_01502	4-D4	58	Wild Animal	Avian	Intestinal	2012	AusGEM	NSW	SAMN22896267	NA	SRR16777030	PRJNA630096	F2:A-:B-	Unclustered (Singleton)	11
AusGEM_01503	5-C8	58	Wild Animal	Avian	Intestinal	2012	AusGEM	NSW	SAMN22896327	NA	SRR16776963	PRJNA630096	F100:A-:B-	786	11
AusGEM_01504	1-H10	58	Wild Animal	Avian	Intestinal	2012	AusGEM	NSW	SAMN22896086	NA	SRR16777232	PRJNA630096	F100:A-:B-	786	11
AusGEM_01505	1-C12	58	Wild Animal	Avian	Intestinal	2012	AusGEM	NSW	SAMN22896043	NA	SRR16777110	PRJNA630096	F100:A-:B-	786	11
AusGEM_01506	1-E11	58	Wild Animal	Avian	Intestinal	2012	AusGEM	NSW	SAMN22896061	NA	SRR16777270	PRJNA630096	F100:A-:B-	786	11
AusGEM_01507	5-B8	58	Wild Animal	Avian	Intestinal	2012	AusGEM	NSW	SAMN22896318	NA	SRR16776974	PRJNA630096	F100:A-:B-	786	11
AusGEM_01508	1-F2	58	Wild Animal	Avian	Intestinal	2012	AusGEM	NSW	SAMN22896071	NA	SRR16777249	PRJNA630096	F100:A-:B-	786	11
AusGEM_01509	1-D12	58	Wild Animal	Avian	Intestinal	2012	AusGEM	NSW	SAMN22896052	NA	SRR16777010	PRJNA630096	F100:A-:B-	786	11
AusGEM_01510	1-A10	58	Wild Animal	Avian	Intestinal	2012	AusGEM	NSW	SAMN22896026	NA	SRR16777189	PRJNA630096	F100:A-:B-	786	11
AusGEM_01511	1-H11	58	Wild Animal	Avian	Intestinal	2012	AusGEM	NSW	SAMN22896087	NA	SRR16777231	PRJNA630096	F100:A-:B-	786	11
AusGEM_01512	2-F1	58	Wild Animal	Avian	Intestinal	2012	AusGEM	NSW	SAMN22896139	NA	SRR16777172	PRJNA630096	F100:A-:B-	786	11
AusGEM_01513	2-F2	58	Wild Animal	Avian	Intestinal	2012	AusGEM	NSW	SAMN22896143	NA	SRR16777168	PRJNA630096	F100:A-:B-	786	11
AusGEM_01514	4-A11	68	Wild Animal	Avian	Intestinal	2012	AusGEM	NSW	SAMN22896239	NA	SRR16777061	PRJNA630096	F-:A-:B-	Unclustered (Singleton)	157
AusGEM_01515	5-E6	69	Wild Animal	Avian	Intestinal	2012	AusGEM	NSW	SAMN22896340	NA	SRR16776949	PRJNA630096	C4:A5:B1	523	10
AusGEM_01516	5-D7	69	Wild Animal	Avian	Intestinal	2012	AusGEM	NSW	SAMN22896334	NA	SRR16776956	PRJNA630096	C4:A5:B1	523	10
AusGEM_01517	1-H4	69	Wild Animal	Avian	Intestinal	2012	AusGEM	NSW	SAMN22896089	NA	SRR16777229	PRJNA630096	F95:A-:B-	Unclustered (Singleton)	10
AusGEM_01518	3-E2	69	Wild Animal	Avian	Intestinal	2012	AusGEM	NSW	SAMN22896203	NA	SRR16777102	PRJNA630096	F95:A-:B20	290	10
AusGEM_01519	3-A6	69	Wild Animal	Avian	Intestinal	2012	AusGEM	NSW	SAMN22896169	NA	SRR16777139	PRJNA630096	F95:A8:B20	290	10
AusGEM_01520	6-A5	85	Wild Animal	Avian	Intestinal	2012	AusGEM	NSW	SAMN22896371	NA	SRR16777275	PRJNA630096	F-:A-:B-	Unclustered (Singleton)	1422
AusGEM_01521	1-A3	88	Wild Animal	Avian	Intestinal	2012	AusGEM	NSW	SAMN22896028	NA	SRR16777077	PRJNA630096	F2:A-:B1	826	12
AusGEM_01522	1-B4	88	Wild Animal	Avian	Intestinal	2012	AusGEM	NSW	SAMN22896035	NA	SRR16777200	PRJNA630096	F2:A-:B1	826	12
AusGEM_01523	1-C4	88	Wild Animal	Avian	Intestinal	2012	AusGEM	NSW	SAMN22896046	NA	SRR16777076	PRJNA630096	F2:A-:B1	826	12
AusGEM_01524	2-H7	88	Wild Animal	Avian	Intestinal	2012	AusGEM	NSW	SAMN22896159	NA	SRR16777150	PRJNA630096	C4:A-:B1	242	12
AusGEM_01525	1-A7	93	Wild Animal	Avian	Intestinal	2012	AusGEM	NSW	SAMN22896031	NA	SRR16777244	PRJNA630096	F35!/F2!:A-:B1	237	45
AusGEM_01526	1-B7	93	Wild Animal	Avian	Intestinal	2012	AusGEM	NSW	SAMN22896038	NA	SRR16777165	PRJNA630096	F2:A-:B1	237	45
AusGEM_01528	2-H8	93	Wild Animal	Avian	Intestinal	2012	AusGEM	NSW	SAMN22896160	NA	SRR16777149	PRJNA630096	F2:A-:B1	237	45
AusGEM_01529	1-D5	101	Wild Animal	Avian	Intestinal	2012	AusGEM	NSW	SAMN22896055	NA	SRR16776977	PRJNA630096	F24:A-:B40	397	27
AusGEM_01530	1-E1	120	Wild Animal	Avian	Intestinal	2012	AusGEM	NSW	SAMN22896060	NA	SRR16777281	PRJNA630096	F7!/F2!:A-:B23	Unclustered (Singleton)	225
AusGEM_01531	5-E10	127	Wild Animal	Avian	Intestinal	2012	AusGEM	NSW	SAMN22896336	NA	SRR16776953	PRJNA630096	F40!/F29!:A-:B10	48	22
AusGEM_01532	5-G10	127	Wild Animal	Avian	Intestinal	2012	AusGEM	NSW	SAMN22896351	NA	SRR16776937	PRJNA630096	F2:A-:B-	48	22
AusGEM_01533	4-C1	131	Wild Animal	Avian	Intestinal	2012	AusGEM	NSW	SAMN22896257	NA	SRR16777041	PRJNA630096	F4!/F1!:A2:B20	565	4
AusGEM_01534	1-H2	131	Wild Animal	Avian	Intestinal	2012	AusGEM	NSW	SAMN22896088	NA	SRR16777230	PRJNA630096	F2:A-:B10	180	4
AusGEM_01535	3-B7	131	Wild Animal	Avian	Intestinal	2012	AusGEM	NSW	SAMN22896179	NA	SRR16777128	PRJNA630096	F36:A4:B1	368	4
AusGEM_01536	4-B1	131	Wild Animal	Avian	Intestinal	2012	AusGEM	NSW	SAMN22896247	NA	SRR16777052	PRJNA630096	F1:A1:B16	120	4
AusGEM_01537	3-E3	131	Wild Animal	Avian	Intestinal	2012	AusGEM	NSW	SAMN22896204	NA	SRR16777101	PRJNA630096	F2:A1:B-	42	4
AusGEM_01538	6-A7	131	Wild Animal	Avian	Intestinal	2012	AusGEM	NSW	SAMN22896373	NA	SRR16777273	PRJNA630096	F29:A-:B10	605	25
AusGEM_01539	5-D10	131	Wild Animal	Avian	Intestinal	2012	AusGEM	NSW	SAMN22896329	NA	SRR16776961	PRJNA630096	F2:A-:B10	47	25
AusGEM_01540	2-H10	131	Wild Animal	Avian	Intestinal	2012	AusGEM	NSW	SAMN22896156	NA	SRR16777153	PRJNA630096	F1:A1:B16	120	4
AusGEM_01541	2-C9	131	Wild Animal	Avian	Intestinal	2012	AusGEM	NSW	SAMN22896116	NA	SRR16777199	PRJNA630096	F2:A-:B10	180	4
AusGEM_01542	2-C6	131	Wild Animal	Avian	Intestinal	2012	AusGEM	NSW	SAMN22896114	NA	SRR16777202	PRJNA630096	F29!/F104!:A-:B10	605	25
AusGEM_01543	3-D1	155	Wild Animal	Avian	Intestinal	2012	AusGEM	NSW	SAMN22896190	NA	SRR16777116	PRJNA630096	F104:A-:B-	Unclustered (Singleton)	11
AusGEM_01544	3-H9	155	Wild Animal	Avian	Intestinal	2012	AusGEM	NSW	SAMN22896236	NA	SRR16777064	PRJNA630096	F33:A-:B-	Unclustered (Singleton)	11
AusGEM_01546	3-A3	156	Wild Animal	Avian	Intestinal	2012	AusGEM	NSW	SAMN22896166	NA	SRR16777142	PRJNA630096	F2:A-:B-	Unclustered (Singleton)	69
AusGEM_01547	3-G4	162	Wild Animal	Avian	Intestinal	2012	AusGEM	NSW	SAMN22896222	NA	SRR16777081	PRJNA630096	F-:A-:B-	Unclustered (Singleton)	18
AusGEM_01548	2-E4	167	Wild Animal	Avian	Intestinal	2012	AusGEM	NSW	SAMN22896133	NA	SRR16777179	PRJNA630096	F36!/F31!:A4:B1	Unclustered (Singleton)	5_1020_1036_1160
AusGEM_01549	6-G7	189	Wild Animal	Avian	Intestinal	2012	AusGEM	NSW	SAMN22896384	NA	SRR16777261	PRJNA630096	F-:A-:B-	444	35
AusGEM_01550	1-F9	189	Wild Animal	Avian	Intestinal	2012	AusGEM	NSW	SAMN22896077	NA	SRR16777242	PRJNA630096	F-:A-:B-	444	35
AusGEM_01551	4-B8	201	Wild Animal	Avian	Intestinal	2012	AusGEM	NSW	SAMN22896255	NA	SRR16777044	PRJNA630096	F24:A8:B40	722	18
AusGEM_01552	3-H6	212	Wild Animal	Avian	Intestinal	2012	AusGEM	NSW	SAMN22896233	NA	SRR16777068	PRJNA630096	F4:A-:B1	35	125
AusGEM_01553	2-B7	216	Wild Animal	Avian	Intestinal	2012	AusGEM	NSW	SAMN45088779	NA	SRR31541349	PRJNA1112076	F-:A-:B-	1042	85
AusGEM_01555	5-F8	216	Wild Animal	Avian	Intestinal	2012	AusGEM	NSW	SAMN45088780	NA	SRR31541348	PRJNA1112076	F-:A13*:B-	1181	85
AusGEM_01556	5-F9	216	Wild Animal	Avian	Intestinal	2012	AusGEM	NSW	SAMN45088781	NA	SRR31541347	PRJNA1112076	F-:A13*:B-	1181	85
AusGEM_01557	4-F1	216	Wild Animal	Avian	Intestinal	2012	AusGEM	NSW	SAMN45088782	NA	SRR31541346	PRJNA1112076	F-:A-:B-	1042	85
AusGEM_01558	4-H3	216	Wild Animal	Avian	Intestinal	2012	AusGEM	NSW	SAMN45088783	NA	SRR31541345	PRJNA1112076	F-:A-:B-	1042	85
AusGEM_01559	1-F10	216	Wild Animal	Avian	Intestinal	2012	AusGEM	NSW	SAMN45088784	NA	SRR31541344	PRJNA1112076	F-:A-:B-	1042	85
AusGEM_01560	2-B11	216	Wild Animal	Avian	Intestinal	2012	AusGEM	NSW	SAMN45088785	NA	SRR31541343	PRJNA1112076	F-:A-:B-	1042	85
AusGEM_01561	1-A4	216	Wild Animal	Avian	Intestinal	2012	AusGEM	NSW	SAMN45088786	NA	SRR31541341	PRJNA1112076	F-:A18*:B-	383	322
AusGEM_01564	5-E2	216	Wild Animal	Avian	Intestinal	2012	AusGEM	NSW	SAMN45088787	NA	SRR31541388	PRJNA1112076	F-:A18*:B-	383	322
AusGEM_01565	5-A4	216	Wild Animal	Avian	Intestinal	2012	AusGEM	NSW	SAMN45088788	NA	SRR31541387	PRJNA1112076	F-:A18*:B-	383	322
AusGEM_01566	5-F4	216	Wild Animal	Avian	Intestinal	2012	AusGEM	NSW	SAMN45088789	NA	SRR31541386	PRJNA1112076	F-:A-:B-	383	322
AusGEM_01567	1-E10	216	Wild Animal	Avian	Intestinal	2012	AusGEM	NSW	SAMN45088790	NA	SRR31541385	PRJNA1112076	F100:A-:B-	1228	85
AusGEM_01568	2-A1	216	Wild Animal	Avian	Intestinal	2012	AusGEM	NSW	SAMN45088791	NA	SRR31541384	PRJNA1112076	F100:A-:B-	1228	85
AusGEM_01569	1-H3	216	Wild Animal	Avian	Intestinal	2012	AusGEM	NSW	SAMN45088792	NA	SRR31541383	PRJNA1112076	F-:A-:B-	383	322
AusGEM_01570	6-F7	216	Wild Animal	Avian	Intestinal	2012	AusGEM	NSW	SAMN45088793	NA	SRR31541382	PRJNA1112076	F-:A18*:B-	383	322
AusGEM_01571	2-G8	216	Wild Animal	Avian	Intestinal	2012	AusGEM	NSW	SAMN45088794	NA	SRR31541381	PRJNA1112076	F-:A18*:B-	383	322
AusGEM_01572	2-G2	216	Wild Animal	Avian	Intestinal	2012	AusGEM	NSW	SAMN45088795	NA	SRR31541380	PRJNA1112076	F-:A-:B-	1042	85
AusGEM_01573	1-E5	224	Wild Animal	Avian	Intestinal	2012	AusGEM	NSW	SAMN22896064	NA	SRR16777257	PRJNA630096	F46:A-:B-	692	88
AusGEM_01574	1-A6	224	Wild Animal	Avian	Intestinal	2012	AusGEM	NSW	SAMN22896030	NA	SRR16777255	PRJNA630096	F46:A-:B-	692	88
AusGEM_01575	2-E1	224	Wild Animal	Avian	Intestinal	2012	AusGEM	NSW	SAMN22896127	NA	SRR16777185	PRJNA630096	F46:A-:B-	692	88
AusGEM_01576	3-D4	224	Wild Animal	Avian	Intestinal	2012	AusGEM	NSW	SAMN22896193	NA	SRR16777113	PRJNA630096	F-:A-:B-	Unclustered (Singleton)	88
AusGEM_01577	1-C11	224	Wild Animal	Avian	Intestinal	2012	AusGEM	NSW	SAMN22896042	NA	SRR16777121	PRJNA630096	F-:A13*:B-	528	88
AusGEM_01578	2-F4	224	Wild Animal	Avian	Intestinal	2012	AusGEM	NSW	SAMN22896145	NA	SRR16777166	PRJNA630096	F-:A13*:B-	528	88
AusGEM_01579	5-G1	297	Wild Animal	Avian	Intestinal	2012	AusGEM	NSW	SAMN22896350	NA	SRR16776938	PRJNA630096	F29:A-:B-	Unclustered (Singleton)	33
AusGEM_01580	1-H8	297	Wild Animal	Avian	Intestinal	2012	AusGEM	NSW	SAMN22896092	NA	SRR16777226	PRJNA630096	F-:A-:B-	232	33
AusGEM_01581	5-A2	297	Wild Animal	Avian	Intestinal	2012	AusGEM	NSW	SAMN22896306	NA	SRR16776987	PRJNA630096	F-:A-:B-	232	33
AusGEM_01582	2-B1	345	Wild Animal	Avian	Intestinal	2012	AusGEM	NSW	SAMN22896102	NA	SRR16777215	PRJNA630096	F-:A-:B-	Unclustered (Singleton)	94
AusGEM_01583	4-G10	351	Wild Animal	Avian	Intestinal	2012	AusGEM	NSW	SAMN22896289	NA	SRR16777006	PRJNA630096	F76:A-:B1	288	149
AusGEM_01584	5-D6	351	Wild Animal	Avian	Intestinal	2012	AusGEM	NSW	SAMN22896333	NA	SRR16776957	PRJNA630096	C4:A-:B1	288	149
AusGEM_01585	4-B10	351	Wild Animal	Avian	Intestinal	2012	AusGEM	NSW	SAMN22896248	NA	SRR16777051	PRJNA630096	C4:A-:B1	288	149
AusGEM_01586	4-F10	351	Wild Animal	Avian	Intestinal	2012	AusGEM	NSW	SAMN22896282	NA	SRR16777014	PRJNA630096	C4:A-:B1	288	149
AusGEM_01587	4-E9	351	Wild Animal	Avian	Intestinal	2012	AusGEM	NSW	SAMN22896281	NA	SRR16777015	PRJNA630096	C4:A-:B1	288	149
AusGEM_01588	5-G2	351	Wild Animal	Avian	Intestinal	2012	AusGEM	NSW	SAMN22896353	NA	SRR16776935	PRJNA630096	F24:A-:B40	288	149
AusGEM_01589	4-D3	351	Wild Animal	Avian	Intestinal	2012	AusGEM	NSW	SAMN22896266	NA	SRR16777031	PRJNA630096	F24:A-:B40	288	149
AusGEM_01590	4-H5	351	Wild Animal	Avian	Intestinal	2012	AusGEM	NSW	SAMN22896299	NA	SRR16776995	PRJNA630096	F24:A-:B40	288	149
AusGEM_01591	4-G8	351	Wild Animal	Avian	Intestinal	2012	AusGEM	NSW	SAMN22896295	NA	SRR16777000	PRJNA630096	F76:A-:B1	288	149
AusGEM_01592	5-H5	351	Wild Animal	Avian	Intestinal	2012	AusGEM	NSW	SAMN22896367	NA	SRR16777279	PRJNA630096	F24:A-:B40	288	149
AusGEM_01593	4-C6	351	Wild Animal	Avian	Intestinal	2012	AusGEM	NSW	SAMN22896261	NA	SRR16777037	PRJNA630096	F24:A8:B40	288	149
AusGEM_01594	4-F6	351	Wild Animal	Avian	Intestinal	2012	AusGEM	NSW	SAMN22896285	NA	SRR16777011	PRJNA630096	F24:A-:B1	288	149
AusGEM_01595	5-G6	351	Wild Animal	Avian	Intestinal	2012	AusGEM	NSW	SAMN22896357	NA	SRR16777290	PRJNA630096	F24:A-:B40	288	149
AusGEM_01596	4-A7	351	Wild Animal	Avian	Intestinal	2012	AusGEM	NSW	SAMN22896245	NA	SRR16777055	PRJNA630096	F24:A-:B40	288	149
AusGEM_01597	4-C8	351	Wild Animal	Avian	Intestinal	2012	AusGEM	NSW	SAMN22896263	NA	SRR16777035	PRJNA630096	F24:A-:B40	288	149
AusGEM_01598	5-H9	351	Wild Animal	Avian	Intestinal	2012	AusGEM	NSW	SAMN22896370	NA	SRR16777276	PRJNA630096	F24:A-:B40	288	149
AusGEM_01599	5-B11	351	Wild Animal	Avian	Intestinal	2012	AusGEM	NSW	SAMN22896313	NA	SRR16776980	PRJNA630096	F24:A-:B40	288	149
AusGEM_01600	4-G5	351	Wild Animal	Avian	Intestinal	2012	AusGEM	NSW	SAMN22896293	NA	SRR16777002	PRJNA630096	F24:A-:B40	288	149
AusGEM_01601	5-F7	351	Wild Animal	Avian	Intestinal	2012	AusGEM	NSW	SAMN22896349	NA	SRR16776939	PRJNA630096	F24:A-:B6	288	149
AusGEM_01602	5-A3	351	Wild Animal	Avian	Intestinal	2012	AusGEM	NSW	SAMN22896307	NA	SRR16776986	PRJNA630096	F24:A-:B-	288	149
AusGEM_01603	5-A6	351	Wild Animal	Avian	Intestinal	2012	AusGEM	NSW	SAMN22896309	NA	SRR16776984	PRJNA630096	F24:A-:B40	Unclustered (Singleton)	149
AusGEM_01604	4-A6	351	Wild Animal	Avian	Intestinal	2012	AusGEM	NSW	SAMN22896244	NA	SRR16777056	PRJNA630096	F24:A-:B40	288	149
AusGEM_01606	5-B7	351	Wild Animal	Avian	Intestinal	2012	AusGEM	NSW	SAMN22896317	NA	SRR16776975	PRJNA630096	F24:A-:B40	288	149
AusGEM_01607	4-C7	351	Wild Animal	Avian	Intestinal	2012	AusGEM	NSW	SAMN22896262	NA	SRR16777036	PRJNA630096	F24:A-:B40	Unclustered (Singleton)	149
AusGEM_01608	4-E10	351	Wild Animal	Avian	Intestinal	2012	AusGEM	NSW	SAMN22896273	NA	SRR16777024	PRJNA630096	F24:A-:B1	288	149
AusGEM_01609	4-H8	351	Wild Animal	Avian	Intestinal	2012	AusGEM	NSW	SAMN22896301	NA	SRR16776993	PRJNA630096	F24:A-:B40	288	149
AusGEM_01610	4-B9	351	Wild Animal	Avian	Intestinal	2012	AusGEM	NSW	SAMN22896256	NA	SRR16777042	PRJNA630096	F24:A-:B40	288	149
AusGEM_01611	4-C9	351	Wild Animal	Avian	Intestinal	2012	AusGEM	NSW	SAMN22896264	NA	SRR16777034	PRJNA630096	F24:A-:B40	288	149
AusGEM_01612	4-G3	351	Wild Animal	Avian	Intestinal	2012	AusGEM	NSW	SAMN22896291	NA	SRR16777004	PRJNA630096	F29:A-:B-	288	149
AusGEM_01616	4-B3	609	Wild Animal	Avian	Intestinal	2012	AusGEM	NSW	SAMN22896250	NA	SRR16777049	PRJNA630096	F-:A-:B-	522	1442
AusGEM_01620	3-A10	354	Wild Animal	Avian	Intestinal	2012	AusGEM	NSW	SAMN22896163	NA	SRR16777146	PRJNA630096	F33!/F11!:A-:B1	Unclustered (Singleton)	76_548
AusGEM_01621	2-E2	354	Wild Animal	Avian	Intestinal	2012	AusGEM	NSW	SAMN22896131	NA	SRR16777181	PRJNA630096	F-:A1*:B1	169	76_548
AusGEM_01622	2-D1	354	Wild Animal	Avian	Intestinal	2012	AusGEM	NSW	SAMN22896117	NA	SRR16777198	PRJNA630096	F-:A1:B1	169	76_548
AusGEM_01623	1-C3	372	Wild Animal	Avian	Intestinal	2012	AusGEM	NSW	SAMN22896045	NA	SRR16777088	PRJNA630096	F-:A-:B-	7	44
AusGEM_01624	2-C11	372	Wild Animal	Avian	Intestinal	2012	AusGEM	NSW	SAMN22896109	NA	SRR16777207	PRJNA630096	F-:A-:B-	7	44
AusGEM_01625	1-A2	372	Wild Animal	Avian	Intestinal	2012	AusGEM	NSW	SAMN22896027	NA	SRR16777188	PRJNA630096	F-:A-:B-	7	44
AusGEM_01626	4-B6	394	Wild Animal	Avian	Intestinal	2012	AusGEM	NSW	SAMN22896253	NA	SRR16777046	PRJNA630096	F-:A-:B-	244	67
AusGEM_01627	3-C9	394	Wild Animal	Avian	Intestinal	2012	AusGEM	NSW	SAMN22896189	NA	SRR16777117	PRJNA630096	F68*:A-:B12*	Unclustered (Singleton)	67
AusGEM_01628	4-A10	394	Wild Animal	Avian	Intestinal	2012	AusGEM	NSW	SAMN22896238	NA	SRR16777062	PRJNA630096	F-:A-:B-	244	67
AusGEM_01629	1-E7	398	Wild Animal	Avian	Intestinal	2012	AusGEM	NSW	SAMN22896066	NA	SRR16777254	PRJNA630096	F45!/F2!:A-:B1	Unclustered (Singleton)	54
AusGEM_01630	5-C11	398	Wild Animal	Avian	Intestinal	2012	AusGEM	NSW	SAMN22896321	NA	SRR16776971	PRJNA630096	F-:A-:B-	Unclustered (Singleton)	54
AusGEM_01631	5-E3	457	Wild Animal	Avian	Intestinal	2012	AusGEM	NSW	SAMN41516045	NA	SRR29230065	PRJNA1112076	C4:A-:B1	416	75_529_1051
AusGEM_01632	5-F10	457	Wild Animal	Avian	Intestinal	2012	AusGEM	NSW	SAMN45088796	NA	SRR31541378	PRJNA1112076	C4:A-:B1	416	75_529_1051
AusGEM_01633	6-D6	457	Wild Animal	Avian	Intestinal	2012	AusGEM	NSW	SAMN45088797	NA	SRR31541377	PRJNA1112076	F-:A-:B-	105	75_529_1051
AusGEM_01634	3-G2	457	Wild Animal	Avian	Intestinal	2012	AusGEM	NSW	SAMN45088798	NA	SRR31541376	PRJNA1112076	F-:A-:B-	60	75_529_1051
AusGEM_01635	2-B9	457	Wild Animal	Avian	Intestinal	2012	AusGEM	NSW	SAMN45088799	NA	SRR31541375	PRJNA1112076	F-:A-:B1	Unclustered (Singleton)	75_529_1051
AusGEM_01636	1-D4	457	Wild Animal	Avian	Intestinal	2012	AusGEM	NSW	SAMN45088800	NA	SRR31541374	PRJNA1112076	F-:A-:B-	105	75_529_1051
AusGEM_01637	1-C5	457	Wild Animal	Avian	Intestinal	2012	AusGEM	NSW	SAMN45088801	NA	SRR31541373	PRJNA1112076	F-:A-:B-	105	75_529_1051
AusGEM_01638	3-D2	457	Wild Animal	Avian	Intestinal	2012	AusGEM	NSW	SAMN45088802	NA	SRR31541292	PRJNA1112076	F-:A-:B-	105	75_529_1051
AusGEM_01639	3-G5	457	Wild Animal	Avian	Intestinal	2012	AusGEM	NSW	SAMN45088803	NA	SRR31541291	PRJNA1112076	F-:A-:B-	105	75_529_1051
AusGEM_01640	3-F6	457	Wild Animal	Avian	Intestinal	2012	AusGEM	NSW	SAMN45088804	NA	SRR31541290	PRJNA1112076	F-:A-:B-	291	75_529_1051
AusGEM_01641	3-A8	457	Wild Animal	Avian	Intestinal	2012	AusGEM	NSW	SAMN45088805	NA	SRR31541289	PRJNA1112076	F-:A-:B-	105	75_529_1051
AusGEM_01642	3-B9	457	Wild Animal	Avian	Intestinal	2012	AusGEM	NSW	SAMN45088806	NA	SRR31541287	PRJNA1112076	F-:A-:B-	105	75_529_1051
AusGEM_01643	3-D10	457	Wild Animal	Avian	Intestinal	2012	AusGEM	NSW	SAMN45088807	NA	SRR31541286	PRJNA1112076	F-:A-:B-	291	75_529_1051
AusGEM_01644	3-D11	457	Wild Animal	Avian	Intestinal	2012	AusGEM	NSW	SAMN45088808	NA	SRR31541285	PRJNA1112076	F29:A-:B-	663	75_529_1051
AusGEM_01645	3-C12	457	Wild Animal	Avian	Intestinal	2012	AusGEM	NSW	SAMN45088809	NA	SRR31541284	PRJNA1112076	F29:A-:B-	663	75_529_1051
AusGEM_01646	1-F7	457	Wild Animal	Avian	Intestinal	2012	AusGEM	NSW	SAMN45088810	NA	SRR31541283	PRJNA1112076	F-:A-:B-	492	75_529_1051
AusGEM_01647	5-D1	457	Wild Animal	Avian	Intestinal	2012	AusGEM	NSW	SAMN45088811	NA	SRR31541282	PRJNA1112076	F29:A-:B-	663	75_529_1051
AusGEM_01649	3-E9	457	Wild Animal	Avian	Intestinal	2012	AusGEM	NSW	SAMN45088812	NA	SRR31541281	PRJNA1112076	F-:A-:B-	105	75_529_1051
AusGEM_01650	1-B2	457	Wild Animal	Avian	Intestinal	2012	AusGEM	NSW	SAMN45088813	NA	SRR31541469	PRJNA1112076	F-:A-:B-	615	75_529_1051
AusGEM_01651	1-H6	457	Wild Animal	Avian	Intestinal	2012	AusGEM	NSW	SAMN45088814	NA	SRR31541468	PRJNA1112076	F-:A-:B-	663	75_529_1051
AusGEM_01652	1-G7	457	Wild Animal	Avian	Intestinal	2012	AusGEM	NSW	SAMN45088815	NA	SRR31541467	PRJNA1112076	F-:A-:B-	621	75_529_1051
AusGEM_01653	2-A6	457	Wild Animal	Avian	Intestinal	2012	AusGEM	NSW	SAMN45088816	NA	SRR31541436	PRJNA1112076	F-:A-:B-	663	75_529_1051
AusGEM_01654	3-E4	457	Wild Animal	Avian	Intestinal	2012	AusGEM	NSW	SAMN45088817	NA	SRR31541435	PRJNA1112076	F-:A-:B-	492	75_529_1051
AusGEM_01655	3-A7	457	Wild Animal	Avian	Intestinal	2012	AusGEM	NSW	SAMN45088818	NA	SRR31541434	PRJNA1112076	F-:A-:B-	105	75_529_1051
AusGEM_01656	6-C5	457	Wild Animal	Avian	Intestinal	2012	AusGEM	NSW	SAMN45088819	NA	SRR31541433	PRJNA1112076	F-:A-:B-	663	75_529_1051
AusGEM_01657	5-B1	457	Wild Animal	Avian	Intestinal	2012	AusGEM	NSW	SAMN45088820	NA	SRR31541432	PRJNA1112076	F29:A-:B-	663	75_529_1051
AusGEM_01658	1-A8	457	Wild Animal	Avian	Intestinal	2012	AusGEM	NSW	SAMN45088821	NA	SRR31541431	PRJNA1112076	F-:A-:B-	621	75_529_1051
AusGEM_01659	1-C8	457	Wild Animal	Avian	Intestinal	2012	AusGEM	NSW	SAMN45088822	NA	SRR31541430	PRJNA1112076	F-:A-:B-	615	75_529_1051
AusGEM_01660	3-B6	457	Wild Animal	Avian	Intestinal	2012	AusGEM	NSW	SAMN45088823	NA	SRR31541429	PRJNA1112076	F-:A-:B-	663	75_529_1051
AusGEM_01661	5-D11	457	Wild Animal	Avian	Intestinal	2012	AusGEM	NSW	SAMN45088824	NA	SRR31541428	PRJNA1112076	F29:A-:B-	663	75_529_1051
AusGEM_01662	4-E11	457	Wild Animal	Avian	Intestinal	2012	AusGEM	NSW	SAMN45088825	NA	SRR31541427	PRJNA1112076	F29:A-:B-	663	75_529_1051
AusGEM_01663	3-C11	457	Wild Animal	Avian	Intestinal	2012	AusGEM	NSW	SAMN45088826	NA	SRR31541425	PRJNA1112076	F29:A-:B-	663	75_529_1051
AusGEM_01664	3-G11	457	Wild Animal	Avian	Intestinal	2012	AusGEM	NSW	SAMN45088827	NA	SRR31541424	PRJNA1112076	F29:A-:B-	663	75_529_1051
AusGEM_01665	3-A12	457	Wild Animal	Avian	Intestinal	2012	AusGEM	NSW	SAMN41516046	NA	SRR29230018	PRJNA1112076	F29:A-:B-	663	75_529_1051
AusGEM_01666	6-F5	457	Wild Animal	Avian	Intestinal	2012	AusGEM	NSW	SAMN45088828	NA	SRR31541423	PRJNA1112076	F29:A-:B-	663	75_529_1051
AusGEM_01667	1-E2	457	Wild Animal	Avian	Intestinal	2012	AusGEM	NSW	SAMN45088829	NA	SRR31541422	PRJNA1112076	F-:A-:B-	Unclustered (Singleton)	75_529_1051
AusGEM_01668	1-B3	457	Wild Animal	Avian	Intestinal	2012	AusGEM	NSW	SAMN45088830	NA	SRR31541421	PRJNA1112076	F-:A-:B-	615	75_529_1051
AusGEM_01669	2-H6	457	Wild Animal	Avian	Intestinal	2012	AusGEM	NSW	SAMN45088831	NA	SRR31541340	PRJNA1112076	F-:A-:B-	492	75_529_1051
AusGEM_01670	2-G11	457	Wild Animal	Avian	Intestinal	2012	AusGEM	NSW	SAMN45088832	NA	SRR31541339	PRJNA1112076	F-:A-:B-	105	75_529_1051
AusGEM_01671	2-C7	457	Wild Animal	Avian	Intestinal	2012	AusGEM	NSW	SAMN45088833	NA	SRR31541338	PRJNA1112076	F-:A-:B-	663	75_529_1051
AusGEM_01672	2-F9	457	Wild Animal	Avian	Intestinal	2012	AusGEM	NSW	SAMN45088834	NA	SRR31541337	PRJNA1112076	F-:A-:B-	621	75_529_1051
AusGEM_01673	2-H11	457	Wild Animal	Avian	Intestinal	2012	AusGEM	NSW	SAMN41516047	NA	SRR29230019	PRJNA1112076	F-:A-:B-	105	75_529_1051
AusGEM_01674	3-A1	538	Wild Animal	Avian	Intestinal	2012	AusGEM	NSW	SAMN22896162	NA	SRR16777147	PRJNA630096	F64:A-:B62*	277	97
AusGEM_01675	4-G4	540	Wild Animal	Avian	Intestinal	2012	AusGEM	NSW	SAMN22896292	NA	SRR16777003	PRJNA630096	F-:A-:B-	Unclustered (Singleton)	63
AusGEM_01678	2-C4	541	Wild Animal	Avian	Intestinal	2012	AusGEM	NSW	SAMN22896112	NA	SRR16777204	PRJNA630096	Y3:A-:B-	Unclustered (Singleton)	247
AusGEM_01679	2-E3	542	Wild Animal	Avian	Intestinal	2012	AusGEM	NSW	SAMN22896132	NA	SRR16777180	PRJNA630096	F100:A-:B-	Unclustered (Singleton)	103
AusGEM_01680	3-G1	594	Wild Animal	Avian	Intestinal	2012	AusGEM	NSW	SAMN22896219	NA	SRR16777084	PRJNA630096	F-:A-:B-	566	620
AusGEM_01681	4-H10	594	Wild Animal	Avian	Intestinal	2012	AusGEM	NSW	SAMN22896297	NA	SRR16776997	PRJNA630096	F-:A-:B-	566	620
AusGEM_01682	3-E1	594	Wild Animal	Avian	Intestinal	2012	AusGEM	NSW	SAMN22896199	NA	SRR16777106	PRJNA630096	F-:A-:B-	566	620
AusGEM_01683	3-C8	594	Wild Animal	Avian	Intestinal	2012	AusGEM	NSW	SAMN22896188	NA	SRR16777118	PRJNA630096	F-:A-:B-	566	620
AusGEM_01684	5-B3	609	Wild Animal	Avian	Intestinal	2012	AusGEM	NSW	SAMN22896314	NA	SRR16776979	PRJNA630096	F24:A-:B40	522	1442
AusGEM_01685	5-H2	616	Wild Animal	Avian	Intestinal	2012	AusGEM	NSW	SAMN22896364	NA	SRR16777283	PRJNA630096	F51:A-:B53	Unclustered (Singleton)	11
AusGEM_01686	3-H7	12675	Wild Animal	Avian	Intestinal	2012	AusGEM	NSW	SAMN22896234	NA	SRR16777067	PRJNA630096	F-:A-:B-	Unclustered (Singleton)	11
AusGEM_01687	3-B1	617	Wild Animal	Avian	Intestinal	2012	AusGEM	NSW	SAMN22896171	NA	SRR16777137	PRJNA630096	F36!/F31!:A4:B1	Unclustered (Singleton)	60
AusGEM_01688	5-D5	617	Wild Animal	Avian	Intestinal	2012	AusGEM	NSW	SAMN22896332	NA	SRR16776958	PRJNA630096	F36!/F31!:A4:B1	Unclustered (Singleton)	60
AusGEM_01689	5-E4	12674	Wild Animal	Avian	Intestinal	2012	AusGEM	NSW	SAMN22896338	NA	SRR16776951	PRJNA630096	F36!/F31!:A4:B53	Unclustered (Singleton)	60
AusGEM_01690	4-A4	617	Wild Animal	Avian	Intestinal	2012	AusGEM	NSW	SAMN22896242	NA	SRR16777058	PRJNA630096	F36!/F31!:A4:B1	1461	60
AusGEM_01691	4-D8	624	Wild Animal	Avian	Intestinal	2012	AusGEM	NSW	SAMN22896270	NA	SRR16777027	PRJNA630096	C4:A5:B1	488	1407
AusGEM_01692	4-F8	624	Wild Animal	Avian	Intestinal	2012	AusGEM	NSW	SAMN22896287	NA	SRR16777008	PRJNA630096	C4:A5:B1	488	1407
AusGEM_01693	3-E7	624	Wild Animal	Avian	Intestinal	2012	AusGEM	NSW	SAMN22896206	NA	SRR16777098	PRJNA630096	C4:A5:B1	488	1407
AusGEM_01694	3-F7	624	Wild Animal	Avian	Intestinal	2012	AusGEM	NSW	SAMN22896216	NA	SRR16777087	PRJNA630096	C4:A5:B1	488	1407
AusGEM_01695	3-F11	624	Wild Animal	Avian	Intestinal	2012	AusGEM	NSW	SAMN22896210	NA	SRR16777094	PRJNA630096	C4:A5:B1	488	1407
AusGEM_01696	3-H11	624	Wild Animal	Avian	Intestinal	2012	AusGEM	NSW	SAMN22896228	NA	SRR16777073	PRJNA630096	C4:A5:B1	488	1407
AusGEM_01697	6-E7	624	Wild Animal	Avian	Intestinal	2012	AusGEM	NSW	SAMN22896380	NA	SRR16777265	PRJNA630096	C4:A5:B1	488	1407
AusGEM_01698	5-A1	624	Wild Animal	Avian	Intestinal	2012	AusGEM	NSW	SAMN22896303	NA	SRR16776991	PRJNA630096	C4:A5:B1	488	1407
AusGEM_01699	5-F6	624	Wild Animal	Avian	Intestinal	2012	AusGEM	NSW	SAMN22896348	NA	SRR16776940	PRJNA630096	C4:A5:B1	488	1407
AusGEM_01700	5-H6	624	Wild Animal	Avian	Intestinal	2012	AusGEM	NSW	SAMN22896368	NA	SRR16777278	PRJNA630096	C4:A5:B1	488	1407
AusGEM_01701	4-A9	624	Wild Animal	Avian	Intestinal	2012	AusGEM	NSW	SAMN22896246	NA	SRR16777053	PRJNA630096	C4:A5:B1	488	1407
AusGEM_01702	4-D9	624	Wild Animal	Avian	Intestinal	2012	AusGEM	NSW	SAMN22896271	NA	SRR16777026	PRJNA630096	C4:A5:B1	488	1407
AusGEM_01703	2-A8	624	Wild Animal	Avian	Intestinal	2012	AusGEM	NSW	SAMN22896100	NA	SRR16777217	PRJNA630096	C4:A5:B1	488	1407
AusGEM_01704	6-B7	624	Wild Animal	Avian	Intestinal	2012	AusGEM	NSW	SAMN22896376	NA	SRR16777269	PRJNA630096	C4:A5:B1	488	1407
AusGEM_01705	2-A11	624	Wild Animal	Avian	Intestinal	2012	AusGEM	NSW	SAMN22896094	NA	SRR16777224	PRJNA630096	C4:A5:B1	488	1407
AusGEM_01706	4-G9	641	Wild Animal	Avian	Intestinal	2012	AusGEM	NSW	SAMN22896296	NA	SRR16776998	PRJNA630096	F-:A-:B-	Unclustered (Singleton)	29_1156
AusGEM_01707	3-B10	648	Wild Animal	Avian	Intestinal	2012	AusGEM	NSW	SAMN22896172	NA	SRR16777136	PRJNA630096	F36!/F31!:A4:B1	Unclustered (Singleton)	31_757_1000
AusGEM_01708	3-A4	648	Wild Animal	Avian	Intestinal	2012	AusGEM	NSW	SAMN22896167	NA	SRR16777141	PRJNA630096	F-:A-:B-	96	31_757_1000
AusGEM_01709	3-C7	648	Wild Animal	Avian	Intestinal	2012	AusGEM	NSW	SAMN22896187	NA	SRR16777119	PRJNA630096	F-:A-:B-	Unclustered (Singleton)	31_757_1000
AusGEM_01710	5-G9	648	Wild Animal	Avian	Intestinal	2012	AusGEM	NSW	SAMN22896360	NA	SRR16777287	PRJNA630096	F-:A-:B-	96	31_757_1000
AusGEM_01711	4-D5	648	Wild Animal	Avian	Intestinal	2012	AusGEM	NSW	SAMN22896268	NA	SRR16777029	PRJNA630096	F1:A1:B1	884	31_757_1000
AusGEM_01712	3-G9	648	Wild Animal	Avian	Intestinal	2012	AusGEM	NSW	SAMN22896226	NA	SRR16777075	PRJNA630096	F1:A1:B1	884	31_757_1000
AusGEM_01713	2-D5	648	Wild Animal	Avian	Intestinal	2012	AusGEM	NSW	SAMN22896122	NA	SRR16777193	PRJNA630096	F1:A1:B1	361	31_757_1000
AusGEM_01714	2-E9	648	Wild Animal	Avian	Intestinal	2012	AusGEM	NSW	SAMN22896138	NA	SRR16777173	PRJNA630096	F-:A-:B-	246	31_757_1000
AusGEM_01715	5-C4	683	Wild Animal	Avian	Intestinal	2012	AusGEM	NSW	SAMN22896323	NA	SRR16776969	PRJNA630096	F-:A-:B-	Unclustered (Singleton)	11
AusGEM_01716	2-F10	695	Wild Animal	Avian	Intestinal	2012	AusGEM	NSW	SAMN22896140	NA	SRR16777171	PRJNA630096	F-:A-:B-	Unclustered (Singleton)	169
AusGEM_01717	2-H1	744	Wild Animal	Avian	Intestinal	2012	AusGEM	NSW	SAMN22896155	NA	SRR16777155	PRJNA630096	Y3:A-:B-	279	5_1020_1036_1160
AusGEM_01718	5-F12	746	Wild Animal	Avian	Intestinal	2012	AusGEM	NSW	SAMN22896346	NA	SRR16776942	PRJNA630096	F-:A-:B-	299	214_941
AusGEM_01719	4-E2	746	Wild Animal	Avian	Intestinal	2012	AusGEM	NSW	SAMN22896274	NA	SRR16777023	PRJNA630096	F-:A-:B-	299	214_941
AusGEM_01720	4-A3	746	Wild Animal	Avian	Intestinal	2012	AusGEM	NSW	SAMN22896241	NA	SRR16777059	PRJNA630096	F-:A-:B-	299	214_941
AusGEM_01721	4-F4	746	Wild Animal	Avian	Intestinal	2012	AusGEM	NSW	SAMN22896284	NA	SRR16777012	PRJNA630096	F-:A-:B-	299	214_941
AusGEM_01722	4-B5	746	Wild Animal	Avian	Intestinal	2012	AusGEM	NSW	SAMN22896252	NA	SRR16777047	PRJNA630096	F-:A-:B-	299	214_941
AusGEM_01723	1-D2	746	Wild Animal	Avian	Intestinal	2012	AusGEM	NSW	SAMN22896053	NA	SRR16776999	PRJNA630096	F2:A-:B-	411	214_941
AusGEM_01724	1-D3	746	Wild Animal	Avian	Intestinal	2012	AusGEM	NSW	SAMN22896054	NA	SRR16776988	PRJNA630096	F2:A-:B-	411	214_941
AusGEM_01725	1-H7	746	Wild Animal	Avian	Intestinal	2012	AusGEM	NSW	SAMN22896091	NA	SRR16777227	PRJNA630096	F2:A-:B-	411	214_941
AusGEM_01726	5-G7	9555	Wild Animal	Avian	Intestinal	2012	AusGEM	NSW	SAMN22896358	NA	SRR16777289	PRJNA630096	F-:A18*:B20	Unclustered (Singleton)	214_941
AusGEM_01727	1-F8	746	Wild Animal	Avian	Intestinal	2012	AusGEM	NSW	SAMN22896076	NA	SRR16777243	PRJNA630096	F-:A-:B-	411	214_941
AusGEM_01728	6-B5	746	Wild Animal	Avian	Intestinal	2012	AusGEM	NSW	SAMN22896374	NA	SRR16777272	PRJNA630096	F-:A-:B-	411	214_941
AusGEM_01729	1-B8	746	Wild Animal	Avian	Intestinal	2012	AusGEM	NSW	SAMN22896039	NA	SRR16777154	PRJNA630096	F-:A-:B-	411	214_941
AusGEM_01730	1-G8	746	Wild Animal	Avian	Intestinal	2012	AusGEM	NSW	SAMN22896084	NA	SRR16777235	PRJNA630096	F-:A-:B-	411	214_941
AusGEM_01731	1-F11	746	Wild Animal	Avian	Intestinal	2012	AusGEM	NSW	SAMN22896069	NA	SRR16777251	PRJNA630096	F-:A-:B-	Unclustered (Singleton)	389
AusGEM_01732	2-D10	746	Wild Animal	Avian	Intestinal	2012	AusGEM	NSW	SAMN22896118	NA	SRR16777197	PRJNA630096	F-:A-:B-	411	214_941
AusGEM_01733	2-G5	746	Wild Animal	Avian	Intestinal	2012	AusGEM	NSW	SAMN22896151	NA	SRR16777159	PRJNA630096	F2:A-:B-	411	214_941
AusGEM_01734	2-G10	746	Wild Animal	Avian	Intestinal	2012	AusGEM	NSW	SAMN22896150	NA	SRR16777160	PRJNA630096	F16:A-:B-	411	214_941
AusGEM_01738	2-D8	746	Wild Animal	Avian	Intestinal	2012	AusGEM	NSW	SAMN22896125	NA	SRR16777190	PRJNA630096	F-:A-:B-	411	214_941
AusGEM_01739	2-B5	963	Wild Animal	Avian	Intestinal	2012	AusGEM	NSW	SAMN22896105	NA	SRR16777212	PRJNA630096	F29:A-:B10	62	136
AusGEM_01740	1-G6	963	Wild Animal	Avian	Intestinal	2012	AusGEM	NSW	SAMN22896083	NA	SRR16777236	PRJNA630096	F29:A-:B10	62	136
AusGEM_01741	3-F3	963	Wild Animal	Avian	Intestinal	2012	AusGEM	NSW	SAMN22896213	NA	SRR16777091	PRJNA630096	F29:A-:B10	62	136
AusGEM_01742	2-B8	963	Wild Animal	Avian	Intestinal	2012	AusGEM	NSW	SAMN22896107	NA	SRR16777209	PRJNA630096	F40!/F29!:A-:B10	62	136
AusGEM_01743	3-B11	963	Wild Animal	Avian	Intestinal	2012	AusGEM	NSW	SAMN22896173	NA	SRR16777135	PRJNA630096	F29:A-:B10	62	136
AusGEM_01744	3-F12	963	Wild Animal	Avian	Intestinal	2012	AusGEM	NSW	SAMN22896211	NA	SRR16777093	PRJNA630096	F29:A-:B10	62	136
AusGEM_01745	5-E1	963	Wild Animal	Avian	Intestinal	2012	AusGEM	NSW	SAMN22896335	NA	SRR16776955	PRJNA630096	F29:A-:B10	62	136
AusGEM_01746	5-F1	963	Wild Animal	Avian	Intestinal	2012	AusGEM	NSW	SAMN22896344	NA	SRR16776945	PRJNA630096	F29:A-:B10	62	136
AusGEM_01747	6-G5	963	Wild Animal	Avian	Intestinal	2012	AusGEM	NSW	SAMN22896382	NA	SRR16777263	PRJNA630096	F4!/F29!:A-:B10	62	136
AusGEM_01748	3-H2	963	Wild Animal	Avian	Intestinal	2012	AusGEM	NSW	SAMN22896229	NA	SRR16777072	PRJNA630096	F40:A-:B-	62	136
AusGEM_01749	5-G8	963	Wild Animal	Avian	Intestinal	2012	AusGEM	NSW	SAMN22896359	NA	SRR16777288	PRJNA630096	F29:A-:B10	62	136
AusGEM_01750	5-H8	963	Wild Animal	Avian	Intestinal	2012	AusGEM	NSW	SAMN22896369	NA	SRR16777277	PRJNA630096	F29:A-:B10	62	136
AusGEM_01751	1-D7	963	Wild Animal	Avian	Intestinal	2012	AusGEM	NSW	SAMN22896057	NA	SRR16776954	PRJNA630096	F29:A-:B10	62	136
AusGEM_01752	3-D8	963	Wild Animal	Avian	Intestinal	2012	AusGEM	NSW	SAMN22896197	NA	SRR16777108	PRJNA630096	F29:A-:B10	62	136
AusGEM_01753	3-F9	963	Wild Animal	Avian	Intestinal	2012	AusGEM	NSW	SAMN22896218	NA	SRR16777085	PRJNA630096	F29:A-:B10	62	136
AusGEM_01754	3-F10	963	Wild Animal	Avian	Intestinal	2012	AusGEM	NSW	SAMN22896209	NA	SRR16777095	PRJNA630096	F29:A-:B10	62	136
AusGEM_01755	5-H11	963	Wild Animal	Avian	Intestinal	2012	AusGEM	NSW	SAMN22896363	NA	SRR16777284	PRJNA630096	F40!/F29!:A-:B10	62	136
AusGEM_01756	3-B12	963	Wild Animal	Avian	Intestinal	2012	AusGEM	NSW	SAMN22896174	NA	SRR16777134	PRJNA630096	F29:A-:B10	62	136
AusGEM_01757	3-E12	963	Wild Animal	Avian	Intestinal	2012	AusGEM	NSW	SAMN22896202	NA	SRR16777103	PRJNA630096	F29:A-:B10	62	136
AusGEM_01758	1-C1	963	Wild Animal	Avian	Intestinal	2012	AusGEM	NSW	SAMN22896041	NA	SRR16777132	PRJNA630096	F29:A-:B10	62	136
AusGEM_01759	1-E4	963	Wild Animal	Avian	Intestinal	2012	AusGEM	NSW	SAMN22896063	NA	SRR16777258	PRJNA630096	F29:A-:B10	62	136
AusGEM_01760	6-B6	963	Wild Animal	Avian	Intestinal	2012	AusGEM	NSW	SAMN22896375	NA	SRR16777271	PRJNA630096	F29:A-:B10	62	136
AusGEM_01761	3-E11	963	Wild Animal	Avian	Intestinal	2012	AusGEM	NSW	SAMN22896201	NA	SRR16777104	PRJNA630096	F29:A-:B10	62	136
AusGEM_01762	3-G6	963	Wild Animal	Avian	Intestinal	2012	AusGEM	NSW	SAMN22896223	NA	SRR16777080	PRJNA630096	F34:A-:B-	62	136
AusGEM_01763	3-C5	963	Wild Animal	Avian	Intestinal	2012	AusGEM	NSW	SAMN22896185	NA	SRR16777122	PRJNA630096	F29:A-:B10	62	136
AusGEM_01764	1-A9	963	Wild Animal	Avian	Intestinal	2012	AusGEM	NSW	SAMN22896032	NA	SRR16777233	PRJNA630096	F29:A-:B10	62	136
AusGEM_01765	3-D9	963	Wild Animal	Avian	Intestinal	2012	AusGEM	NSW	SAMN22896198	NA	SRR16777107	PRJNA630096	F29:A-:B10	62	136
AusGEM_01766	1-F6	963	Wild Animal	Avian	Intestinal	2012	AusGEM	NSW	SAMN22896075	NA	SRR16777245	PRJNA630096	F29:A-:B10	62	136
AusGEM_01767	3-D12	963	Wild Animal	Avian	Intestinal	2012	AusGEM	NSW	SAMN22896191	NA	SRR16777115	PRJNA630096	F29:A-:B10	62	136
AusGEM_01768	6-F6	963	Wild Animal	Avian	Intestinal	2012	AusGEM	NSW	SAMN22896381	NA	SRR16777264	PRJNA630096	F-:A-:B-	62	136
AusGEM_01769	3-B3	963	Wild Animal	Avian	Intestinal	2012	AusGEM	NSW	SAMN22896176	NA	SRR16777131	PRJNA630096	F40!/F29!:A-:B10	62	136
AusGEM_01770	6-G6	963	Wild Animal	Avian	Intestinal	2012	AusGEM	NSW	SAMN22896383	NA	SRR16777262	PRJNA630096	F-:A-:B-	62	136
AusGEM_01771	2-F12	963	Wild Animal	Avian	Intestinal	2012	AusGEM	NSW	SAMN22896142	NA	SRR16777169	PRJNA630096	F24:A-:B1	121	136
AusGEM_01772	2-G7	963	Wild Animal	Avian	Intestinal	2012	AusGEM	NSW	SAMN22896153	NA	SRR16777157	PRJNA630096	F29:A-:B10	62	136
AusGEM_01773	2-C8	963	Wild Animal	Avian	Intestinal	2012	AusGEM	NSW	SAMN22896115	NA	SRR16777201	PRJNA630096	F29:A-:B10	62	136
AusGEM_01774	3-C10	973	Wild Animal	Avian	Intestinal	2012	AusGEM	NSW	SAMN22896182	NA	SRR16777125	PRJNA630096	F67:A6:B38	Unclustered (Singleton)	123
AusGEM_01775	1-D8	973	Wild Animal	Avian	Intestinal	2012	AusGEM	NSW	SAMN22896058	NA	SRR16776943	PRJNA630096	F-:A-:B23	Unclustered (Singleton)	123
AusGEM_01776	1-B1	973	Wild Animal	Avian	Intestinal	2012	AusGEM	NSW	SAMN22896033	NA	SRR16777222	PRJNA630096	F-:A-:B-	792	123
AusGEM_01777	1-E8	973	Wild Animal	Avian	Intestinal	2012	AusGEM	NSW	SAMN22896067	NA	SRR16777253	PRJNA630096	F-:A-:B-	Unclustered (Singleton)	123
AusGEM_01778	1-F5	998	Wild Animal	Avian	Intestinal	2012	AusGEM	NSW	SAMN22896074	NA	SRR16777246	PRJNA630096	F-:A-:B-	94	36
AusGEM_01779	2-C2	1114	Wild Animal	Avian	Intestinal	2012	AusGEM	NSW	SAMN22896111	NA	SRR16777205	PRJNA630096	F-:A-:B-	208	327
AusGEM_01780	1-B10	1114	Wild Animal	Avian	Intestinal	2012	AusGEM	NSW	SAMN22896034	NA	SRR16777211	PRJNA630096	F-:A-:B-	208	327
AusGEM_01781	3-F2	1122	Wild Animal	Avian	Intestinal	2012	AusGEM	NSW	SAMN22896212	NA	SRR16777092	PRJNA630096	F-:A-:B-	Unclustered (Singleton)	339
AusGEM_01782	5-C7	1139	Wild Animal	Avian	Intestinal	2012	AusGEM	NSW	SAMN22896326	NA	SRR16776964	PRJNA630096	F-:A13*:B-	896	270
AusGEM_01783	4-A1	1139	Wild Animal	Avian	Intestinal	2012	AusGEM	NSW	SAMN22896237	NA	SRR16777063	PRJNA630096	F-:A13*:B-	896	270
AusGEM_01784	1-D1	1139	Wild Animal	Avian	Intestinal	2012	AusGEM	NSW	SAMN22896050	NA	SRR16777032	PRJNA630096	F-:A13*:B-	896	270
AusGEM_01785	5-B6	1139	Wild Animal	Avian	Intestinal	2012	AusGEM	NSW	SAMN22896316	NA	SRR16776976	PRJNA630096	F-:A13*:B-	896	270
AusGEM_01786	1-F3	1139	Wild Animal	Avian	Intestinal	2012	AusGEM	NSW	SAMN22896072	NA	SRR16777248	PRJNA630096	F-:A13*:B-	374	270
AusGEM_01787	5-B5	1139	Wild Animal	Avian	Intestinal	2012	AusGEM	NSW	SAMN22896315	NA	SRR16776978	PRJNA630096	F-:A13*:B-	374	270
AusGEM_01788	2-A4	1139	Wild Animal	Avian	Intestinal	2012	AusGEM	NSW	SAMN22896098	NA	SRR16777219	PRJNA630096	F-:A13*:B-	374	270
AusGEM_01789	4-E7	1139	Wild Animal	Avian	Intestinal	2012	AusGEM	NSW	SAMN22896279	NA	SRR16777017	PRJNA630096	F-:A13*:B-	374	270
AusGEM_01790	5-A7	1139	Wild Animal	Avian	Intestinal	2012	AusGEM	NSW	SAMN22896310	NA	SRR16776983	PRJNA630096	F-:A13*:B-	374	270
AusGEM_01791	1-G3	1139	Wild Animal	Avian	Intestinal	2012	AusGEM	NSW	SAMN22896080	NA	SRR16777239	PRJNA630096	F-:A13*:B-	374	270
AusGEM_01792	1-F4	1139	Wild Animal	Avian	Intestinal	2012	AusGEM	NSW	SAMN22896073	NA	SRR16777247	PRJNA630096	F-:A13*:B-	374	270
AusGEM_01793	2-A9	1139	Wild Animal	Avian	Intestinal	2012	AusGEM	NSW	SAMN22896101	NA	SRR16777216	PRJNA630096	F-:A13*:B-	374	270
AusGEM_01794	1-B6	1139	Wild Animal	Avian	Intestinal	2012	AusGEM	NSW	SAMN22896037	NA	SRR16777176	PRJNA630096	F-:A13*:B-	374	270
AusGEM_01795	2-F3	1139	Wild Animal	Avian	Intestinal	2012	AusGEM	NSW	SAMN22896144	NA	SRR16777167	PRJNA630096	F-:A-:B-	Unclustered (Singleton)	1573
AusGEM_01796	2-D6	1139	Wild Animal	Avian	Intestinal	2012	AusGEM	NSW	SAMN22896123	NA	SRR16777192	PRJNA630096	F-:A-:B-	Unclustered (Singleton)	270
AusGEM_01797	2-E6	1139	Wild Animal	Avian	Intestinal	2012	AusGEM	NSW	SAMN22896135	NA	SRR16777177	PRJNA630096	F-:A13*:B-	374	270
AusGEM_01798	2-D11	1139	Wild Animal	Avian	Intestinal	2012	AusGEM	NSW	SAMN22896119	NA	SRR16777196	PRJNA630096	F-:A13*:B-	374	270
AusGEM_01799	2-E11	1139	Wild Animal	Avian	Intestinal	2012	AusGEM	NSW	SAMN22896129	NA	SRR16777183	PRJNA630096	F-:A13*:B-	374	270
AusGEM_01800	2-F7	1139	Wild Animal	Avian	Intestinal	2012	AusGEM	NSW	SAMN22896148	NA	SRR16777162	PRJNA630096	F-:A13*:B-	374	270
AusGEM_01801	2-F6	1139	Wild Animal	Avian	Intestinal	2012	AusGEM	NSW	SAMN22896147	NA	SRR16777163	PRJNA630096	F-:A13*:B-	374	270
AusGEM_01802	3-B4	1140	Wild Animal	Avian	Intestinal	2012	AusGEM	NSW	SAMN22896177	NA	SRR16777130	PRJNA630096	F87!/F2!:A-:B-	764	1069
AusGEM_01803	3-B8	1140	Wild Animal	Avian	Intestinal	2012	AusGEM	NSW	SAMN22896180	NA	SRR16777127	PRJNA630096	F87!/F2!:A-:B-	764	1069
AusGEM_01804	3-D5	1140	Wild Animal	Avian	Intestinal	2012	AusGEM	NSW	SAMN22896194	NA	SRR16777112	PRJNA630096	F87!/F2!:A-:B-	764	1069
AusGEM_01805	1-F12	1178	Wild Animal	Avian	Intestinal	2012	AusGEM	NSW	SAMN22896070	NA	SRR16777250	PRJNA630096	F-:A8*:B-	Unclustered (Singleton)	284
AusGEM_01806	2-H5	1246	Wild Animal	Avian	Intestinal	2012	AusGEM	NSW	SAMN22896158	NA	SRR16777151	PRJNA630096	F-:A-:B-	Unclustered (Singleton)	193_251_293_1022
AusGEM_01807	3-A11	1266	Wild Animal	Avian	Intestinal	2012	AusGEM	NSW	SAMN22896164	NA	SRR16777145	PRJNA630096	F-:A-:B-	452	485
AusGEM_01808	6-C7	1266	Wild Animal	Avian	Intestinal	2012	AusGEM	NSW	SAMN22896378	NA	SRR16777267	PRJNA630096	F-:A-:B-	452	485
AusGEM_01809	5-C9	1299	Wild Animal	Avian	Intestinal	2012	AusGEM	NSW	SAMN22896328	NA	SRR16776962	PRJNA630096	F-:A-:B-	324	1421
AusGEM_01810	1-F1	1299	Wild Animal	Avian	Intestinal	2012	AusGEM	NSW	SAMN22896068	NA	SRR16777252	PRJNA630096	F-:A-:B-	324	1421
AusGEM_01811	2-H9	1299	Wild Animal	Avian	Intestinal	2012	AusGEM	NSW	SAMN22896161	NA	SRR16777148	PRJNA630096	F-:A-:B-	324	1421
AusGEM_01813	2-G9	1408	Wild Animal	Avian	Intestinal	2012	AusGEM	NSW	SAMN22896154	NA	SRR16777156	PRJNA630096	F-:A-:B-	Unclustered (Singleton)	212
AusGEM_01814	1-D11	1421	Wild Animal	Avian	Intestinal	2012	AusGEM	NSW	SAMN22896051	NA	SRR16777021	PRJNA630096	F-:A18*:B-	318	62
AusGEM_01815	4-F9	1485	Wild Animal	Avian	Intestinal	2012	AusGEM	NSW	SAMN22896288	NA	SRR16777007	PRJNA630096	F82/C4:A5:B1	Unclustered (Singleton)	135
AusGEM_01816	3-H1	1485	Wild Animal	Avian	Intestinal	2012	AusGEM	NSW	SAMN22896227	NA	SRR16777074	PRJNA630096	F-:A-:B-	106	135
AusGEM_01817	3-H8	1485	Wild Animal	Avian	Intestinal	2012	AusGEM	NSW	SAMN22896235	NA	SRR16777066	PRJNA630096	F2:A-:B-	106	135
AusGEM_01818	5-B10	1485	Wild Animal	Avian	Intestinal	2012	AusGEM	NSW	SAMN22896312	NA	SRR16776981	PRJNA630096	F-:A-:B-	106	135
AusGEM_01819	3-G3	1485	Wild Animal	Avian	Intestinal	2012	AusGEM	NSW	SAMN22896221	NA	SRR16777082	PRJNA630096	F-:A-:B-	106	135
AusGEM_01820	2-C12	12676	Wild Animal	Avian	Intestinal	2012	AusGEM	NSW	SAMN22896110	NA	SRR16777206	PRJNA630096	F-:A-:B-	765	135
AusGEM_01821	3-E6	1485	Wild Animal	Avian	Intestinal	2012	AusGEM	NSW	SAMN22896205	NA	SRR16777100	PRJNA630096	F-:A-:B-	106	135
AusGEM_01822	2-E12	1485	Wild Animal	Avian	Intestinal	2012	AusGEM	NSW	SAMN22896130	NA	SRR16777182	PRJNA630096	F-:A-:B-	106	135
AusGEM_01823	2-D7	12676	Wild Animal	Avian	Intestinal	2012	AusGEM	NSW	SAMN22896124	NA	SRR16777191	PRJNA630096	F-:A-:B-	765	135
AusGEM_01824	2-D12	12676	Wild Animal	Avian	Intestinal	2012	AusGEM	NSW	SAMN22896120	NA	SRR16777195	PRJNA630096	F-:A-:B-	765	135
AusGEM_01825	4-D10	1684	Wild Animal	Avian	Intestinal	2012	AusGEM	NSW	SAMN22896265	NA	SRR16777033	PRJNA630096	F-:A-:B-	Unclustered (Singleton)	131
AusGEM_01826	2-A10	1800	Wild Animal	Avian	Intestinal	2012	AusGEM	NSW	SAMN22896093	NA	SRR16777225	PRJNA630096	F-:A-:B-	Unclustered (Singleton)	1037
AusGEM_01827	1-B9	1915	Wild Animal	Avian	Intestinal	2012	AusGEM	NSW	SAMN22896040	NA	SRR16777143	PRJNA630096	F-:A-:B-	Unclustered (Singleton)	966
AusGEM_01828	3-E8	2172	Wild Animal	Avian	Intestinal	2012	AusGEM	NSW	SAMN22896207	NA	SRR16777097	PRJNA630096	F22:A1:B1	1130	271
AusGEM_01829	3-F4	2172	Wild Animal	Avian	Intestinal	2012	AusGEM	NSW	SAMN22896214	NA	SRR16777090	PRJNA630096	F22:A1:B1	1130	271
AusGEM_01830	3-H4	2172	Wild Animal	Avian	Intestinal	2012	AusGEM	NSW	SAMN22896231	NA	SRR16777070	PRJNA630096	F22:A1:B1	1130	271
AusGEM_01831	1-D9	2178	Wild Animal	Avian	Intestinal	2012	AusGEM	NSW	SAMN22896059	NA	SRR16777292	PRJNA630096	F-:A-:B-	655	193_251_293_1022
AusGEM_01832	2-H2	2178	Wild Animal	Avian	Intestinal	2012	AusGEM	NSW	SAMN22896157	NA	SRR16777152	PRJNA630096	F-:A-:B-	655	193_251_293_1022
AusGEM_01833	2-A12	2530	Wild Animal	Avian	Intestinal	2012	AusGEM	NSW	SAMN22896095	NA	SRR16777223	PRJNA630096	F-:A-:B-	Unclustered (Singleton)	11
AusGEM_01834	5-F11	2541	Wild Animal	Avian	Intestinal	2012	AusGEM	NSW	SAMN22896345	NA	SRR16776944	PRJNA630096	F40:A-:B-	271	323
AusGEM_01835	5-A10	2541	Wild Animal	Avian	Intestinal	2012	AusGEM	NSW	SAMN22896304	NA	SRR16776990	PRJNA630096	F-:A-:B-	271	323
AusGEM_01836	2-A7	2541	Wild Animal	Avian	Intestinal	2012	AusGEM	NSW	SAMN22896099	NA	SRR16777218	PRJNA630096	F-:A-:B-	271	323
AusGEM_01837	2-E7	2541	Wild Animal	Avian	Intestinal	2012	AusGEM	NSW	SAMN22896136	NA	SRR16777175	PRJNA630096	F-:A-:B-	271	323
AusGEM_01838	4-E5	2705	Wild Animal	Avian	Intestinal	2012	AusGEM	NSW	SAMN22896277	NA	SRR16777019	PRJNA630096	F-:A-:B-	Unclustered (Singleton)	131
AusGEM_01839	3-G10	2722	Wild Animal	Avian	Intestinal	2012	AusGEM	NSW	SAMN22896220	NA	SRR16777083	PRJNA630096	F-:A-:B-	Unclustered (Singleton)	1572
AusGEM_01840	3-H5	2787	Wild Animal	Avian	Intestinal	2012	AusGEM	NSW	SAMN22896232	NA	SRR16777069	PRJNA630096	F24:A-:B40	Unclustered (Singleton)	337
AusGEM_01841	3-C3	3014	Wild Animal	Avian	Intestinal	2012	AusGEM	NSW	SAMN22896184	NA	SRR16777123	PRJNA630096	F-:A-:B1	Unclustered (Singleton)	356
AusGEM_01842	2-C10	3572	Wild Animal	Avian	Intestinal	2012	AusGEM	NSW	SAMN22896108	NA	SRR16777208	PRJNA630096	F67:A-:B1	Unclustered (Singleton)	5_1020_1036_1160
AusGEM_01843	3-D3	4421	Wild Animal	Avian	Intestinal	2012	AusGEM	NSW	SAMN22896192	NA	SRR16777114	PRJNA630096	F-:A-:B-	Unclustered (Singleton)	1571
AusGEM_01844	1-C6	4657	Wild Animal	Avian	Intestinal	2012	AusGEM	NSW	SAMN22896047	NA	SRR16777065	PRJNA630096	F34:A8*:B-	586	1420
AusGEM_01845	5-G5	4657	Wild Animal	Avian	Intestinal	2012	AusGEM	NSW	SAMN22896356	NA	SRR16777291	PRJNA630096	F34:A8*:B-	586	1420
AusGEM_01846	2-D4	4657	Wild Animal	Avian	Intestinal	2012	AusGEM	NSW	SAMN22896121	NA	SRR16777194	PRJNA630096	F34:A8*:B-	586	1420
AusGEM_01847	2-B4	4658	Wild Animal	Avian	Intestinal	2012	AusGEM	NSW	SAMN22896104	NA	SRR16777213	PRJNA630096	F1:A1:B-	478	1441
AusGEM_01848	2-A3	4658	Wild Animal	Avian	Intestinal	2012	AusGEM	NSW	SAMN22896097	NA	SRR16777220	PRJNA630096	F1:A1:B-	478	1441
AusGEM_01849	6-H6	4663	Wild Animal	Avian	Intestinal	2012	AusGEM	NSW	SAMN22896385	NA	SRR16777260	PRJNA630096	F-:A-:B-	Unclustered (Singleton)	163
AusGEM_01850	4-C3	4681	Wild Animal	Avian	Intestinal	2012	AusGEM	NSW	SAMN22896258	NA	SRR16777040	PRJNA630096	F-:A-:B-	Unclustered (Singleton)	1570
AusGEM_01851	4-C4	5409	Wild Animal	Avian	Intestinal	2012	AusGEM	NSW	SAMN22896259	NA	SRR16777039	PRJNA630096	F-:A-:B-	Unclustered (Singleton)	895
AusGEM_01853	5-E8	5857	Wild Animal	Avian	Intestinal	2012	AusGEM	NSW	SAMN22896342	NA	SRR16776947	PRJNA630096	F25!/F2!:A-:B1	757	46_970_1117_1220_1279
AusGEM_01854	1-A5	5857	Wild Animal	Avian	Intestinal	2012	AusGEM	NSW	SAMN22896029	NA	SRR16776966	PRJNA630096	F2:A-:B1	757	46_970_1117_1220_1279
AusGEM_01855	1-E6	5857	Wild Animal	Avian	Intestinal	2012	AusGEM	NSW	SAMN22896065	NA	SRR16777256	PRJNA630096	F2:A-:B1	757	46_970_1117_1220_1279
AusGEM_01856	2-C5	5857	Wild Animal	Avian	Intestinal	2012	AusGEM	NSW	SAMN22896113	NA	SRR16777203	PRJNA630096	F2:A-:B1	757	46_970_1117_1220_1279
AusGEM_01857	2-E5	5857	Wild Animal	Avian	Intestinal	2012	AusGEM	NSW	SAMN22896134	NA	SRR16777178	PRJNA630096	F2:A-:B1	757	46_970_1117_1220_1279
AusGEM_01858	2-F11	5857	Wild Animal	Avian	Intestinal	2012	AusGEM	NSW	SAMN22896141	NA	SRR16777170	PRJNA630096	F2:A-:B1	757	46_970_1117_1220_1279
AusGEM_01859	1-E3	6082	Wild Animal	Avian	Intestinal	2012	AusGEM	NSW	SAMN22896062	NA	SRR16777259	PRJNA630096	F2/C4:A6:B26	Unclustered (Singleton)	198
AusGEM_01860	4-A2	6732	Wild Animal	Avian	Intestinal	2012	AusGEM	NSW	SAMN22896240	NA	SRR16777060	PRJNA630096	F-:A-:B-	Unclustered (Singleton)	1569
AusGEM_01861	3-C6	6932	Wild Animal	Avian	Intestinal	2012	AusGEM	NSW	SAMN22896186	NA	SRR16777120	PRJNA630096	F-:A13*:B-	301	85
AusGEM_01862	4-H4	7147	Wild Animal	Avian	Intestinal	2012	AusGEM	NSW	SAMN22896298	NA	SRR16776996	PRJNA630096	F-:A-:B-	Unclustered (Singleton)	214_941
AusGEM_01863	3-A2	7531	Wild Animal	Avian	Intestinal	2012	AusGEM	NSW	SAMN22896165	NA	SRR16777144	PRJNA630096	F-:A-:B-	Unclustered (Singleton)	1568
AusGEM_01864	1-H1	8763	Wild Animal	Avian	Intestinal	2012	AusGEM	NSW	SAMN22896085	NA	SRR16777234	PRJNA630096	F-:A8*:B-	1218	1440
AusGEM_01865	1-G1	8763	Wild Animal	Avian	Intestinal	2012	AusGEM	NSW	SAMN22896078	NA	SRR16777241	PRJNA630096	F-:A8*:B-	1218	1440
AusGEM_01866	4-E8	8777	Wild Animal	Avian	Intestinal	2012	AusGEM	NSW	SAMN22896280	NA	SRR16777016	PRJNA630096	F-:A8:B-	Unclustered (Singleton)	62
AusGEM_01868	5-B9	9295	Wild Animal	Avian	Intestinal	2012	AusGEM	NSW	SAMN22896319	NA	SRR16776973	PRJNA630096	F-:A-:B-	1043	861
AusGEM_01869	2-E10	9295	Wild Animal	Avian	Intestinal	2012	AusGEM	NSW	SAMN22896128	NA	SRR16777184	PRJNA630096	F-:A-:B-	1043	861
AusGEM_01870	1-C7	12547	Wild Animal	Avian	Intestinal	2012	AusGEM	NSW	SAMN22896048	NA	SRR16777054	PRJNA630096	F100:A-:B-	Unclustered (Singleton)	27
AusGEM_01871	3-F1	12548	Wild Animal	Avian	Intestinal	2012	AusGEM	NSW	SAMN22896208	NA	SRR16777096	PRJNA630096	F-:A-:B-	Unclustered (Singleton)	1567
AusGEM_01872	5-F3	12549	Wild Animal	Avian	Intestinal	2012	AusGEM	NSW	SAMN22896347	NA	SRR16776941	PRJNA630096	F-:A-:B-	Unclustered (Singleton)	5_1020_1036_1160
AusGEM_01873	HOS1	10	Human	Human	Extraintestinal	2006	AusGEM	NSW	SAMN14547713	NA	SRR11495737	PRJNA623470; PRJNA514245	F2:A1:B32	Unclustered (Singleton)	5_1020_1036_1160
AusGEM_01874	HOS2	10	Human	Human	Extraintestinal	2006	AusGEM	NSW	SAMN14547721	NA	SRR11495736	PRJNA623470; PRJNA514245	F2:A1:B32	1290	5_1020_1036_1160
AusGEM_01875	HOS3	393	Human	Human	Extraintestinal	2006	AusGEM	NSW	SAMN14547731	NA	SRR11495792	PRJNA623470; PRJNA514245	F-:A1:B32	174	40
AusGEM_01876	HOS4	393	Human	Human	Extraintestinal	2007	AusGEM	NSW	SAMN14547740	NA	SRR11495781	PRJNA623470; PRJNA514245	F-:A1:B32	174	40
AusGEM_01877	HOS5	393	Human	Human	Extraintestinal	2007	AusGEM	NSW	SAMN14547751	NA	SRR11495770	PRJNA623470; PRJNA514245	F-:A1:B32	Unclustered (Singleton)	40
AusGEM_01878	HOS7	95	Human	Human	Extraintestinal	2006	AusGEM	NSW	SAMN14547771	NA	SRR11495759	PRJNA623470; PRJNA514245	F29:A-:B10*	591	9_1394
AusGEM_01879	HOS8	144	Human	Human	Extraintestinal	2006	AusGEM	NSW	SAMN14547778	NA	SRR11495748	PRJNA623470; PRJNA514245	F29:A-:B10	484	56
AusGEM_01880	HOS9	144	Human	Human	Extraintestinal	2006	AusGEM	NSW	SAMN14547779	NA	SRR11495740	PRJNA623470; PRJNA514245	F29:A-:B10	484	56
AusGEM_01881	HOS10	141	Human	Human	Extraintestinal	2007	AusGEM	NSW	SAMN14547714	NA	SRR11495739	PRJNA623470; PRJNA514245	F-:A-:B-	115	36
AusGEM_01882	HOS13	69	Human	Human	Extraintestinal	2006	AusGEM	NSW	SAMN14547715	NA	SRR11495738	PRJNA623470; PRJNA514245	F29:A-:B10	21	10
AusGEM_01883	HOS15	131	Human	Human	Extraintestinal	2006	AusGEM	NSW	SAMN14547716	NA	SRR11495735	PRJNA623470; PRJNA514245	F36:A1:B20	743	4
AusGEM_01884	HOS16	38	Human	Human	Extraintestinal	2007	AusGEM	NSW	SAMN14547717	NA	SRR11495734	PRJNA623470; PRJNA514245	F2:A-:B-	63	20_785
AusGEM_01885	HOS17	117	Human	Human	Extraintestinal	2006	AusGEM	NSW	SAMN14547718	NA	SRR11495733	PRJNA623470; PRJNA514245	F2:A-:B1	124	21
AusGEM_01886	HOS18	73	Human	Human	Extraintestinal	2007	AusGEM	NSW	SAMN14547719	NA	SRR11495799	PRJNA623470; PRJNA514245	F51:A-:B10	Unclustered (Singleton)	8
AusGEM_01887	HOS19	216	Human	Human	Extraintestinal	2006	AusGEM	NSW	SAMN14547720	NA	SRR11495798	PRJNA623470; PRJNA514245	F-:A-:B-	705	85
AusGEM_01888	HOS20	216	Human	Human	Extraintestinal	2006	AusGEM	NSW	SAMN14547722	NA	SRR11495797	PRJNA623470; PRJNA514245	F-:A-:B-	705	85
AusGEM_01889	HOS21	216	Human	Human	Extraintestinal	2006	AusGEM	NSW	SAMN14547723	NA	SRR11495796	PRJNA623470; PRJNA514245	F-:A-:B-	705	85
AusGEM_01890	HOS22	69	Human	Human	Extraintestinal	2006	AusGEM	NSW	SAMN14547724	NA	SRR11495795	PRJNA623470; PRJNA514245	F29:A-:B10	21	10
AusGEM_01891	HOS23	127	Human	Human	Extraintestinal	2006	AusGEM	NSW	SAMN14547725	NA	SRR11495794	PRJNA623470; PRJNA514245	F-:A-:B1	540	22
AusGEM_01892	HOS25	372	Human	Human	Extraintestinal	2006	AusGEM	NSW	SAMN14547726	NA	SRR11495793	PRJNA623470; PRJNA514245	F-:A-:B-	Unclustered (Singleton)	44
AusGEM_01893	HOS26	131	Human	Human	Extraintestinal	2006	AusGEM	NSW	SAMN14547727	NA	SRR11495791	PRJNA623470; PRJNA514245	F2:A1:B1	32	4
AusGEM_01894	HOS27	131	Human	Human	Extraintestinal	2007	AusGEM	NSW	SAMN14547728	NA	SRR11495790	PRJNA623470; PRJNA514245	F2:A1:B-	32	4
AusGEM_01895	HOS28	131	Human	Human	Extraintestinal	2007	AusGEM	NSW	SAMN14547729	NA	SRR11495789	PRJNA623470; PRJNA514245	F2:A1:B-	32	4
AusGEM_01896	HOS29	131	Human	Human	Extraintestinal	2007	AusGEM	NSW	SAMN14547730	NA	SRR11495788	PRJNA623470; PRJNA514245	F2:A1:B-	32	4
AusGEM_01897	HOS30	73	Human	Human	Extraintestinal	2007	AusGEM	NSW	SAMN14547732	NA	SRR11495787	PRJNA623470; PRJNA514245	F-:A-:B10	192	8
AusGEM_01898	HOS31	95	Human	Human	Extraintestinal	2007	AusGEM	NSW	SAMN14547733	NA	SRR11495786	PRJNA623470; PRJNA514245	F51:A-:B10	Unclustered (Singleton)	9_1394
AusGEM_01899	HOS32	131	Human	Human	Extraintestinal	2007	AusGEM	NSW	SAMN14547734	NA	SRR11495785	PRJNA623470; PRJNA514245	F36:A1:B20	40	4
AusGEM_01900	HOS33	131	Human	Human	Extraintestinal	2007	AusGEM	NSW	SAMN14547735	NA	SRR11495784	PRJNA623470; PRJNA514245	F36?/C3?*:A1:B20	40	4
AusGEM_01901	HOS34	10	Human	Human	Extraintestinal	2006	AusGEM	NSW	SAMN14547736	NA	SRR11495783	PRJNA623470; PRJNA514245	F2:A1:B32	1290	5_1020_1036_1160
AusGEM_01902	HOS35	127	Human	Human	Extraintestinal	2006	AusGEM	NSW	SAMN14547737	NA	SRR11495782	PRJNA623470; PRJNA514245	F52:A-:B10	1329	22
AusGEM_01903	HOS36	117	Human	Human	Extraintestinal	2006	AusGEM	NSW	SAMN14547738	NA	SRR11495780	PRJNA623470; PRJNA514245	F2:A-:B1	Unclustered (Singleton)	21
AusGEM_01904	HOS39	405	Human	Human	Extraintestinal	2007	AusGEM	NSW	SAMN14547739	NA	SRR11495779	PRJNA623470; PRJNA514245	F95!/F29!:A-:B10	Unclustered (Singleton)	24
AusGEM_01905	HOS40	131	Human	Human	Extraintestinal	2008	AusGEM	NSW	SAMN14547741	NA	SRR11495778	PRJNA623470; PRJNA514245	F11:A-:B63	Unclustered (Singleton)	4
AusGEM_01906	HOS41	69	Human	Human	Extraintestinal	2008	AusGEM	NSW	SAMN14547742	NA	SRR11495777	PRJNA623470; PRJNA514245	F29:A-:B10	660	10
AusGEM_01907	HOS42	69	Human	Human	Extraintestinal	2008	AusGEM	NSW	SAMN14547743	NA	SRR11495776	PRJNA623470; PRJNA514245	F29:A-:B10	660	10
AusGEM_01908	HOS43	550	Human	Human	Extraintestinal	2006	AusGEM	NSW	SAMN14547744	NA	SRR11495775	PRJNA623470; PRJNA514245	F51:A-:B10	Unclustered (Singleton)	15
AusGEM_01909	HOS44	95	Human	Human	Extraintestinal	2007	AusGEM	NSW	SAMN14547745	NA	SRR11495774	PRJNA623470; PRJNA514245	F51:A-:B10	Unclustered (Singleton)	9_1394
AusGEM_01910	HOS45	73	Human	Human	Extraintestinal	2006	AusGEM	NSW	SAMN14547746	NA	SRR11495773	PRJNA623470; PRJNA514245	F51:A-:B10	1152	8
AusGEM_01911	HOS46	38	Human	Human	Extraintestinal	2006	AusGEM	NSW	SAMN14547747	NA	SRR11495772	PRJNA623470; PRJNA514245	F2:A-:B-	63	20_785
AusGEM_01912	HOS47	405	Human	Human	Extraintestinal	2006	AusGEM	NSW	SAMN14547748	NA	SRR11495771	PRJNA623470; PRJNA514245	F29:A-:B10	Unclustered (Singleton)	24
AusGEM_01913	HOS48	58	Human	Human	Extraintestinal	2006	AusGEM	NSW	SAMN14547749	NA	SRR11495769	PRJNA623470; PRJNA514245	F2:A-:B1	721	11
AusGEM_01914	HOS49	1193	Human	Human	Extraintestinal	2008	AusGEM	NSW	SAMN14547750	NA	SRR11495768	PRJNA623470; PRJNA514245	F-:A1:B1	275	15
AusGEM_01915	HOS50	131	Human	Human	Extraintestinal	2006	AusGEM	NSW	SAMN14547752	NA	SRR11495767	PRJNA623470; PRJNA514245	F2:A1:B1	32	4
AusGEM_01916	HOS51	200	Human	Human	Extraintestinal	2006	AusGEM	NSW	SAMN14547753	NA	SRR11495766	PRJNA623470; PRJNA514245	F9:A-:B-	2456	71
AusGEM_01917	HOS53	448	Human	Human	Extraintestinal	2006	AusGEM	NSW	SAMN14547754	NA	SRR11495765	PRJNA623470; PRJNA514245	F24:A-:B73	434	90
AusGEM_01918	HOS54	131	Human	Human	Extraintestinal	2006	AusGEM	NSW	SAMN14547755	NA	SRR11495764	PRJNA623470; PRJNA514245	F36?/C3?*:A1:B20	40	4
AusGEM_01919	HOS55	773	Human	Human	Extraintestinal	2006	AusGEM	NSW	SAMN14547756	NA	SRR11495763	PRJNA623470; PRJNA514245	F36!/F35!:A4:B1	295	45
AusGEM_01920	HOS56	131	Human	Human	Extraintestinal	2006	AusGEM	NSW	SAMN14547757	NA	SRR11495762	PRJNA623470; PRJNA514245	F36?/C3?*:A1:B20	40	4
AusGEM_01921	HOS57	131	Human	Human	Extraintestinal	2006	AusGEM	NSW	SAMN14547758	NA	SRR11495761	PRJNA623470; PRJNA514245	F22:A1:B20	40	4
AusGEM_01922	HOS58	131	Human	Human	Extraintestinal	2007	AusGEM	NSW	SAMN14547759	NA	SRR11495760	PRJNA623470; PRJNA514245	F2/C3?*:A1:B20	743	4
AusGEM_01923	HOS59	38	Human	Human	Extraintestinal	2007	AusGEM	NSW	SAMN14547760	NA	SRR11495758	PRJNA623470; PRJNA514245	F35!/F1!:A2:B20	150	20_785
AusGEM_01924	HOS60	648	Human	Human	Extraintestinal	2007	AusGEM	NSW	SAMN14547761	NA	SRR11495757	PRJNA623470; PRJNA514245	F1:A1:B1	96	31_757_1000
AusGEM_01925	HOS61	167	Human	Human	Extraintestinal	2007	AusGEM	NSW	SAMN14547762	NA	SRR11495756	PRJNA623470; PRJNA514245	F36!/F31!:A4:B1	Unclustered (Singleton)	5_1020_1036_1160
AusGEM_01926	HOS62	405	Human	Human	Extraintestinal	2007	AusGEM	NSW	SAMN14547763	NA	SRR11495755	PRJNA623470; PRJNA514245	F29:A-:B10	Unclustered (Singleton)	24
AusGEM_01927	HOS63	69	Human	Human	Extraintestinal	2007	AusGEM	NSW	SAMN14547764	NA	SRR11495754	PRJNA623470; PRJNA514245	F29:A-:B10	631	10
AusGEM_01928	HOS64	131	Human	Human	Extraintestinal	2007	AusGEM	NSW	SAMN14547765	NA	SRR11495753	PRJNA623470; PRJNA514245	F36?/C3?*:A1:B20	40	4
AusGEM_01929	HOS65	131	Human	Human	Extraintestinal	2007	AusGEM	NSW	SAMN14547766	NA	SRR11495752	PRJNA623470; PRJNA514245	F36?/C3?*:A1:B20	40	4
AusGEM_01930	HOS66	73	Human	Human	Extraintestinal	2007	AusGEM	NSW	SAMN14547767	NA	SRR11495751	PRJNA623470; PRJNA514245	F-:A-:B-	Unclustered (Singleton)	8
AusGEM_01931	HOS67	961	Human	Human	Extraintestinal	2007	AusGEM	NSW	SAMN14547768	NA	SRR11495750	PRJNA623470; PRJNA514245	F-:A-:B-	2701	17
AusGEM_01932	HOS68	131	Human	Human	Extraintestinal	2007	AusGEM	NSW	SAMN14547769	NA	SRR11495749	PRJNA623470; PRJNA514245	F36:A1:B20	40	4
AusGEM_01933	HOS69	1193	Human	Human	Extraintestinal	2007	AusGEM	NSW	SAMN14547770	NA	SRR11495747	PRJNA623470; PRJNA514245	F-:A1:B20	365	15
AusGEM_01934	HOS70	131	Human	Human	Extraintestinal	2007	AusGEM	NSW	SAMN14547772	NA	SRR11495746	PRJNA623470; PRJNA514245	F36?/C3?*:A1:B20	40	4
AusGEM_01935	HOS71	131	Human	Human	Extraintestinal	2007	AusGEM	NSW	SAMN14547773	NA	SRR11495745	PRJNA623470; PRJNA514245	F22:A1:B20	40	4
AusGEM_01936	HOS72	38	Human	Human	Extraintestinal	2007	AusGEM	NSW	SAMN14547774	NA	SRR11495744	PRJNA623470; PRJNA514245	F2:A-:B-	15	20_785
AusGEM_01937	HOS74	95	Human	Human	Extraintestinal	2007	AusGEM	NSW	SAMN14547775	NA	SRR11495743	PRJNA623470; PRJNA514245	C4:A-:B1	Unclustered (Singleton)	9_1394
AusGEM_01938	HOS75	131	Human	Human	Extraintestinal	2008	AusGEM	NSW	SAMN14547776	NA	SRR11495742	PRJNA623470; PRJNA514245	F36?/C3?*:A1:B20	40	4
AusGEM_01939	HOS76	73	Human	Human	Extraintestinal	2008	AusGEM	NSW	SAMN14547777	NA	SRR11495741	PRJNA623470; PRJNA514245	F-:A-:B10	192	8
AusGEM_01940	HOS77	131	Human	Human	Extraintestinal	2009	AusGEM	NSW	SAMN18103569	NA	SRR13843925	PRJNA705804; PRJNA514245	F29:A-:B10	985	4
AusGEM_01941	HOS78	131	Human	Human	Extraintestinal	2009	AusGEM	NSW	SAMN18103570	NA	SRR13843924	PRJNA705804; PRJNA514245	F1:A2:B20	Unclustered (Singleton)	4
AusGEM_01942	HOS79	131	Human	Human	Extraintestinal	2010	AusGEM	NSW	SAMN18103571	NA	SRR13843913	PRJNA705804; PRJNA514245	F1:A2:B20	Unclustered (Singleton)	4
AusGEM_01943	HOS80	131	Human	Human	Extraintestinal	2010	AusGEM	NSW	SAMN18103572	NA	SRR13843909	PRJNA705804; PRJNA514245	F-:A1:B23	Unclustered (Singleton)	25
AusGEM_01944	HOS81	131	Human	Human	Extraintestinal	2010	AusGEM	NSW	SAMN18103573	NA	SRR13843908	PRJNA705804; PRJNA514245	F1:A2:B20	148	4
AusGEM_01945	HOS82	131	Human	Human	Extraintestinal	2010	AusGEM	NSW	SAMN18103574	NA	SRR13843907	PRJNA705804; PRJNA514245	F2!/F10!:A1:B-	157	4
AusGEM_01946	HOS83	131	Human	Human	Extraintestinal	2009	AusGEM	NSW	SAMN18103575	NA	SRR13843906	PRJNA705804; PRJNA514245	F95!/F4!/F1!:A2:B20	182	4
AusGEM_01947	HOS84	131	Human	Human	Extraintestinal	2008	AusGEM	NSW	SAMN18103576	NA	SRR13843905	PRJNA705804; PRJNA514245	F1:A2:B20	Unclustered (Singleton)	4
AusGEM_01948	HOS85	131	Human	Human	Extraintestinal	2010	AusGEM	NSW	SAMN18103577	NA	SRR13843904	PRJNA705804; PRJNA514245	F1:A2:B-	148	4
AusGEM_01949	HOS86	131	Human	Human	Extraintestinal	2011	AusGEM	NSW	SAMN18103578	NA	SRR13843903	PRJNA705804; PRJNA514245	F-:A2:B20	Unclustered (Singleton)	4
AusGEM_01950	HOS87	131	Human	Human	Extraintestinal	2010	AusGEM	NSW	SAMN18103579	NA	SRR13843923	PRJNA705804; PRJNA514245	F29:A-:B10	985	4
AusGEM_01951	HOS88	131	Human	Human	Extraintestinal	2010	AusGEM	NSW	SAMN18103580	NA	SRR13843922	PRJNA705804; PRJNA514245	F1:A2:B20	148	4
AusGEM_01952	HOS89	131	Human	Human	Extraintestinal	2009	AusGEM	NSW	SAMN18103581	NA	SRR13843921	PRJNA705804; PRJNA514245	F2:A1:B-	Unclustered (Singleton)	4
AusGEM_01953	HOS90	131	Human	Human	Extraintestinal	2010	AusGEM	NSW	SAMN18103582	NA	SRR13843920	PRJNA705804; PRJNA514245	F1:A2:B20	148	4
AusGEM_01954	HOS91	131	Human	Human	Extraintestinal	2009	AusGEM	NSW	SAMN18103583	NA	SRR13843919	PRJNA705804; PRJNA514245	F1:A2:B20	565	4
AusGEM_01955	HOS92	131	Human	Human	Extraintestinal	2010	AusGEM	NSW	SAMN18103584	NA	SRR13843918	PRJNA705804; PRJNA514245	F2:A1:B23	2031	4
AusGEM_01956	HOS93	131	Human	Human	Extraintestinal	2009	AusGEM	NSW	SAMN18103585	NA	SRR13843917	PRJNA705804; PRJNA514245	F2:A1:B23	2031	4
AusGEM_01957	HOS94	131	Human	Human	Extraintestinal	2009	AusGEM	NSW	SAMN18103586	NA	SRR13843916	PRJNA705804; PRJNA514245	F2:A2:B20	Unclustered (Singleton)	4
AusGEM_01958	HOS95	131	Human	Human	Extraintestinal	2009	AusGEM	NSW	SAMN18103587	NA	SRR13843915	PRJNA705804; PRJNA514245	F1:A2:B20	78	4
AusGEM_01959	HOS96	131	Human	Human	Extraintestinal	2010	AusGEM	NSW	SAMN18103588	NA	SRR13843914	PRJNA705804; PRJNA514245	F29:A-:B10	Unclustered (Singleton)	25
AusGEM_01960	HOS97	131	Human	Human	Extraintestinal	2011	AusGEM	NSW	SAMN18103589	NA	SRR13843912	PRJNA705804; PRJNA514245	F36?/C3?*:A1:B20	Unclustered (Singleton)	4
AusGEM_01961	HOS98	131	Human	Human	Extraintestinal	2010	AusGEM	NSW	SAMN18103590	NA	SRR13843911	PRJNA705804; PRJNA514245	F-:A2:B-	Unclustered (Singleton)	4
AusGEM_01962	HOS99	131	Human	Human	Extraintestinal	2009	AusGEM	NSW	SAMN18103591	NA	SRR13843910	PRJNA705804; PRJNA514245	F35!/F1!:A2:B-	148	4
AusGEM_01963	AG02-D3-lq-2	297	Food	Food	Other	2021	AusGEM	NSW	SAMN41516048	NA	SRR29230020	PRJNA1112076	C4:A5:B1	1099	33
AusGEM_01964	AG02-D3-1	297	Food	Food	Other	2021	AusGEM	NSW	SAMN41516049	NA	SRR29230021	PRJNA1112076	C4:A5:B1	1099	33
AusGEM_01965	AG02-D3-lq-3	297	Food	Food	Other	2021	AusGEM	NSW	SAMN41516050	NA	SRR29230022	PRJNA1112076	C4:A5:B1	1099	33
AusGEM_01966	AG06-C2-lq-18	641	Food	Food	Other	2021	AusGEM	NSW	SAMN41516051	NA	SRR29230024	PRJNA1112076	F-:A-:B-	Unclustered (Singleton)	29_1156
AusGEM_01967	AG06-C6-1-44PBWC	1049	Food	Food	Other	2021	AusGEM	NSW	SAMN41516052	NA	SRR29230025	PRJNA1112076	F-:A-:B-	201	11
AusGEM_01968	AG07-B11-lq-2	583	Environmental	Water	Other	2021	AusGEM	NSW	SAMN41516053	NA	SRR29230026	PRJNA1112076	F79*:A19*:B-	Unclustered (Singleton)	59
AusGEM_01969	2009_10	69	Human	Human	Extraintestinal	2009	AusGEM	NSW	SAMN41516054	NA	SRR29230027	PRJNA1112076	F29:A-:B10	86	10
AusGEM_01970	2009_11	38	Human	Human	Extraintestinal	2009	AusGEM	NSW	SAMN41516055	NA	SRR29230028	PRJNA1112076	F43/C4:A6*:B10	194	20_785
AusGEM_01971	2009_12	95	Human	Human	Extraintestinal	2009	AusGEM	NSW	SAMN41516056	NA	SRR29230029	PRJNA1112076	C4:A-:B1	1349	9_1394
AusGEM_01972	2009_13	73	Human	Human	Extraintestinal	2009	AusGEM	NSW	SAMN41516057	NA	SRR29230030	PRJNA1112076	F51:A-:B10	84	8
AusGEM_01973	2009_14	73	Human	Human	Extraintestinal	2009	AusGEM	NSW	SAMN41516058	NA	SRR29230031	PRJNA1112076	F51!/F2!:A-:B10	128	8
AusGEM_01974	2009_15	69	Human	Human	Extraintestinal	2009	AusGEM	NSW	SAMN41516059	NA	SRR29230032	PRJNA1112076	F29:A-:B10	502	10
AusGEM_01975	2009_16	73	Human	Human	Extraintestinal	2009	AusGEM	NSW	SAMN41516060	NA	SRR29230033	PRJNA1112076	F51!/F2!:A-:B10	128	8
AusGEM_01976	2009_17	69	Human	Human	Extraintestinal	2009	AusGEM	NSW	SAMN41516061	NA	SRR29230003	PRJNA1112076	F29:A-:B10	502	10
AusGEM_01977	2009_1	131	Human	Human	Extraintestinal	2009	AusGEM	NSW	SAMN41516062	NA	SRR29230004	PRJNA1112076	F1:A2:B20	Unclustered (Singleton)	4
AusGEM_01978	2009_20	131	Human	Human	Extraintestinal	2009	AusGEM	NSW	SAMN41516063	NA	SRR29230005	PRJNA1112076	F1:A2:B20	78	4
AusGEM_01979	2009_21	73	Human	Human	Extraintestinal	2009	AusGEM	NSW	SAMN41516064	NA	SRR29230006	PRJNA1112076	F51:A-:B10	192	8
AusGEM_01980	2009_23	95	Human	Human	Extraintestinal	2009	AusGEM	NSW	SAMN41516065	NA	SRR29230007	PRJNA1112076	C4:A-:B1	1349	9_1394
AusGEM_01981	2009_24	648	Human	Human	Extraintestinal	2009	AusGEM	NSW	SAMN41516066	NA	SRR29230008	PRJNA1112076	F1:A1:B1	96	31_757_1000
AusGEM_01982	2009_25	648	Human	Human	Extraintestinal	2009	AusGEM	NSW	SAMN41516067	NA	SRR29230009	PRJNA1112076	F1:A1:B1	96	31_757_1000
AusGEM_01983	2009_26	95	Human	Human	Extraintestinal	2009	AusGEM	NSW	SAMN41516068	NA	SRR29230010	PRJNA1112076	F2:A-:B1	Unclustered (Singleton)	9_1394
AusGEM_01984	2009_28	95	Human	Human	Extraintestinal	2009	AusGEM	NSW	SAMN41516069	NA	SRR29230011	PRJNA1112076	C4:A-:B1	1349	9_1394
AusGEM_01985	2009_29	569	Human	Human	Extraintestinal	2009	AusGEM	NSW	SAMN41516070	NA	SRR29230012	PRJNA1112076	F29:A-:B10	160	78
AusGEM_01986	2009_2	80	Human	Human	Extraintestinal	2009	AusGEM	NSW	SAMN41516071	NA	SRR29230014	PRJNA1112076	F4/C4:A6:B26	Unclustered (Singleton)	66
AusGEM_01987	2009_30	405	Human	Human	Extraintestinal	2009	AusGEM	NSW	SAMN41516072	NA	SRR29230015	PRJNA1112076	F-:A-:B-	Unclustered (Singleton)	24
AusGEM_01988	2009_31	38	Human	Human	Extraintestinal	2009	AusGEM	NSW	SAMN41516073	NA	SRR29230016	PRJNA1112076	F-:A-:B-	15	20_785
AusGEM_01989	2009_32	7390	Human	Human	Extraintestinal	2009	AusGEM	NSW	SAMN41516074	NA	SRR29230017	PRJNA1112076	F51:A-:B10	Unclustered (Singleton)	22
AusGEM_01990	2009_33	12	Human	Human	Extraintestinal	2009	AusGEM	NSW	SAMN41516075	NA	SRR29230066	PRJNA1112076	F64!/F40!:A-:B59	Unclustered (Singleton)	17
AusGEM_01991	2009_34	95	Human	Human	Extraintestinal	2009	AusGEM	NSW	SAMN41516076	NA	SRR29230067	PRJNA1112076	C4:A-:B1	1349	9_1394
AusGEM_01992	2009_35	46	Human	Human	Extraintestinal	2009	AusGEM	NSW	SAMN41516077	NA	SRR29230068	PRJNA1112076	F36?/C3?*:A1:B1	Unclustered (Singleton)	62
AusGEM_01993	2009_36	131	Human	Human	Extraintestinal	2009	AusGEM	NSW	SAMN41516078	NA	SRR29230069	PRJNA1112076	F2:A-:B1	53	4
AusGEM_01994	2009_37	131	Human	Human	Extraintestinal	2009	AusGEM	NSW	SAMN41516079	NA	SRR29230070	PRJNA1112076	F29:A-:B10	47	25
AusGEM_01995	2009_38	73	Human	Human	Extraintestinal	2009	AusGEM	NSW	SAMN41516080	NA	SRR29230071	PRJNA1112076	F-:A-:B-	1193	8
AusGEM_01996	2009_39	95	Human	Human	Extraintestinal	2009	AusGEM	NSW	SAMN41516081	NA	SRR29230073	PRJNA1112076	C4:A-:B1	9	9_1394
AusGEM_01997	2009_3	73	Human	Human	Extraintestinal	2009	AusGEM	NSW	SAMN41516082	NA	SRR29230074	PRJNA1112076	F51:A-:B10	84	8
AusGEM_01998	2009_40	95	Human	Human	Extraintestinal	2009	AusGEM	NSW	SAMN41516083	NA	SRR29230075	PRJNA1112076	F29*:A-:B10	Unclustered (Singleton)	9_1394
AusGEM_01999	2009_41	10	Human	Human	Extraintestinal	2009	AusGEM	NSW	SAMN41516084	NA	SRR29230076	PRJNA1112076	F98!/F2!:A-:B65	Unclustered (Singleton)	5_1020_1036_1160
AusGEM_02000	2009_42	457	Human	Human	Extraintestinal	2009	AusGEM	NSW	SAMN41516085	NA	SRR29230077	PRJNA1112076	F24:A-:B1	151	75_529_1051
AusGEM_02001	2009_43	69	Human	Human	Extraintestinal	2009	AusGEM	NSW	SAMN41516086	NA	SRR29230078	PRJNA1112076	K15:A-:B-	Unclustered (Singleton)	10
AusGEM_02002	2009_44	73	Human	Human	Extraintestinal	2009	AusGEM	NSW	SAMN41516087	NA	SRR29230079	PRJNA1112076	F51:A-:B10	64	8
AusGEM_02003	2009_45	73	Human	Human	Extraintestinal	2009	AusGEM	NSW	SAMN41516088	NA	SRR29230080	PRJNA1112076	F-:A1:B1	1193	8
AusGEM_02004	2009_46	127	Human	Human	Extraintestinal	2009	AusGEM	NSW	SAMN19340331	NA	SRR14654493	PRJNA732725	F1*:A1:B1	Unclustered (Singleton)	22
AusGEM_02005	2009_47	131	Human	Human	Extraintestinal	2009	AusGEM	NSW	SAMN41516089	NA	SRR29230081	PRJNA1112076	F36:A1:B20	40	4
AusGEM_02006	2009_49	58	Human	Human	Extraintestinal	2009	AusGEM	NSW	SAMN41516090	NA	SRR29230098	PRJNA1112076	F2:A-:B1	Unclustered (Singleton)	11
AusGEM_02007	2009_4	73	Human	Human	Extraintestinal	2009	AusGEM	NSW	SAMN41516091	NA	SRR29230100	PRJNA1112076	F51:A-:B10	355	8
AusGEM_02009	2009_51	131	Human	Human	Extraintestinal	2009	AusGEM	NSW	SAMN41516092	NA	SRR29230101	PRJNA1112076	F2:A1:B-	91	4
AusGEM_02010	2009_53	9762	Human	Human	Extraintestinal	2009	AusGEM	NSW	SAMN41516093	NA	SRR29230102	PRJNA1112076	F-:A-:B-	Unclustered (Singleton)	5_1020_1036_1160
AusGEM_02011	2009_54	131	Human	Human	Extraintestinal	2009	AusGEM	NSW	SAMN41516094	NA	SRR29230103	PRJNA1112076	F24!/F2!:A-:B8	Unclustered (Singleton)	4
AusGEM_02012	2009_55	12	Human	Human	Extraintestinal	2009	AusGEM	NSW	SAMN41516095	NA	SRR29230104	PRJNA1112076	F1:A1:B20	1939	17
AusGEM_02013	2009_56	93	Human	Human	Extraintestinal	2009	AusGEM	NSW	SAMN41516096	NA	SRR29230105	PRJNA1112076	F-:A-:B-	Unclustered (Singleton)	45
AusGEM_02014	2009_57	12	Human	Human	Extraintestinal	2009	AusGEM	NSW	SAMN41516097	NA	SRR29230106	PRJNA1112076	F1:A1:B20	1939	17
AusGEM_02015	2009_58	95	Human	Human	Extraintestinal	2009	AusGEM	NSW	SAMN41516098	NA	SRR29230107	PRJNA1112076	F51:A-:B10	Unclustered (Singleton)	9_1394
AusGEM_02016	2009_59	95	Human	Human	Extraintestinal	2009	AusGEM	NSW	SAMN41516099	NA	SRR29230108	PRJNA1112076	C4:A-:B1	9	9_1394
AusGEM_02017	2009_5	131	Human	Human	Extraintestinal	2009	AusGEM	NSW	SAMN41516100	NA	SRR29230109	PRJNA1112076	F2:A1:B-	91	4
AusGEM_02018	2009_6	73	Human	Human	Extraintestinal	2009	AusGEM	NSW	SAMN41516101	NA	SRR29230111	PRJNA1112076	F51:A-:B10	355	8
AusGEM_02019	2009_7	131	Human	Human	Extraintestinal	2009	AusGEM	NSW	SAMN41516102	NA	SRR29230112	PRJNA1112076	F2:A1:B-	91	4
AusGEM_02020	2009_8	73	Human	Human	Extraintestinal	2009	AusGEM	NSW	SAMN41516103	NA	SRR29230113	PRJNA1112076	F51:A-:B10	Unclustered (Singleton)	8
AusGEM_02021	2009_9	12	Human	Human	Extraintestinal	2009	AusGEM	NSW	SAMN41516104	NA	SRR29230034	PRJNA1112076	F51:A-:B10	18	17
AusGEM_02022	2010_64	73	Human	Human	Extraintestinal	2010	AusGEM	NSW	SAMN41516105	NA	SRR29230035	PRJNA1112076	F51:A-:B10	Unclustered (Singleton)	8
AusGEM_02023	2010_65	38	Human	Human	Extraintestinal	2010	AusGEM	NSW	SAMN41516106	NA	SRR29230036	PRJNA1112076	F36!/F31!:A4:B10	228	20_785
AusGEM_02024	2010_66	131	Human	Human	Extraintestinal	2010	AusGEM	NSW	SAMN41516107	NA	SRR29230037	PRJNA1112076	F1:A2:B20	148	4
AusGEM_02025	2011_68	95	Human	Human	Extraintestinal	2011	AusGEM	NSW	SAMN41516108	NA	SRR29230038	PRJNA1112076	C4:A-:B1	1349	9_1394
AusGEM_02026	2011_69	73	Human	Human	Extraintestinal	2011	AusGEM	NSW	SAMN41516109	NA	SRR29230039	PRJNA1112076	F51:A-:B10	579	8
AusGEM_02027	2011_70	95	Human	Human	Extraintestinal	2011	AusGEM	NSW	SAMN41516110	NA	SRR29230040	PRJNA1112076	F51:A-:B10	294	9_1394
AusGEM_02028	2011_71	59	Human	Human	Extraintestinal	2011	AusGEM	NSW	SAMN41516111	NA	SRR29230042	PRJNA1112076	F29:A-:B10	Unclustered (Singleton)	32
AusGEM_02030	2011_73	95	Human	Human	Extraintestinal	2011	AusGEM	NSW	SAMN41516112	NA	SRR29230043	PRJNA1112076	C4:A-:B1	9	9_1394
AusGEM_02031	2011_74	648	Human	Human	Extraintestinal	2011	AusGEM	NSW	SAMN41516113	NA	SRR29230044	PRJNA1112076	F1:A1:B1	4	31_757_1000
AusGEM_02032	2011_75	648	Human	Human	Extraintestinal	2011	AusGEM	NSW	SAMN41516114	NA	SRR29230045	PRJNA1112076	F1:A1:B1	4	31_757_1000
AusGEM_02033	2011_76	131	Human	Human	Extraintestinal	2011	AusGEM	NSW	SAMN41516115	NA	SRR29230046	PRJNA1112076	F2:A1:B-	157	4
AusGEM_02035	2011_80	23	Human	Human	Extraintestinal	2011	AusGEM	NSW	SAMN41516116	NA	SRR29230047	PRJNA1112076	F2:A-:B1	447	12
AusGEM_02036	2011_81	23	Human	Human	Extraintestinal	2011	AusGEM	NSW	SAMN41516117	NA	SRR29230048	PRJNA1112076	F2:A-:B1	447	12
AusGEM_02037	2011_82	73	Human	Human	Extraintestinal	2011	AusGEM	NSW	SAMN41516118	NA	SRR29230091	PRJNA1112076	F-:A-:B-	Unclustered (Singleton)	8
AusGEM_02038	2011_83	127	Human	Human	Extraintestinal	2011	AusGEM	NSW	SAMN19340332	NA	SRR14654492	PRJNA732725	F51:A-:B10	548	22
AusGEM_02039	2011_84	69	Human	Human	Extraintestinal	2011	AusGEM	NSW	SAMN41516119	NA	SRR29230118	PRJNA1112076	F29:A-:B10	435	10
AusGEM_02040	2011_86	101	Human	Human	Extraintestinal	2011	AusGEM	NSW	SAMN41516120	NA	SRR29230129	PRJNA1112076	F24:A-:B1	Unclustered (Singleton)	27
AusGEM_02041	2011_87	95	Human	Human	Extraintestinal	2011	AusGEM	NSW	SAMN41516121	NA	SRR29230060	PRJNA1112076	C4:A-:B1	1349	9_1394
AusGEM_02042	2011_88	648	Human	Human	Extraintestinal	2011	AusGEM	NSW	SAMN41516122	NA	SRR29230023	PRJNA1112076	F2!/F1!:A1:B1	4	31_757_1000
AusGEM_02043	2011_89	127	Human	Human	Extraintestinal	2011	AusGEM	NSW	SAMN19340333	NA	SRR14654491	PRJNA732725	F51:A-:B10	548	22
AusGEM_02044	2011_90	131	Human	Human	Extraintestinal	2011	AusGEM	NSW	SAMN41516123	NA	SRR29230002	PRJNA1112076	F1:A2:B20	46	4
AusGEM_02045	2011_91	648	Human	Human	Extraintestinal	2011	AusGEM	NSW	SAMN41516124	NA	SRR29230013	PRJNA1112076	F2:A1:B1	361	31_757_1000
AusGEM_02046	2011_92	127	Human	Human	Extraintestinal	2011	AusGEM	NSW	SAMN19340334	NA	SRR14654490	PRJNA732725	F29:A-:B10	Unclustered (Singleton)	22
AusGEM_02047	2011_93	73	Human	Human	Extraintestinal	2011	AusGEM	NSW	SAMN41516125	NA	SRR29230072	PRJNA1112076	F51:A-:B10	192	8
AusGEM_02048	2011_94	69	Human	Human	Extraintestinal	2011	AusGEM	NSW	SAMN41516126	NA	SRR29230099	PRJNA1112076	F2!/F1!:A1:B66	29	10
AusGEM_02049	2011_95	69	Human	Human	Extraintestinal	2011	AusGEM	NSW	SAMN41516127	NA	SRR29230110	PRJNA1112076	F29:A-:B10	Unclustered (Singleton)	10
AusGEM_02050	2011_96	69	Human	Human	Extraintestinal	2011	AusGEM	NSW	SAMN41516128	NA	SRR29230041	PRJNA1112076	F29:A-:B10	502	10
AusGEM_02051	2011_97	127	Human	Human	Extraintestinal	2011	AusGEM	NSW	SAMN19340335	NA	SRR14654489	PRJNA732725	F51:A-:B10	548	22
AusGEM_02052	2011_98	73	Human	Human	Extraintestinal	2011	AusGEM	NSW	SAMN41516129	NA	SRR29230130	PRJNA1112076	F51:A-:B10	192	8
AusGEM_02053	2011_99	95	Human	Human	Extraintestinal	2011	AusGEM	NSW	SAMN41516130	NA	SRR29230131	PRJNA1112076	C4:A-:B1	9	9_1394
AUSMDU00003540	AUSMDU00003540	963	Human	Human	Unknown	2013	MDU	VIC	SAMN12342788	NA	SRR9734751	PRJNA529744	F29:A-:B10	62	136
AUSMDU00003549	AUSMDU00003549	38	Human	Human	Unknown	2014	MDU	VIC	SAMN41063916	NA	SRR28786230	PRJNA857526	F-:A-:B-	116	20_785
AUSMDU00003552	AUSMDU00003552	38	Human	Human	Unknown	2014	MDU	VIC	SAMN12342854	NA	SRR9734648	PRJNA529744	F-:A-:B-	125	20_785
AUSMDU00003572	AUSMDU00003572	410	Human	Human	Extraintestinal	2014	MDU	VIC	SAMN12342895	NA	SRR9734547	PRJNA529744	F1:A1:B49	639	12
AUSMDU00003579	AUSMDU00003579	448	Human	Human	Unknown	2015	MDU	VIC	SAMN12342920	NA	SRR9734779	PRJNA529744	F48:A1:B49	1203	90
AUSMDU00003583	AUSMDU00003583	95	Human	Human	Extraintestinal	2006	MDU	VIC	SAMN41063921	NA	SRR28786111	PRJNA857526	F24!/F2!:A-:B1	Unclustered (Singleton)	9_1394
AUSMDU00004541	AUSMDU00004541	448	Human	Human	Intestinal	2016	MDU	VIC	SAMN12343012	NA	SRR9734537	PRJNA529744	F48:A1:B49	Unclustered (Singleton)	90
AUSMDU00004542	AUSMDU00004542	648	Human	Human	Intestinal	2016	MDU	VIC	SAMN12343013	NA	SRR9734534	PRJNA529744	F44!/F35!/F1!:A1:B1	250	31_757_1000
AUSMDU00004616	AUSMDU00004616	405	Human	Human	Extraintestinal	2016	MDU	VIC	SAMN12343014	NA	SRR9734535	PRJNA529744	F2!/F1!:A1:B-	215	24
AUSMDU00004618	AUSMDU00004618	154	Human	Human	Intestinal	2016	MDU	VIC	SAMN12343016	NA	SRR9734533	PRJNA529744	F56!/F2!:A4?*:B16	Unclustered (Singleton)	50
AUSMDU00004632	AUSMDU00004632	410	Environmental	Environmental	Other	2016	MDU	VIC	SAMN41063930	NA	SRR28786171	PRJNA857526	F36!/F31!/K2:A4:B1	30	12
AUSMDU00004779	AUSMDU00004779	167	Human	Human	Intestinal	2016	MDU	VIC	SAMN12343022	NA	SRR9734793	PRJNA529744	F-:A-:B-	Unclustered (Singleton)	5_1020_1036_1160
AUSMDU00004797	AUSMDU00004797	1702	Human	Human	Intestinal	2016	MDU	VIC	SAMN12343026	NA	SRR9734797	PRJNA529744	F36:A4:B-	99	5_1020_1036_1160
AUSMDU00004814	AUSMDU00004814	10	Human	Human	Unknown	2016	MDU	VIC	SAMN12343005	NA	SRR9734543	PRJNA529744	F16?:A-:B1	Unclustered (Singleton)	5_1020_1036_1160
AUSMDU00004837	AUSMDU00004837	359	Human	Human	Intestinal	2016	MDU	VIC	SAMN12343027	NA	SRR9734802	PRJNA529744	C4:A-:B1	Unclustered (Singleton)	27
AUSMDU00004839	AUSMDU00004839	156	Human	Human	Extraintestinal	2016	MDU	VIC	SAMN12343029	NA	SRR9734690	PRJNA529744	F-:A-:B-	Unclustered (Singleton)	69
AUSMDU00004890	AUSMDU00004890	405	Human	Human	Extraintestinal	2016	MDU	VIC	SAMN12343036	NA	SRR9734689	PRJNA529744	F2:A-:B33	338	24
AUSMDU00004893	AUSMDU00004893	648	Human	Human	Intestinal	2016	MDU	VIC	SAMN12343037	NA	SRR9734726	PRJNA529744	F1:A1:B1	Unclustered (Singleton)	31_757_1000
AUSMDU00004933	AUSMDU00004933	963	Human	Human	Extraintestinal	2016	MDU	VIC	SAMN41063931	NA	SRR28786160	PRJNA857526	F29:A-:B10	62	136
AUSMDU00004984	AUSMDU00004984	405	Human	Human	Extraintestinal	2016	MDU	VIC	SAMN12343035	NA	SRR9734688	PRJNA529744	F2:A1:B49	356	24
AUSMDU00004991	AUSMDU00004991	410	Human	Human	Unknown	2013	MDU	VIC	SAMN12342787	NA	SRR9734750	PRJNA529744	F36!/F31!:A4:B1	300	12
AUSMDU00004992	AUSMDU00004992	410	Human	Human	Unknown	2013	MDU	VIC	SAMN12342792	NA	SRR9734586	PRJNA529744	F1:A1:B49	639	12
AUSMDU00004997	AUSMDU00004997	401	Human	Human	Unknown	2013	MDU	VIC	SAMN12342803	NA	SRR9734809	PRJNA529744	F-:A-:B-	Unclustered (Singleton)	154
AUSMDU00005005	AUSMDU00005005	648	Human	Human	Extraintestinal	2014	MDU	VIC	SAMN12342832	NA	SRR9734562	PRJNA529744	F1:A1:B1	24	31_757_1000
AUSMDU00005010	AUSMDU00005010	410	Human	Human	Extraintestinal	2014	MDU	VIC	SAMN12342853	NA	SRR9734649	PRJNA529744	F1:A1:B49	639	12
AUSMDU00005011	AUSMDU00005011	69	Human	Human	Extraintestinal	2014	MDU	VIC	SAMN12342857	NA	SRR9734741	PRJNA529744	F10:A-:B64	251	10
AUSMDU00005018	AUSMDU00005018	963	Human	Human	Unknown	2014	MDU	VIC	SAMN12342891	NA	SRR9734551	PRJNA529744	F29:A-:B10	62	136
AUSMDU00005025	AUSMDU00005025	410	Human	Human	Extraintestinal	2015	MDU	VIC	SAMN12342911	NA	SRR9734855	PRJNA529744	F1:A1:B49	639	12
AUSMDU00005026	AUSMDU00005026	131	Human	Human	Unknown	2015	MDU	VIC	SAMN12342912	NA	SRR9734854	PRJNA529744	F35:A2:B20	148	4
AUSMDU00005029	AUSMDU00005029	38	Human	Human	Extraintestinal	2015	MDU	VIC	SAMN12342928	NA	SRR9734771	PRJNA529744	F40:A-:B-	Unclustered (Singleton)	20_785
AUSMDU00005057	AUSMDU00005057	1867	Human	Human	Extraintestinal	2016	MDU	VIC	SAMN41063932	NA	SRR28786149	PRJNA857526	F25*:A6:B42	Unclustered (Singleton)	1449
AUSMDU00005058	AUSMDU00005058	405	Human	Human	Extraintestinal	2016	MDU	VIC	SAMN12343044	NA	SRR9734580	PRJNA529744	F2:A1:B49	356	24
AUSMDU00005074	AUSMDU00005074	354	Human	Human	Extraintestinal	2016	MDU	VIC	SAMN41063933	NA	SRR28786074	PRJNA857526	F2:A1:B32	Unclustered (Singleton)	76_548
AUSMDU00005204	AUSMDU00005204	405	Human	Human	Intestinal	2016	MDU	VIC	SAMN12343058	NA	SRR9734847	PRJNA529744	F36:A1:B37	227	24
AUSMDU00005210	AUSMDU00005210	335	Human	Human	Intestinal	2016	MDU	VIC	SAMN41063929	NA	SRR28785913	PRJNA857526	F35:A-:B15	Unclustered (Singleton)	1
AUSMDU00005223	AUSMDU00005223	11	Human	Human	Intestinal	2016	MDU	VIC	SAMN10967747	NA	SRR8592091	PRJNA319594	F23:A6?*:B3?	Unclustered (Singleton)	1
AUSMDU00005224	AUSMDU00005224	21	Human	Human	Intestinal	2016	MDU	VIC	SAMN10967748	NA	SRR8592094	PRJNA319594	F-:A-:B11	Unclustered (Singleton)	2
AUSMDU00005233	AUSMDU00005233	11	Human	Human	Intestinal	2016	MDU	VIC	SAMN10967752	NA	SRR8592098	PRJNA319594	F23:A16?*:B3	167	1
AUSMDU00005897	AUSMDU00005897	95	Human	Human	Extraintestinal	2016	MDU	VIC	SAMN41063934	NA	SRR28786063	PRJNA857526	F51:A-:B10	141	9_1394
AUSMDU00006419	AUSMDU00006419	131	Human	Human	Extraintestinal	2017	MDU	VIC	SAMN31262638	NA	SRR21883721	PRJNA857526	F1:A2:B20	12	25
AUSMDU00006610	AUSMDU00006610	7022	Human	Human	Intestinal	2017	MDU	VIC	SAMN20033079	NA	SRR15116101	PRJNA529744	F36!/F31!:A1?:B68*	Unclustered (Singleton)	1616
AUSMDU00006614	AUSMDU00006614	457	Human	Human	Extraintestinal	2017	MDU	VIC	SAMN31262642	NA	SRR21883717	PRJNA857526	F2:A-:B-	Unclustered (Singleton)	75_529_1051
AUSMDU00006616	AUSMDU00006616	156	Human	Human	Intestinal	2017	MDU	VIC	SAMN20033080	NA	SRR15116090	PRJNA529744	F36:A-:B32	675	69
AUSMDU00007297	AUSMDU00007297	131	Human	Human	Extraintestinal	2017	MDU	VIC	SAMN41063937	NA	SRR28785965	PRJNA857526	F1:A2:B20	46	4
AUSMDU00007300	AUSMDU00007300	127	Human	Human	Extraintestinal	2017	MDU	VIC	SAMN41063938	NA	SRR28785909	PRJNA857526	F1:A1:B1	Unclustered (Singleton)	22
AUSMDU00007302	AUSMDU00007302	156	Human	Human	Intestinal	2017	MDU	VIC	SAMN41063939	NA	SRR28786263	PRJNA857526	F-:A-:B-	Unclustered (Singleton)	69
AUSMDU00007305	AUSMDU00007305	38	Human	Human	Extraintestinal	2017	MDU	VIC	SAMN12768692	NA	SRR10127039	PRJNA565795	F1:A2:B20	92	20_785
AUSMDU00007306	AUSMDU00007306	131	Human	Human	Intestinal	2017	MDU	VIC	SAMN12768693	NA	SRR10127038	PRJNA565795	F1:A2:B20	80	4
AUSMDU00007334	AUSMDU00007334	131	Human	Human	Extraintestinal	2017	MDU	VIC	SAMN12768694	NA	SRR10127037	PRJNA565795	F1:A2:B20	565	4
AUSMDU00007336	AUSMDU00007336	963	Human	Human	Extraintestinal	2017	MDU	VIC	SAMN12768695	NA	SRR10127036	PRJNA565795	F29:A-:B10	62	136
AUSMDU00007338	AUSMDU00007338	410	Human	Human	Extraintestinal	2017	MDU	VIC	SAMN12768696	NA	SRR10127035	PRJNA565795	F36!/F31!:A4:B1	300	12
AUSMDU00007342	AUSMDU00007342	131	Human	Human	Unknown	2017	MDU	VIC	SAMN12768646	NA	SRR10126824	PRJNA565795	F1:A2:B20	468	4
AUSMDU00007343	AUSMDU00007343	405	Human	Human	Extraintestinal	2017	MDU	VIC	SAMN41063940	NA	SRR28786252	PRJNA857526	F36!/F31!:A-:B10	602	24
AUSMDU00007347	AUSMDU00007347	44	Human	Human	Extraintestinal	2017	MDU	VIC	SAMN12768697	NA	SRR10127034	PRJNA565795	F36!/F31!:A4:B1	307	223
AUSMDU00007379	AUSMDU00007379	410	Human	Human	Intestinal	2017	MDU	VIC	SAMN20033088	NA	SRR15116325	PRJNA514245	F44!/F44!:A4:B1	Unclustered (Singleton)	12
AUSMDU00007415	AUSMDU00007415	1193	Human	Human	Extraintestinal	2017	MDU	VIC	SAMN12768699	NA	SRR10127032	PRJNA565795	F-:A1:B10	730	15
AUSMDU00007416	AUSMDU00007416	2659	Human	Human	Intestinal	2017	MDU	VIC	SAMN12768700	NA	SRR10127030	PRJNA565795	F36!/F31!:A4:B1	Unclustered (Singleton)	1060
AUSMDU00007417	AUSMDU00007417	131	Human	Human	Intestinal	2017	MDU	VIC	SAMN12768701	NA	SRR10127029	PRJNA565795	F36!/F31!:A4:B1	17	4
AUSMDU00007430	AUSMDU00007430	131	Human	Human	Extraintestinal	2017	MDU	VIC	SAMN12768702	NA	SRR10127028	PRJNA565795	F1:A2:B20	677	4
AUSMDU00007431	AUSMDU00007431	963	Human	Human	Extraintestinal	2017	MDU	VIC	SAMN31262649	NA	SRR21883709	PRJNA857526	F-:A-:B-	Unclustered (Singleton)	136
AUSMDU00007438	AUSMDU00007438	131	Human	Human	Extraintestinal	2017	MDU	VIC	SAMN12768647	NA	SRR10126823	PRJNA565795	F1:A2:B-	161	4
AUSMDU00007440	AUSMDU00007440	131	Human	Human	Unknown	2017	MDU	VIC	SAMN12768648	NA	SRR10126822	PRJNA565795	F1:A2:B20	46	4
AUSMDU00007442	AUSMDU00007442	131	Human	Human	Unknown	2017	MDU	VIC	SAMN12768703	NA	SRR10127027	PRJNA565795	F29:A-:B10	556	25
AUSMDU00007444	AUSMDU00007444	963	Human	Human	Extraintestinal	2017	MDU	VIC	SAMN12768704	NA	SRR10127026	PRJNA565795	F29:A-:B10	62	136
AUSMDU00007445	AUSMDU00007445	131	Human	Human	Extraintestinal	2017	MDU	VIC	SAMN12768649	NA	SRR10126821	PRJNA565795	F2!/F1!:A2:B20	161	4
AUSMDU00007449	AUSMDU00007449	131	Human	Human	Unknown	2017	MDU	VIC	SAMN12768706	NA	SRR10127024	PRJNA565795	F29:A-:B10	175	25
AUSMDU00007450	AUSMDU00007450	963	Human	Human	Extraintestinal	2017	MDU	VIC	SAMN12768707	NA	SRR10127023	PRJNA565795	F29:A-:B10	62	136
AUSMDU00007451	AUSMDU00007451	69	Human	Human	Extraintestinal	2017	MDU	VIC	SAMN12768708	NA	SRR10127022	PRJNA565795	F36!/F31!:A4:B1	1175	10
AUSMDU00007474	AUSMDU00007474	88	Human	Human	Extraintestinal	2017	MDU	VIC	SAMN31262650	NA	SRR21883708	PRJNA857526	F34/C4:A-:B-	Unclustered (Singleton)	12
AUSMDU00007515	AUSMDU00007515	410	Human	Human	Intestinal	2017	MDU	VIC	SAMN12768714	NA	SRR10127015	PRJNA565795	F36!/F31!:A4:B1	30	12
AUSMDU00007517	AUSMDU00007517	131	Human	Human	Intestinal	2017	MDU	VIC	SAMN12768716	NA	SRR10127013	PRJNA565795	F31:A4:B1	Unclustered (Singleton)	4
AUSMDU00007518	AUSMDU00007518	131	Human	Human	Unknown	2017	MDU	VIC	SAMN12768651	NA	SRR10126818	PRJNA565795	F40!/F29!:A-:B10	16	25
AUSMDU00007520	AUSMDU00007520	131	Human	Human	Unknown	2017	MDU	VIC	SAMN12768717	NA	SRR10127012	PRJNA565795	F1:A2:B20	46	4
AUSMDU00007522	AUSMDU00007522	131	Human	Human	Extraintestinal	2017	MDU	VIC	SAMN12768652	NA	SRR10126817	PRJNA565795	F1:A1:B16	289	4
AUSMDU00007523	AUSMDU00007523	131	Human	Human	Extraintestinal	2017	MDU	VIC	SAMN12768653	NA	SRR10126816	PRJNA565795	F1:A1:B16	289	4
AUSMDU00007524	AUSMDU00007524	10	Human	Human	Unknown	2017	MDU	VIC	SAMN12768718	NA	SRR10127011	PRJNA565795	F36!/F31!:A4:B1	293	5_1020_1036_1160
AUSMDU00007525	AUSMDU00007525	38	Human	Human	Extraintestinal	2017	MDU	VIC	SAMN41063941	NA	SRR28786145	PRJNA857526	F51!/F10!:A-:B10	Unclustered (Singleton)	20_785
AUSMDU00007564	AUSMDU00007564	410	Human	Human	Extraintestinal	2017	MDU	VIC	SAMN12768710	NA	SRR10127019	PRJNA565795	F36!/F31!:A4:B1	Unclustered (Singleton)	12
AUSMDU00007566	AUSMDU00007566	450	Human	Human	Extraintestinal	2017	MDU	VIC	SAMN12768711	NA	SRR10127018	PRJNA565795	F35!/F1!:A2:B20	382	70_572_880_1404
AUSMDU00007567	AUSMDU00007567	73	Human	Human	Extraintestinal	2017	MDU	VIC	SAMN12768712	NA	SRR10127017	PRJNA565795	F2:A-:B-	Unclustered (Singleton)	8
AUSMDU00007569	AUSMDU00007569	131	Human	Human	Extraintestinal	2017	MDU	VIC	SAMN12768713	NA	SRR10127016	PRJNA565795	F35!/F1!:A2:B20	46	4
AUSMDU00007848	AUSMDU00007848	38	Human	Human	Unknown	2017	MDU	VIC	SAMN12768719	NA	SRR10127010	PRJNA565795	F36!/F31!:A4:B1	Unclustered (Singleton)	20_785
AUSMDU00007849	AUSMDU00007849	38	Human	Human	Extraintestinal	2017	MDU	VIC	SAMN12768720	NA	SRR10127008	PRJNA565795	F-:A-:B1	314	20_785
AUSMDU00007850	AUSMDU00007850	393	Human	Human	Extraintestinal	2017	MDU	VIC	SAMN12768721	NA	SRR10127007	PRJNA565795	F36!/F31!:A4:B1	103	40
AUSMDU00007851	AUSMDU00007851	131	Human	Human	Extraintestinal	2017	MDU	VIC	SAMN12768722	NA	SRR10127006	PRJNA565795	F1:A2:B20	46	4
AUSMDU00007854	AUSMDU00007854	1193	Human	Human	Intestinal	2017	MDU	VIC	SAMN12768724	NA	SRR10127004	PRJNA565795	F-:A1:B20	20	15
AUSMDU00007855	AUSMDU00007855	38	Human	Human	Unknown	2017	MDU	VIC	SAMN12768725	NA	SRR10127003	PRJNA565795	F-:A-:B-	Unclustered (Singleton)	20_785
AUSMDU00007857	AUSMDU00007857	131	Human	Human	Extraintestinal	2017	MDU	VIC	SAMN12768726	NA	SRR10127002	PRJNA565795	F1:A2:B20	46	4
AUSMDU00007858	AUSMDU00007858	2852	Human	Human	Extraintestinal	2017	MDU	VIC	SAMN12768727	NA	SRR10127001	PRJNA565795	F-:A-:B-	Unclustered (Singleton)	18
AUSMDU00007859	AUSMDU00007859	131	Human	Human	Extraintestinal	2017	MDU	VIC	SAMN12768728	NA	SRR10127000	PRJNA565795	F1:A2:B20	Unclustered (Singleton)	4
AUSMDU00007860	AUSMDU00007860	38	Human	Human	Extraintestinal	2017	MDU	VIC	SAMN12768729	NA	SRR10126971	PRJNA565795	F36!/F31!:A4:B10	228	20_785
AUSMDU00007863	AUSMDU00007863	315	Human	Human	Intestinal	2017	MDU	VIC	SAMN12768730	NA	SRR10126969	PRJNA565795	F1:A-:B23	303	20_785
AUSMDU00007865	AUSMDU00007865	131	Human	Human	Extraintestinal	2017	MDU	VIC	SAMN12768731	NA	SRR10126968	PRJNA565795	F1:A2:B20	46	4
AUSMDU00007866	AUSMDU00007866	131	Human	Human	Unknown	2017	MDU	VIC	SAMN12768732	NA	SRR10126967	PRJNA565795	F36!/F31!:A4:B1	364	4
AUSMDU00007867	AUSMDU00007867	10	Human	Human	Unknown	2017	MDU	VIC	SAMN12768733	NA	SRR10126966	PRJNA565795	F98!/F95!:A-:B65	Unclustered (Singleton)	5_1020_1036_1160
AUSMDU00007868	AUSMDU00007868	69	Human	Human	Unknown	2017	MDU	VIC	SAMN12768734	NA	SRR10126965	PRJNA565795	F36!/F1!:A1:B66	Unclustered (Singleton)	10
AUSMDU00007870	AUSMDU00007870	10	Human	Human	Extraintestinal	2017	MDU	VIC	SAMN41063942	NA	SRR28786139	PRJNA857526	F-:A-:B-	Unclustered (Singleton)	5_1020_1036_1160
AUSMDU00007976	AUSMDU00007976	156	Human	Human	Extraintestinal	2017	MDU	VIC	SAMN20033090	NA	SRR15116303	PRJNA529744	F36:A-:B32	675	69
AUSMDU00007999	AUSMDU00007999	38	Human	Human	Intestinal	2017	MDU	VIC	SAMN12768739	NA	SRR10126960	PRJNA565795	F36!/F31!:A4:B1	150	20_785
AUSMDU00008000	AUSMDU00008000	457	Human	Human	Intestinal	2017	MDU	VIC	SAMN12768740	NA	SRR10126958	PRJNA565795	C4:A-:B1	2433	75_529_1051
AUSMDU00008001	AUSMDU00008001	963	Human	Human	Intestinal	2017	MDU	VIC	SAMN12768654	NA	SRR10126815	PRJNA565795	F29:A-:B10	659	136
AUSMDU00008004	AUSMDU00008004	131	Human	Human	Extraintestinal	2017	MDU	VIC	SAMN12768741	NA	SRR10126957	PRJNA565795	F24!/F2!:A-:B1	1357	4
AUSMDU00008013	AUSMDU00008013	617	Human	Human	Extraintestinal	2017	MDU	VIC	SAMN31262652	NA	SRR21883706	PRJNA857526	F36!/F31!:A24:B1	178	60
AUSMDU00008202	AUSMDU00008202	450	Human	Human	Intestinal	2017	MDU	VIC	SAMN12768785	NA	SRR10126852	PRJNA565795	F29!/F1!:A2:B45	382	70_572_880_1404
AUSMDU00008204	AUSMDU00008204	162	Human	Human	Intestinal	2017	MDU	VIC	SAMN12768789	NA	SRR10126848	PRJNA565795	F2:A-:B54	Unclustered (Singleton)	716
AUSMDU00008205	AUSMDU00008205	131	Human	Human	Intestinal	2017	MDU	VIC	SAMN12768790	NA	SRR10126846	PRJNA565795	F4:A-:B-	120	4
AUSMDU00008207	AUSMDU00008207	3268	Human	Human	Intestinal	2017	MDU	VIC	SAMN12768792	NA	SRR10126844	PRJNA565795	F46*:A-:B16	Unclustered (Singleton)	20_785
AUSMDU00008258	AUSMDU00008258	1722	Human	Human	Intestinal	2017	MDU	VIC	SAMN12768678	NA	SRR10126761	PRJNA565795	F1:A2:B33	413	190
AUSMDU00008259	AUSMDU00008259	963	Human	Human	Intestinal	2017	MDU	VIC	SAMN12768679	NA	SRR10126760	PRJNA565795	F29:A-:B10	659	136
AUSMDU00008260	AUSMDU00008260	48	Human	Human	Intestinal	2017	MDU	VIC	SAMN12768810	NA	SRR10126796	PRJNA565795	F2:A-:B1	Unclustered (Singleton)	46_970_1117_1220_1279
AUSMDU00008262	AUSMDU00008262	131	Human	Human	Intestinal	2017	MDU	VIC	SAMN12768811	NA	SRR10126795	PRJNA565795	F29:A-:B10	312	25
AUSMDU00008263	AUSMDU00008263	963	Human	Human	Intestinal	2017	MDU	VIC	SAMN12768812	NA	SRR10126794	PRJNA565795	F29:A-:B10	62	136
AUSMDU00008264	AUSMDU00008264	1727	Human	Human	Extraintestinal	2017	MDU	VIC	SAMN12768813	NA	SRR10126793	PRJNA565795	F-:A-:B-	Unclustered (Singleton)	91
AUSMDU00008267	AUSMDU00008267	349	Human	Human	Extraintestinal	2017	MDU	VIC	SAMN12768815	NA	SRR10126791	PRJNA565795	C4:A-:B1	Unclustered (Singleton)	73_955
AUSMDU00008268	AUSMDU00008268	69	Human	Human	Extraintestinal	2017	MDU	VIC	SAMN12768816	NA	SRR10126790	PRJNA565795	F29!/F2!:A-:B10	335	10
AUSMDU00008271	AUSMDU00008271	393	Human	Human	Extraintestinal	2017	MDU	VIC	SAMN12768817	NA	SRR10126789	PRJNA565795	F-:A1?:B32	103	40
AUSMDU00008272	AUSMDU00008272	10	Human	Human	Unknown	2017	MDU	VIC	SAMN12768818	NA	SRR10126788	PRJNA565795	C4:A4:B42	571	5_1020_1036_1160
AUSMDU00008273	AUSMDU00008273	131	Human	Human	Unknown	2017	MDU	VIC	SAMN12768819	NA	SRR10126787	PRJNA565795	F1:A2:B20	46	4
AUSMDU00008274	AUSMDU00008274	1955	Human	Human	Unknown	2017	MDU	VIC	SAMN12768820	NA	SRR10126785	PRJNA565795	F-:A-:B-	Unclustered (Singleton)	115_925
AUSMDU00008277	AUSMDU00008277	410	Human	Human	Unknown	2017	MDU	VIC	SAMN12768821	NA	SRR10126784	PRJNA565795	F48:A1:B49	220	12
AUSMDU00008283	AUSMDU00008283	131	Human	Human	Extraintestinal	2017	MDU	VIC	SAMN31262654	NA	SRR21883703	PRJNA857526	F1:A2:B20	12	25
AUSMDU00008372	AUSMDU00008372	73	Human	Human	Extraintestinal	2017	MDU	VIC	SAMN12768666	NA	SRR10126774	PRJNA565795	F29:A-:B10	34	8
AUSMDU00008373	AUSMDU00008373	10	Human	Human	Intestinal	2017	MDU	VIC	SAMN12768786	NA	SRR10126851	PRJNA565795	F98!/F4!:A-:B-	Unclustered (Singleton)	5_1020_1036_1160
AUSMDU00008374	AUSMDU00008374	117	Human	Human	Intestinal	2017	MDU	VIC	SAMN12768787	NA	SRR10126850	PRJNA565795	F2:A-:B10	Unclustered (Singleton)	21
AUSMDU00008379	AUSMDU00008379	38	Human	Human	Intestinal	2017	MDU	VIC	SAMN12768788	NA	SRR10126849	PRJNA565795	F35:A-:B-	593	20_785
AUSMDU00008380	AUSMDU00008380	131	Human	Human	Intestinal	2017	MDU	VIC	SAMN12768667	NA	SRR10126773	PRJNA565795	F29:A-:B10	16	25
AUSMDU00008381	AUSMDU00008381	131	Human	Human	Intestinal	2017	MDU	VIC	SAMN12768668	NA	SRR10126772	PRJNA565795	F1:A2:B20	468	4
AUSMDU00008403	AUSMDU00008403	131	Human	Human	Extraintestinal	2017	MDU	VIC	SAMN12768822	NA	SRR10126783	PRJNA565795	F1:A1:B16	369	4
AUSMDU00008404	AUSMDU00008404	1193	Human	Human	Extraintestinal	2017	MDU	VIC	SAMN12768823	NA	SRR10126782	PRJNA565795	F-:A1:B10	39	15
AUSMDU00008405	AUSMDU00008405	3177	Human	Human	Extraintestinal	2017	MDU	VIC	SAMN12768824	NA	SRR10126781	PRJNA565795	F1:A1:B1	Unclustered (Singleton)	31_757_1000
AUSMDU00008406	AUSMDU00008406	131	Human	Human	Extraintestinal	2017	MDU	VIC	SAMN12768825	NA	SRR10126780	PRJNA565795	F4!/F1!:A1:B16	531	4
AUSMDU00008407	AUSMDU00008407	131	Human	Human	Extraintestinal	2017	MDU	VIC	SAMN12768826	NA	SRR10126779	PRJNA565795	F2:A2:B20	12	25
AUSMDU00008408	AUSMDU00008408	963	Human	Human	Extraintestinal	2017	MDU	VIC	SAMN12768827	NA	SRR10126778	PRJNA565795	F29!/F2!:A-:B10	62	136
AUSMDU00008410	AUSMDU00008410	131	Human	Human	Intestinal	2017	MDU	VIC	SAMN12768680	NA	SRR10127052	PRJNA565795	F1:A1:B16	257	4
AUSMDU00008416	AUSMDU00008416	131	Human	Human	Extraintestinal	2017	MDU	VIC	SAMN12768828	NA	SRR10126777	PRJNA565795	F-:A-:B-	59	4
AUSMDU00008417	AUSMDU00008417	46	Human	Human	Intestinal	2017	MDU	VIC	SAMN12768829	NA	SRR10126776	PRJNA565795	F-:A-:B-	Unclustered (Singleton)	1615
AUSMDU00008418	AUSMDU00008418	10152	Human	Human	Extraintestinal	2017	MDU	VIC	SAMN12768830	NA	SRR10127058	PRJNA565795	F55:A-:B27	Unclustered (Singleton)	1614
AUSMDU00008420	AUSMDU00008420	38	Human	Human	Intestinal	2017	MDU	VIC	SAMN12768831	NA	SRR10127166	PRJNA565795	F2:A-:B10	366	20_785
AUSMDU00008422	AUSMDU00008422	131	Human	Human	Intestinal	2017	MDU	VIC	SAMN12768682	NA	SRR10127050	PRJNA565795	F51!/F1!:A2:B20	161	4
AUSMDU00008424	AUSMDU00008424	963	Human	Human	Intestinal	2017	MDU	VIC	SAMN12768683	NA	SRR10127049	PRJNA565795	F29:A-:B10	659	136
AUSMDU00008426	AUSMDU00008426	131	Human	Human	Unknown	2017	MDU	VIC	SAMN12768833	NA	SRR10127164	PRJNA565795	F36!/F31!:A4:B1	17	4
AUSMDU00008427	AUSMDU00008427	131	Human	Human	Unknown	2017	MDU	VIC	SAMN12768834	NA	SRR10127163	PRJNA565795	F29:A-:B10	164	25
AUSMDU00008429	AUSMDU00008429	73	Human	Human	Extraintestinal	2017	MDU	VIC	SAMN12768835	NA	SRR10127162	PRJNA565795	F-:A-:B-	Unclustered (Singleton)	8
AUSMDU00008432	AUSMDU00008432	744	Human	Human	Extraintestinal	2017	MDU	VIC	SAMN12768836	NA	SRR10127161	PRJNA565795	F29*:A-:B-	279	5_1020_1036_1160
AUSMDU00008433	AUSMDU00008433	2346	Human	Human	Intestinal	2017	MDU	VIC	SAMN12768837	NA	SRR10127160	PRJNA565795	F2:A-:B15	Unclustered (Singleton)	299
AUSMDU00008434	AUSMDU00008434	131	Human	Human	Extraintestinal	2017	MDU	VIC	SAMN12768684	NA	SRR10127048	PRJNA565795	F29:A-:B10	16	25
AUSMDU00008435	AUSMDU00008435	963	Human	Human	Intestinal	2017	MDU	VIC	SAMN12768838	NA	SRR10127159	PRJNA565795	F95!/F29!/F2!:A-:B10	62	136
AUSMDU00008438	AUSMDU00008438	38	Human	Human	Extraintestinal	2017	MDU	VIC	SAMN12768839	NA	SRR10127158	PRJNA565795	F-:A-:B-	15	20_785
AUSMDU00008440	AUSMDU00008440	1642	Human	Human	Extraintestinal	2017	MDU	VIC	SAMN12768840	NA	SRR10127156	PRJNA565795	F-:A-:B-	Unclustered (Singleton)	163
AUSMDU00008441	AUSMDU00008441	1193	Human	Human	Unknown	2017	MDU	VIC	SAMN12768841	NA	SRR10127155	PRJNA565795	F-:A1:B10	20	15
AUSMDU00008442	AUSMDU00008442	95	Human	Human	Extraintestinal	2017	MDU	VIC	SAMN12768842	NA	SRR10127154	PRJNA565795	F2:A-:B1	Unclustered (Singleton)	9_1394
AUSMDU00008451	AUSMDU00008451	131	Human	Human	Extraintestinal	2017	MDU	VIC	SAMN41063947	NA	SRR28786133	PRJNA857526	F36!/F31!:A4:B1	346	4
AUSMDU00008486	AUSMDU00008486	131	Human	Human	Intestinal	2017	MDU	VIC	SAMN12768793	NA	SRR10126843	PRJNA565795	F29:A-:B10	605	25
AUSMDU00008490	AUSMDU00008490	69	Human	Human	Intestinal	2017	MDU	VIC	SAMN12768669	NA	SRR10126771	PRJNA565795	F29:A-:B10	86	10
AUSMDU00008491	AUSMDU00008491	10197	Human	Human	Intestinal	2017	MDU	VIC	SAMN18720264	NA	SRR14673266	PRJNA565795	F55:A19*:B-	Unclustered (Singleton)	1613
AUSMDU00008492	AUSMDU00008492	963	Human	Human	Unknown	2017	MDU	VIC	SAMN12768670	NA	SRR10126769	PRJNA565795	F29:A-:B10	659	136
AUSMDU00008494	AUSMDU00008494	354	Human	Human	Intestinal	2017	MDU	VIC	SAMN12768795	NA	SRR10126841	PRJNA565795	F-:A1:B32	1	76_548
AUSMDU00008495	AUSMDU00008495	405	Human	Human	Intestinal	2017	MDU	VIC	SAMN12768796	NA	SRR10126840	PRJNA565795	F2!/F1!:A6:B20	Unclustered (Singleton)	24
AUSMDU00008498	AUSMDU00008498	1722	Human	Human	Intestinal	2017	MDU	VIC	SAMN12768671	NA	SRR10126768	PRJNA565795	F1:A2:B33	413	190
AUSMDU00008499	AUSMDU00008499	69	Human	Human	Extraintestinal	2017	MDU	VIC	SAMN12768672	NA	SRR10126767	PRJNA565795	F29:A-:B10	86	10
AUSMDU00008502	AUSMDU00008502	135	Human	Human	Intestinal	2017	MDU	VIC	SAMN41063943	NA	SRR28786138	PRJNA857526	F-:A-:B-	Unclustered (Singleton)	165
AUSMDU00008504	AUSMDU00008504	73	Human	Human	Intestinal	2017	MDU	VIC	SAMN12768673	NA	SRR10126766	PRJNA565795	F29:A-:B10	34	8
AUSMDU00008507	AUSMDU00008507	394	Human	Human	Intestinal	2017	MDU	VIC	SAMN41063944	NA	SRR28786137	PRJNA857526	F46!/F33!:A1:B1	Unclustered (Singleton)	67
[truncated: 3,472 more rows]
