# Supplementary material for: Parameters for one health genomic surveillance of Escherichia coli from Australia
Source: Nat Commun. 2025 Jan 2;16:17. doi: 10.1038/s41467-024-55103-2 (PMC11696363; doi:10.1038/s41467-024-55103-2)
Supplement: Supplementary file 4 — Supplementary Dataset 2 [file 41467_2024_55103_MOESM4_ESM.xlsx]

## Sheet: Sheet1
Cluster_Sample_1	Collection_Year_Sample_1	Revised_Source_Simple_Sample_1	Revised_Source_Type_Sample_1	Revised_Source_Niche_Sample_1	Sample 1	Sample 2	Matches	Mismatches	Jaccard Index	Mash-like distance	SNPs	SNP distance	Revised_Source_Niche_Sample_2	Revised_Source_Type_Sample_2	Revised_Source_Simple_Sample_2	Collection_Year_Sample_2	Cluster__autocolour_Sample_2	source_combo	source_type_combo	ST	Allelic_Distance
1	2010	NA	Avian	Livestock	AusGEM_00017	AusGEM_00019	5007015	544789	0.901872	0.00170885	648	0.000129418	Livestock	Avian	NA	2010	2	Livestock/Livestock	Avian/Avian	ST117	132
1	2010	NA	Avian	Livestock	AusGEM_00017	AusGEM_00020	4556154	1131391	0.801076	0.00377538	3198	0.000701908	Livestock	Avian	NA	2010	3	Livestock/Livestock	Avian/Avian	ST117	342
1	2010	NA	Avian	Livestock	AusGEM_00017	AusGEM_00022	4602068	1126274	0.803386	0.00372384	2185	0.000474787	Livestock	Avian	NA	2010	4	Livestock/Livestock	Avian/Avian	ST117	199
1	2010	NA	Avian	Livestock	AusGEM_00017	AusGEM_00024	4493230	1220232	0.786429	0.00410725	3022	0.000672567	Livestock	Avian	NA	2010	5	Livestock/Livestock	Avian/Avian	ST117	341
1	2010	NA	Avian	Livestock	AusGEM_00017	AusGEM_00036	4550470	1181457	0.793881	0.00393728	3155	0.000693335	Livestock	Avian	NA	2011	3	Livestock/Livestock	Avian/Avian	ST117	340
1	2010	NA	Avian	Livestock	AusGEM_00017	AusGEM_00040	4553872	1217594	0.789032	0.00404761	3171	0.000696331	Livestock	Avian	NA	2011	3	Livestock/Livestock	Avian/Avian	ST117	339
1	2010	NA	Avian	Livestock	AusGEM_00017	AusGEM_00060	4919604	292605	0.943862	0.000945324	634	0.000128872	Livestock	Avian	NA	2012	6	Livestock/Livestock	Avian/Avian	ST117	133
1	2010	NA	Avian	Livestock	AusGEM_00017	AusGEM_00065	4924203	463137	0.914032	0.0014824	671	0.000136266	Livestock	Avian	NA	2012	6	Livestock/Livestock	Avian/Avian	ST117	137
1	2010	NA	Avian	Livestock	AusGEM_00017	AusGEM_00067	4553824	1230813	0.787227	0.00408892	3166	0.00069524	Livestock	Avian	NA	2012	3	Livestock/Livestock	Avian/Avian	ST117	340
1	2010	NA	Avian	Livestock	AusGEM_00017	AusGEM_00068	4488955	1181850	0.79159	0.00398928	3077	0.00068546	Livestock	Avian	NA	2012	7	Livestock/Livestock	Avian/Avian	ST117	345
1	2010	NA	Avian	Livestock	AusGEM_00017	AusGEM_00074	4506575	1257291	0.781867	0.00421243	3196	0.000709186	Livestock	Avian	NA	2013	3	Livestock/Livestock	Avian/Avian	ST117	347
1	2010	NA	Avian	Livestock	AusGEM_00017	AusGEM_00085	4395520	1137413	0.794429	0.00392489	3115	0.000708676	Livestock	Avian	NA	2014	8	Livestock/Livestock	Avian/Avian	ST117	340
1	2010	NA	Avian	Livestock	AusGEM_00017	AusGEM_00086	4732681	827615	0.851156	0.00270396	2299	0.000485771	Livestock	Avian	NA	2008	9	Livestock/Livestock	Avian/Avian	ST117	224
1	2010	NA	Avian	Livestock	AusGEM_00017	AusGEM_00094	4913695	313744	0.939981	0.00101376	474	9.64651e-05	Livestock	Avian	NA	2008	10	Livestock/Livestock	Avian/Avian	ST117	137
1	2010	NA	Avian	Livestock	AusGEM_00017	AusGEM_00095	4860144	581154	0.893196	0.00187318	1296	0.000266659	Livestock	Avian	NA	2007	11	Livestock/Livestock	Avian/Avian	ST117	203
1	2010	NA	Avian	Livestock	AusGEM_00017	AusGEM_00096	4911633	319970	0.938839	0.00103398	461	9.38588e-05	Livestock	Avian	NA	2008	10	Livestock/Livestock	Avian/Avian	ST117	136
1	2010	NA	Avian	Livestock	AusGEM_00017	AusGEM_00101	4865289	575772	0.89418	0.00185442	1184	0.000243357	Livestock	Avian	NA	2007	12	Livestock/Livestock	Avian/Avian	ST117	174
1	2010	NA	Avian	Livestock	AusGEM_00017	AusGEM_00104	4948660	258684	0.950323	0.000832291	618	0.000124882	Livestock	Avian	NA	2008	6	Livestock/Livestock	Avian/Avian	ST117	142
1	2010	NA	Avian	Livestock	AusGEM_00017	AusGEM_00105	4995946	313032	0.941037	0.000995092	379	7.58615e-05	Livestock	Avian	NA	2008	6	Livestock/Livestock	Avian/Avian	ST117	132
1	2010	NA	Avian	Livestock	AusGEM_00017	AusGEM_00106	4562635	1107720	0.804647	0.00369579	3188	0.000698719	Livestock	Avian	NA	2007	13	Livestock/Livestock	Avian/Avian	ST117	340
1	2010	NA	Avian	Livestock	AusGEM_00017	AusGEM_00107	4534324	1215850	0.788554	0.00405853	3153	0.000695363	Livestock	Avian	NA	2008	3	Livestock/Livestock	Avian/Avian	ST117	337
1	2010	NA	Avian	Livestock	AusGEM_00017	AusGEM_00113	4570128	1408602	0.764398	0.00462352	3163	0.000692103	Livestock	Avian	NA	2008	3	Livestock/Livestock	Avian/Avian	ST117	335
1	2010	NA	Avian	Livestock	AusGEM_00017	AusGEM_00114	4715873	768598	0.859859	0.0025271	2040	0.000432582	Livestock	Avian	NA	2008	14	Livestock/Livestock	Avian/Avian	ST117	187
1	2010	NA	Avian	Livestock	AusGEM_00017	AusGEM_00116	4959825	612500	0.890082	0.00193274	653	0.000131658	Livestock	Avian	NA	2008	6	Livestock/Livestock	Avian/Avian	ST117	134
1	2010	NA	Avian	Livestock	AusGEM_00017	AusGEM_00120	4556978	1154980	0.797796	0.00384892	3413	0.000748961	Livestock	Avian	NA	2009	15	Livestock/Livestock	Avian/Avian	ST117	386
1	2010	NA	Avian	Livestock	AusGEM_00017	AusGEM_00130	4425172	1498832	0.74699	0.00504679	4144	0.000936461	Livestock	Avian	NA	2015	16	Livestock/Livestock	Avian/Avian	ST117	451
1	2010	NA	Avian	Livestock	AusGEM_00017	AusGEM_00139	4605108	1026353	0.817747	0.00340817	2296	0.000498577	Livestock	Avian	NA	2016	17	Livestock/Livestock	Avian/Avian	ST117	313
1	2010	NA	Avian	Livestock	AusGEM_00017	AusGEM_00140	4606673	1025716	0.81789	0.00340506	2275	0.000493849	Livestock	Avian	NA	2016	17	Livestock/Livestock	Avian/Avian	ST117	312
1	2010	NA	Avian	Livestock	AusGEM_00017	AusGEM_00141	4606848	1025611	0.817911	0.00340461	2275	0.00049383	Livestock	Avian	NA	2016	17	Livestock/Livestock	Avian/Avian	ST117	312
1	2010	NA	Avian	Livestock	AusGEM_00017	AusGEM_00142	4607548	1031808	0.817034	0.00342363	2274	0.000493538	Livestock	Avian	NA	2016	17	Livestock/Livestock	Avian/Avian	ST117	312
1	2010	NA	Avian	Livestock	AusGEM_00017	AusGEM_00180	4435277	1345216	0.767283	0.00455469	3472	0.000782815	Livestock	Avian	NA	2016	18	Livestock/Livestock	Avian/Avian	ST117	382
1	2010	NA	Avian	Livestock	AusGEM_00017	AusGEM_00181	4440726	1341921	0.76794	0.00453908	3380	0.000761137	Livestock	Avian	NA	2016	19	Livestock/Livestock	Avian/Avian	ST117	355
1	2010	NA	Avian	Livestock	AusGEM_00017	AusGEM_00183	4416882	1250636	0.779333	0.00427124	3055	0.000691664	Livestock	Avian	NA	2016	19	Livestock/Livestock	Avian/Avian	ST117	353
1	2010	NA	Avian	Livestock	AusGEM_00017	AusGEM_00184	4416349	1252095	0.779111	0.00427639	3081	0.000697635	Livestock	Avian	NA	2016	19	Livestock/Livestock	Avian/Avian	ST117	356
1	2010	NA	Avian	Livestock	AusGEM_00017	AusGEM_00185	4437103	1263318	0.778382	0.00429338	3347	0.000754321	Livestock	Avian	NA	2016	19	Livestock/Livestock	Avian/Avian	ST117	356
1	2010	NA	Avian	Livestock	AusGEM_00017	AusGEM_00186	4506502	1017704	0.815774	0.00345106	2700	0.000599134	Livestock	Avian	NA	2016	20	Livestock/Livestock	Avian/Avian	ST117	324
1	2010	NA	Avian	Livestock	AusGEM_00017	AusGEM_00187	4506000	1019910	0.815431	0.00345852	2712	0.000601864	Livestock	Avian	NA	2016	20	Livestock/Livestock	Avian/Avian	ST117	323
1	2010	NA	Avian	Livestock	AusGEM_00017	AusGEM_00188	4506495	1017045	0.815871	0.00344894	2702	0.000599579	Livestock	Avian	NA	2016	20	Livestock/Livestock	Avian/Avian	ST117	323
1	2010	NA	Avian	Livestock	AusGEM_00017	AusGEM_00190	4505481	1015744	0.816029	0.00344549	2709	0.000601268	Livestock	Avian	NA	2016	20	Livestock/Livestock	Avian/Avian	ST117	322
1	2010	NA	Avian	Livestock	AusGEM_00017	AusGEM_00191	4414859	1252191	0.77904	0.00427805	3109	0.000704213	Livestock	Avian	NA	2016	19	Livestock/Livestock	Avian/Avian	ST117	362
1	2010	NA	Avian	Livestock	AusGEM_00017	AusGEM_00192	4415960	1251583	0.779167	0.00427511	3077	0.000696791	Livestock	Avian	NA	2016	19	Livestock/Livestock	Avian/Avian	ST117	353
1	2010	NA	Avian	Livestock	AusGEM_00017	AusGEM_00193	4440161	1346861	0.767262	0.0045552	3394	0.000764387	Livestock	Avian	NA	2016	19	Livestock/Livestock	Avian/Avian	ST117	358
1	2010	NA	Avian	Livestock	AusGEM_00017	AusGEM_00202	4437167	1263126	0.77841	0.00429272	3351	0.000755212	Livestock	Avian	NA	2016	19	Livestock/Livestock	Avian/Avian	ST117	354
1	2010	NA	Avian	Livestock	AusGEM_00017	AusGEM_00203	4441058	1346008	0.767411	0.00455166	3381	0.000761305	Livestock	Avian	NA	2016	19	Livestock/Livestock	Avian/Avian	ST117	353
1	2010	NA	Avian	Livestock	AusGEM_00017	AusGEM_00205	4437161	1265079	0.778144	0.00429894	3351	0.000755213	Livestock	Avian	NA	2016	19	Livestock/Livestock	Avian/Avian	ST117	353
1	2010	NA	Avian	Livestock	AusGEM_00017	AusGEM_00209	4504860	1010075	0.816847	0.0034277	2715	0.000602682	Livestock	Avian	NA	2016	20	Livestock/Livestock	Avian/Avian	ST117	323
1	2010	NA	Avian	Livestock	AusGEM_00017	AusGEM_00210	4518226	1124570	0.800707	0.00378362	2767	0.000612409	Livestock	Avian	NA	2016	21	Livestock/Livestock	Avian/Avian	ST117	334
1	2010	NA	Avian	Livestock	AusGEM_00017	AusGEM_00212	4519171	1125615	0.800592	0.0037862	2754	0.000609404	Livestock	Avian	NA	2016	21	Livestock/Livestock	Avian/Avian	ST117	334
1	2010	NA	Avian	Livestock	AusGEM_00017	AusGEM_00213	4518418	1124892	0.800668	0.0037845	2765	0.00061194	Livestock	Avian	NA	2016	21	Livestock/Livestock	Avian/Avian	ST117	335
1	2010	NA	Avian	Livestock	AusGEM_00017	AusGEM_00214	4518486	1125290	0.800614	0.00378571	2768	0.000612595	Livestock	Avian	NA	2016	21	Livestock/Livestock	Avian/Avian	ST117	334
1	2010	NA	Avian	Livestock	AusGEM_00017	AusGEM_00215	4517910	1124926	0.800645	0.00378501	2770	0.000613115	Livestock	Avian	NA	2016	21	Livestock/Livestock	Avian/Avian	ST117	334
1	2010	NA	Avian	Livestock	AusGEM_00017	AusGEM_00216	4524622	1125949	0.800737	0.00378295	2789	0.000616405	Livestock	Avian	NA	2016	21	Livestock/Livestock	Avian/Avian	ST117	334
1	2010	NA	Avian	Livestock	AusGEM_00017	AusGEM_00217	4519511	1129041	0.800119	0.0037968	2779	0.00061489	Livestock	Avian	NA	2016	21	Livestock/Livestock	Avian/Avian	ST117	335
1	2010	NA	Avian	Livestock	AusGEM_00017	AusGEM_00218	4519156	1131628	0.79974	0.00380528	2755	0.000609627	Livestock	Avian	NA	2016	21	Livestock/Livestock	Avian/Avian	ST117	334
1	2010	NA	Avian	Livestock	AusGEM_00017	AusGEM_00221	4506392	1010415	0.816848	0.00342769	2690	0.00059693	Livestock	Avian	NA	2016	20	Livestock/Livestock	Avian/Avian	ST117	323
1	2010	NA	Avian	Livestock	AusGEM_00017	AusGEM_00223	4506362	1010652	0.816812	0.00342847	2690	0.000596934	Livestock	Avian	NA	2016	20	Livestock/Livestock	Avian/Avian	ST117	323
1	2010	NA	Avian	Livestock	AusGEM_00017	AusGEM_00224	4506301	1013011	0.816461	0.00343611	2707	0.000600714	Livestock	Avian	NA	2016	20	Livestock/Livestock	Avian/Avian	ST117	323
1	2010	NA	Avian	Livestock	AusGEM_00017	AusGEM_00225	4505711	1012260	0.816552	0.00343412	2713	0.000602125	Livestock	Avian	NA	2016	20	Livestock/Livestock	Avian/Avian	ST117	323
1	2010	NA	Avian	Livestock	AusGEM_00017	AusGEM_00228	4588974	1086903	0.808505	0.00361038	2722	0.000593161	Livestock	Avian	NA	2016	22	Livestock/Livestock	Avian/Avian	ST117	318
1	2010	NA	Avian	Livestock	AusGEM_00017	AusGEM_00229	4588823	1081700	0.809242	0.00359414	2715	0.000591655	Livestock	Avian	NA	2016	22	Livestock/Livestock	Avian/Avian	ST117	318
1	2010	NA	Avian	Livestock	AusGEM_00017	AusGEM_00230	4588725	1086929	0.808493	0.00361065	2735	0.000596026	Livestock	Avian	NA	2016	22	Livestock/Livestock	Avian/Avian	ST117	318
1	2010	NA	Avian	Livestock	AusGEM_00017	AusGEM_00231	4588813	1085711	0.808669	0.00360676	2722	0.000593182	Livestock	Avian	NA	2016	22	Livestock/Livestock	Avian/Avian	ST117	318
1	2010	NA	Avian	Livestock	AusGEM_00017	AusGEM_00232	4588909	1083399	0.809002	0.00359942	2720	0.000592734	Livestock	Avian	NA	2016	22	Livestock/Livestock	Avian/Avian	ST117	318
1	2010	NA	Avian	Livestock	AusGEM_00017	AusGEM_00233	4544384	1050355	0.81226	0.00352781	2867	0.000630889	Livestock	Avian	NA	2016	23	Livestock/Livestock	Avian/Avian	ST117	329
1	2010	NA	Avian	Livestock	AusGEM_00017	AusGEM_00238	4588785	1082282	0.809157	0.003596	2722	0.000593185	Livestock	Avian	NA	2016	22	Livestock/Livestock	Avian/Avian	ST117	318
1	2010	NA	Avian	Livestock	AusGEM_00017	AusGEM_00239	4590469	1118939	0.804018	0.00370976	2694	0.000586868	Livestock	Avian	NA	2016	22	Livestock/Livestock	Avian/Avian	ST117	318
1	2010	NA	Avian	Livestock	AusGEM_00017	AusGEM_00240	4588790	1084040	0.808907	0.00360152	2721	0.000592967	Livestock	Avian	NA	2016	22	Livestock/Livestock	Avian/Avian	ST117	318
1	2010	NA	Avian	Livestock	AusGEM_00017	AusGEM_00245	4544290	1048796	0.812483	0.00352292	2864	0.000630241	Livestock	Avian	NA	2016	23	Livestock/Livestock	Avian/Avian	ST117	328
1	2010	NA	Avian	Livestock	AusGEM_00017	AusGEM_00253	4544488	1048563	0.812524	0.00352203	2872	0.000631974	Livestock	Avian	NA	2016	23	Livestock/Livestock	Avian/Avian	ST117	330
1	2010	NA	Avian	Livestock	AusGEM_00017	AusGEM_00254	4545208	1045835	0.812945	0.00351282	2872	0.000631874	Livestock	Avian	NA	2016	23	Livestock/Livestock	Avian/Avian	ST117	329
1	2010	NA	Avian	Livestock	AusGEM_00017	AusGEM_00255	4544059	1046766	0.812771	0.00351663	2852	0.000627633	Livestock	Avian	NA	2016	23	Livestock/Livestock	Avian/Avian	ST117	329
1	2010	NA	Avian	Livestock	AusGEM_00017	AusGEM_00256	4544407	1049561	0.812376	0.00352527	2864	0.000630225	Livestock	Avian	NA	2016	23	Livestock/Livestock	Avian/Avian	ST117	329
1	2010	NA	Avian	Livestock	AusGEM_00017	AusGEM_00257	4572209	1001466	0.820322	0.0033524	2827	0.000618301	Livestock	Avian	NA	2016	24	Livestock/Livestock	Avian/Avian	ST117	308
1	2010	NA	Avian	Livestock	AusGEM_00017	AusGEM_00282	4549412	1384571	0.766671	0.00456927	3174	0.000697673	Livestock	Avian	NA	2016	3	Livestock/Livestock	Avian/Avian	ST117	343
1	2010	NA	Avian	Livestock	AusGEM_00017	AusGEM_00286	4557452	1137488	0.800263	0.00379355	2684	0.000588926	Livestock	Avian	NA	2016	25	Livestock/Livestock	Avian/Avian	ST117	309
1	2010	NA	Avian	Livestock	AusGEM_00017	AusGEM_00287	4557513	1138958	0.800059	0.00379813	2699	0.000592209	Livestock	Avian	NA	2016	25	Livestock/Livestock	Avian/Avian	ST117	310
1	2010	NA	Avian	Livestock	AusGEM_00017	AusGEM_00288	4557080	1139437	0.799977	0.00379998	2700	0.000592485	Livestock	Avian	NA	2016	25	Livestock/Livestock	Avian/Avian	ST117	312
1	2010	NA	Avian	Livestock	AusGEM_00017	AusGEM_00289	4557522	1137337	0.800287	0.00379302	2688	0.000589794	Livestock	Avian	NA	2016	25	Livestock/Livestock	Avian/Avian	ST117	309
1	2010	NA	Avian	Livestock	AusGEM_00017	AusGEM_00293	4550037	1385406	0.766588	0.00457126	3163	0.000695159	Livestock	Avian	NA	2016	3	Livestock/Livestock	Avian/Avian	ST117	343
1	2010	NA	Avian	Livestock	AusGEM_00017	AusGEM_00302	4552451	1245167	0.785228	0.00413485	2936	0.000644927	Livestock	Avian	NA	2016	26	Livestock/Livestock	Avian/Avian	ST117	375
1	2010	NA	Avian	Livestock	AusGEM_00017	AusGEM_00303	4551774	1240435	0.785844	0.00412067	2943	0.000646561	Livestock	Avian	NA	2016	26	Livestock/Livestock	Avian/Avian	ST117	377
1	2010	NA	Avian	Livestock	AusGEM_00017	AusGEM_00305	4552478	1243135	0.785504	0.00412849	2932	0.000644045	Livestock	Avian	NA	2016	26	Livestock/Livestock	Avian/Avian	ST117	375
1	2010	NA	Avian	Livestock	AusGEM_00017	AusGEM_00306	4551593	1242902	0.785503	0.00412851	2929	0.000643511	Livestock	Avian	NA	2016	26	Livestock/Livestock	Avian/Avian	ST117	374
1	2010	NA	Avian	Livestock	AusGEM_00017	AusGEM_00307	4551610	1288778	0.779333	0.00427122	2922	0.000641971	Livestock	Avian	NA	2016	26	Livestock/Livestock	Avian/Avian	ST117	374
1	2010	NA	Avian	Livestock	AusGEM_00017	AusGEM_00315	4551945	1389858	0.766088	0.00458316	3136	0.000688936	Livestock	Avian	NA	2016	3	Livestock/Livestock	Avian/Avian	ST117	343
1	2010	NA	Avian	Livestock	AusGEM_00017	AusGEM_00323	4510058	1090818	0.805242	0.00368259	2805	0.000621943	Livestock	Avian	NA	2015	27	Livestock/Livestock	Avian/Avian	ST117	324
1	2010	NA	Avian	Livestock	AusGEM_00017	AusGEM_00326	4551846	1389965	0.76607	0.00458358	3140	0.00068983	Livestock	Avian	NA	2016	3	Livestock/Livestock	Avian/Avian	ST117	343
1	2010	NA	Avian	Livestock	AusGEM_00017	AusGEM_00393	4560537	1444987	0.75939	0.00474385	3207	0.000703207	Companion Animal	Canine	NA	2011	3	Companion Animal/Livestock	Avian/Canine	ST117	344
1	2010	NA	Avian	Livestock	AusGEM_00017	AusGEM_00401	4510067	1149691	0.796866	0.00386986	3154	0.000699324	Companion Animal	Canine	NA	2011	28	Companion Animal/Livestock	Avian/Canine	ST117	319
1	2010	NA	Avian	Livestock	AusGEM_00017	AusGEM_00411	4382536	1003254	0.813722	0.00349582	2577	0.000588016	Companion Animal	Canine	NA	2011	29	Companion Animal/Livestock	Avian/Canine	ST117	298
1	2010	NA	Avian	Livestock	AusGEM_00017	AusGEM_00452	4590925	1208221	0.791655	0.0039878	3397	0.000739938	Companion Animal	Canine	NA	2012	3	Companion Animal/Livestock	Avian/Canine	ST117	345
1	2010	NA	Avian	Livestock	AusGEM_00017	AusGEM_00614	4442341	1400414	0.760316	0.00472152	4131	0.000929915	Companion Animal	Canine	NA	2015	30	Companion Animal/Livestock	Avian/Canine	ST117	389
1	2010	NA	Avian	Livestock	AusGEM_00017	AusGEM_00786	4454867	1196775	0.788243	0.00406565	2120	0.000475884	Human	Human	NA	2014	31	Human/Livestock	Avian/Human	ST117	287
1	2010	NA	Avian	Livestock	AusGEM_00017	AusGEM_00908	4531466	1177987	0.793678	0.00394189	3208	0.000707939	Livestock	Porcine	NA	2007	32	Livestock/Livestock	Avian/Porcine	ST117	299
1	2010	NA	Avian	Livestock	AusGEM_00017	AusGEM_00929	4508368	1344400	0.770297	0.00448321	3396	0.000753266	Livestock	Porcine	NA	2017	33	Livestock/Livestock	Avian/Porcine	ST117	323
1	2010	NA	Avian	Livestock	AusGEM_00017	AusGEM_01406	4597623	1290155	0.780876	0.0042354	2987	0.000649684	Human	Human	NA	2006	34	Human/Livestock	Avian/Human	ST117	301
1	2010	NA	Avian	Livestock	AusGEM_00017	AusGEM_01885	4457986	1288950	0.775715	0.00435567	4254	0.000954243	Human	Human	NA	2006	35	Human/Livestock	Avian/Human	ST117	379
1	2010	NA	Avian	Livestock	AusGEM_00017	AusGEM_01903	4449495	1303356	0.773442	0.00440903	4491	0.00100933	Human	Human	NA	2006	36	Human/Livestock	Avian/Human	ST117	438
1	2010	NA	Avian	Livestock	AusGEM_00017	AUSMDU00008374	4527274	887362	0.836118	0.00301587	2002	0.000442209	Human	Human	Swab	2017	37	Human/Livestock	Avian/Human	ST117	268
1	2010	NA	Avian	Livestock	AusGEM_00017	AUSMDU00023223	4411420	1202669	0.785777	0.00412222	3459	0.000784101	Human	Human	Urine	2018	38	Human/Livestock	Avian/Human	ST117	349
1	2010	NA	Avian	Livestock	AusGEM_00017	AUSMDU00035564	4492267	1466137	0.753938	0.00487618	3326	0.000740383	Human	Human	Swab	2019	39	Human/Livestock	Avian/Human	ST117	377
1	2010	NA	Avian	Livestock	AusGEM_00017	SRR10065349	4540392	1315567	0.775346	0.00436433	3031	0.000667564	Livestock	Avian	ExPEC other	2009	40	Livestock/Livestock	Avian/Avian	ST117	326
1	2010	NA	Avian	Livestock	AusGEM_00017	SRR10065351	4540891	1315849	0.775327	0.00436476	3021	0.000665288	Livestock	Avian	ExPEC other	2009	40	Livestock/Livestock	Avian/Avian	ST117	326
1	2010	NA	Avian	Livestock	AusGEM_00017	SRR10065352	4606705	1097360	0.807618	0.00362997	2886	0.000626478	Livestock	Avian	ExPEC other	2017	41	Livestock/Livestock	Avian/Avian	ST117	335
1	2010	NA	Avian	Livestock	AusGEM_00017	SRR14160928	4393528	1207560	0.784406	0.00415377	3913	0.000890628	Livestock	Porcine	Unknown	2019	42	Livestock/Livestock	Avian/Porcine	ST117	443
1	2010	NA	Avian	Livestock	AusGEM_00017	SRR7828747	4500472	1417403	0.760488	0.00471738	3200	0.000711037	Human	Human	Blood	2016	43	Human/Livestock	Avian/Human	ST117	315
1	2010	NA	Avian	Livestock	AusGEM_00017	TEA_2H_103_1	4432546	1314268	0.771305	0.00445938	4169	0.000940543	Human	Human	NA	2011	30	Human/Livestock	Avian/Human	ST117	382
1	2010	NA	Avian	Livestock	AusGEM_00017	TEA_2H_290_1	4565120	1043387	0.813963	0.00349054	2863	0.000627147	Human	Human	NA	2011	44	Human/Livestock	Avian/Human	ST117	318
1	2010	NA	Avian	Livestock	AusGEM_00017	TEA_2H_434_21	4536186	1235442	0.785946	0.00411834	3185	0.000702132	Human	Human	NA	2011	3	Human/Livestock	Avian/Human	ST117	343
1	2010	NA	Avian	Livestock	AusGEM_00017	TEA_B1075	4618490	831760	0.84739	0.00278131	2352	0.000509257	Livestock	Avian	NA	2002	45	Livestock/Livestock	Avian/Avian	ST117	266
1	2010	NA	Avian	Livestock	AusGEM_00017	TEA_B1932b	4558738	1106220	0.804726	0.00369404	3083	0.000676284	Livestock	Avian	NA	2011	46	Livestock/Livestock	Avian/Avian	ST117	365
1	2010	NA	Avian	Livestock	AusGEM_00017	TEA_C1_119	4484516	1259564	0.78072	0.00423902	3241	0.000722709	Food	Poultry Meat	NA	2013	47	Food/Livestock	Avian/Poultry Meat	ST117	342
1	2010	NA	Avian	Livestock	AusGEM_00017	TEA_C1_123	4539507	1095805	0.805547	0.00367582	2320	0.000511069	Food	Poultry Meat	NA	2013	48	Food/Livestock	Avian/Poultry Meat	ST117	286
1	2010	NA	Avian	Livestock	AusGEM_00017	TEA_C2_100	4541599	1140452	0.799289	0.0038154	3215	0.0007079	Food	Poultry Meat	NA	2013	3	Food/Livestock	Avian/Poultry Meat	ST117	345
1	2010	NA	Avian	Livestock	AusGEM_00017	TEA_C2_102	4547250	1137025	0.79997	0.00380012	3173	0.000697784	Food	Poultry Meat	NA	2013	3	Food/Livestock	Avian/Poultry Meat	ST117	344
1	2010	NA	Avian	Livestock	AusGEM_00017	TEA_C2_103	4579356	1018027	0.818124	0.00339997	2891	0.000631312	Food	Poultry Meat	NA	2013	49	Food/Livestock	Avian/Poultry Meat	ST117	307
1	2010	NA	Avian	Livestock	AusGEM_00017	TEA_C2_106	4441079	1240059	0.781723	0.00421575	2870	0.000646239	Food	Poultry Meat	NA	2013	50	Food/Livestock	Avian/Poultry Meat	ST117	342
1	2010	NA	Avian	Livestock	AusGEM_00017	TEA_C2_13	4434333	1241317	0.781291	0.00422577	2876	0.000648576	Food	Poultry Meat	NA	2013	50	Food/Livestock	Avian/Poultry Meat	ST117	345
1	2010	NA	Avian	Livestock	AusGEM_00017	TEA_C2_27	4529362	1085798	0.806631	0.00365179	3197	0.000705839	Food	Poultry Meat	NA	2013	51	Food/Livestock	Avian/Poultry Meat	ST117	337
1	2010	NA	Avian	Livestock	AusGEM_00017	TEA_C2_97	4426500	1482263	0.749142	0.00499372	4159	0.000939569	Food	Poultry Meat	NA	2013	52	Food/Livestock	Avian/Poultry Meat	ST117	445
1	2010	NA	Avian	Livestock	AusGEM_00017	TEA_C3_65	4494589	1120032	0.800515	0.00378792	3104	0.000690608	Food	Poultry Meat	NA	2013	53	Food/Livestock	Avian/Poultry Meat	ST117	329
1	2010	NA	Avian	Livestock	AusGEM_00017	TEA_C3_70	4537728	1065092	0.809901	0.00357963	2856	0.00062939	Food	Poultry Meat	NA	2013	54	Food/Livestock	Avian/Poultry Meat	ST117	321
1	2010	NA	Avian	Livestock	AusGEM_00017	TEA_C3_72	4518683	1256742	0.782398	0.00420013	2819	0.000623854	Food	Poultry Meat	NA	2013	55	Food/Livestock	Avian/Poultry Meat	ST117	325
1	2010	NA	Avian	Livestock	AusGEM_00017	TEA_C4_85	4426920	1388598	0.761225	0.00469963	4171	0.00094219	Food	Poultry Meat	NA	2013	30	Food/Livestock	Avian/Poultry Meat	ST117	386
1	2010	NA	Avian	Livestock	AusGEM_00017	TEA_C4_86	4468727	1106275	0.801565	0.00376444	3110	0.000695948	Food	Poultry Meat	NA	2013	7	Food/Livestock	Avian/Poultry Meat	ST117	343
1	2010	NA	Avian	Livestock	AusGEM_00017	TEA_C4_93	4588198	1163510	0.797711	0.00385085	3086	0.000672595	Food	Poultry Meat	NA	2013	56	Food/Livestock	Avian/Poultry Meat	ST117	322
1	2010	NA	Avian	Livestock	AusGEM_00017	TEA_C4_94	4421952	1484535	0.74866	0.00500557	4152	0.000938952	Food	Poultry Meat	NA	2013	52	Food/Livestock	Avian/Poultry Meat	ST117	439
1	2010	NA	Avian	Livestock	AusGEM_00017	TEA_C4_95	4417405	1120142	0.797719	0.00385066	3131	0.000708787	Food	Poultry Meat	NA	2013	8	Food/Livestock	Avian/Poultry Meat	ST117	340
1	2010	NA	Avian	Livestock	AusGEM_00017	TEA_E5261	4459004	1255796	0.780255	0.00424979	3329	0.000746579	Environmental	Water	NA	2013	57	Environmental/Livestock	Avian/Water	ST117	323
1	2010	NA	Avian	Livestock	AusGEM_00017	TEA_H030	4492018	1117068	0.800847	0.0037805	2793	0.00062177	Human	Human	NA	2001	58	Human/Livestock	Avian/Human	ST117	330
1	2010	NA	Avian	Livestock	AusGEM_00017	TEA_H561	4553199	949830	0.827399	0.00320048	2535	0.000556751	Human	Human	NA	2001	59	Human/Livestock	Avian/Human	ST117	276
2	2010	NA	Avian	Livestock	AusGEM_00019	AusGEM_00020	4606533	1384718	0.768877	0.00451685	2725	0.000591551	Livestock	Avian	NA	2010	3	Livestock/Livestock	Avian/Avian	ST117	251
2	2010	NA	Avian	Livestock	AusGEM_00019	AusGEM_00022	4831349	1021797	0.825428	0.00324261	1873	0.000387676	Livestock	Avian	NA	2010	4	Livestock/Livestock	Avian/Avian	ST117	85
2	2010	NA	Avian	Livestock	AusGEM_00019	AusGEM_00024	4534032	1492713	0.752319	0.00491574	2673	0.000589542	Livestock	Avian	NA	2010	5	Livestock/Livestock	Avian/Avian	ST117	243
2	2010	NA	Avian	Livestock	AusGEM_00019	AusGEM_00036	4666267	1303948	0.781591	0.00421882	3074	0.000658771	Livestock	Avian	NA	2011	3	Livestock/Livestock	Avian/Avian	ST117	248
2	2010	NA	Avian	Livestock	AusGEM_00019	AusGEM_00040	4669157	1341109	0.776864	0.00432881	3089	0.000661576	Livestock	Avian	NA	2011	3	Livestock/Livestock	Avian/Avian	ST117	247
2	2010	NA	Avian	Livestock	AusGEM_00019	AusGEM_00060	5012432	461034	0.915769	0.00145042	111	2.21449e-05	Livestock	Avian	NA	2012	6	Livestock/Livestock	Avian/Avian	ST117	6
2	2010	NA	Avian	Livestock	AusGEM_00019	AusGEM_00065	5098301	469026	0.915754	0.0014507	324	6.35506e-05	Livestock	Avian	NA	2012	6	Livestock/Livestock	Avian/Avian	ST117	11
2	2010	NA	Avian	Livestock	AusGEM_00019	AusGEM_00067	4669947	1352652	0.775404	0.00436297	3090	0.000661678	Livestock	Avian	NA	2012	3	Livestock/Livestock	Avian/Avian	ST117	248
2	2010	NA	Avian	Livestock	AusGEM_00019	AusGEM_00068	4541821	1430203	0.760516	0.0047167	2844	0.000626181	Livestock	Avian	NA	2012	7	Livestock/Livestock	Avian/Avian	ST117	250
2	2010	NA	Avian	Livestock	AusGEM_00019	AusGEM_00074	4620284	1383958	0.769503	0.00450199	3116	0.000674417	Livestock	Avian	NA	2013	3	Livestock/Livestock	Avian/Avian	ST117	255
2	2010	NA	Avian	Livestock	AusGEM_00019	AusGEM_00085	4448344	1385850	0.762461	0.00466994	2808	0.000631246	Livestock	Avian	NA	2014	8	Livestock/Livestock	Avian/Avian	ST117	239
2	2010	NA	Avian	Livestock	AusGEM_00019	AusGEM_00086	4776461	1094140	0.813624	0.00349797	1778	0.000372242	Livestock	Avian	NA	2008	9	Livestock/Livestock	Avian/Avian	ST117	115
2	2010	NA	Avian	Livestock	AusGEM_00019	AusGEM_00094	4949134	596951	0.892365	0.00188903	508	0.000102644	Livestock	Avian	NA	2008	10	Livestock/Livestock	Avian/Avian	ST117	13
2	2010	NA	Avian	Livestock	AusGEM_00019	AusGEM_00095	4993578	668371	0.881954	0.00208964	1055	0.000211271	Livestock	Avian	NA	2007	11	Livestock/Livestock	Avian/Avian	ST117	99
2	2010	NA	Avian	Livestock	AusGEM_00019	AusGEM_00096	4952603	592115	0.893211	0.00187289	461	9.30824e-05	Livestock	Avian	NA	2008	10	Livestock/Livestock	Avian/Avian	ST117	11
2	2010	NA	Avian	Livestock	AusGEM_00019	AusGEM_00101	5001308	657819	0.88376	0.0020546	925	0.000184952	Livestock	Avian	NA	2007	12	Livestock/Livestock	Avian/Avian	ST117	55
2	2010	NA	Avian	Livestock	AusGEM_00019	AusGEM_00104	5042204	425681	0.922149	0.00133372	119	2.36008e-05	Livestock	Avian	NA	2008	6	Livestock/Livestock	Avian/Avian	ST117	17
2	2010	NA	Avian	Livestock	AusGEM_00019	AusGEM_00105	5046377	566255	0.899111	0.00176089	118	2.33831e-05	Livestock	Avian	NA	2008	6	Livestock/Livestock	Avian/Avian	ST117	10
2	2010	NA	Avian	Livestock	AusGEM_00019	AusGEM_00106	4612130	1362815	0.771912	0.00444506	2717	0.000589099	Livestock	Avian	NA	2007	13	Livestock/Livestock	Avian/Avian	ST117	250
2	2010	NA	Avian	Livestock	AusGEM_00019	AusGEM_00107	4586736	1465111	0.757907	0.00477973	2713	0.000591488	Livestock	Avian	NA	2008	3	Livestock/Livestock	Avian/Avian	ST117	245
2	2010	NA	Avian	Livestock	AusGEM_00019	AusGEM_00113	4835952	1231039	0.797092	0.00386476	2733	0.000565142	Livestock	Avian	NA	2008	3	Livestock/Livestock	Avian/Avian	ST117	242
2	2010	NA	Avian	Livestock	AusGEM_00019	AusGEM_00114	4763987	1026455	0.822733	0.00330044	1549	0.000325148	Livestock	Avian	NA	2008	14	Livestock/Livestock	Avian/Avian	ST117	77
2	2010	NA	Avian	Livestock	AusGEM_00019	AusGEM_00116	5213578	459079	0.919072	0.00138986	600	0.000115084	Livestock	Avian	NA	2008	6	Livestock/Livestock	Avian/Avian	ST117	10
2	2010	NA	Avian	Livestock	AusGEM_00019	AusGEM_00120	4600566	1421889	0.763902	0.00463539	2952	0.00064166	Livestock	Avian	NA	2009	15	Livestock/Livestock	Avian/Avian	ST117	295
2	2010	NA	Avian	Livestock	AusGEM_00019	AusGEM_00130	4497781	1707699	0.724808	0.005607	3941	0.00087621	Livestock	Avian	NA	2015	16	Livestock/Livestock	Avian/Avian	ST117	373
2	2010	NA	Avian	Livestock	AusGEM_00019	AusGEM_00139	4664846	1260962	0.787208	0.00408935	2019	0.000432812	Livestock	Avian	NA	2016	17	Livestock/Livestock	Avian/Avian	ST117	213
2	2010	NA	Avian	Livestock	AusGEM_00019	AusGEM_00140	4667569	1258009	0.787699	0.00407812	1998	0.00042806	Livestock	Avian	NA	2016	17	Livestock/Livestock	Avian/Avian	ST117	209
2	2010	NA	Avian	Livestock	AusGEM_00019	AusGEM_00141	4667618	1258156	0.787681	0.00407853	1999	0.00042827	Livestock	Avian	NA	2016	17	Livestock/Livestock	Avian/Avian	ST117	209
2	2010	NA	Avian	Livestock	AusGEM_00019	AusGEM_00142	4668292	1264405	0.786875	0.004097	1998	0.000427994	Livestock	Avian	NA	2016	17	Livestock/Livestock	Avian/Avian	ST117	209
2	2010	NA	Avian	Livestock	AusGEM_00019	AusGEM_00180	4472088	1625679	0.733398	0.00538721	2997	0.000670157	Livestock	Avian	NA	2016	18	Livestock/Livestock	Avian/Avian	ST117	303
2	2010	NA	Avian	Livestock	AusGEM_00019	AusGEM_00181	4478164	1621130	0.73421	0.00536661	2905	0.000648703	Livestock	Avian	NA	2016	19	Livestock/Livestock	Avian/Avian	ST117	263
2	2010	NA	Avian	Livestock	AusGEM_00019	AusGEM_00183	4456745	1524995	0.745058	0.00509463	2632	0.000590566	Livestock	Avian	NA	2016	19	Livestock/Livestock	Avian/Avian	ST117	262
2	2010	NA	Avian	Livestock	AusGEM_00019	AusGEM_00184	4455714	1527450	0.744709	0.00510331	2656	0.000596089	Livestock	Avian	NA	2016	19	Livestock/Livestock	Avian/Avian	ST117	265
2	2010	NA	Avian	Livestock	AusGEM_00019	AusGEM_00185	4474990	1541629	0.743772	0.0051266	2873	0.000642013	Livestock	Avian	NA	2016	19	Livestock/Livestock	Avian/Avian	ST117	265
2	2010	NA	Avian	Livestock	AusGEM_00019	AusGEM_00186	4571184	1242425	0.78629	0.00411042	2431	0.00053181	Livestock	Avian	NA	2016	20	Livestock/Livestock	Avian/Avian	ST117	228
2	2010	NA	Avian	Livestock	AusGEM_00019	AusGEM_00187	4570443	1245109	0.7859	0.00411939	2450	0.000536053	Livestock	Avian	NA	2016	20	Livestock/Livestock	Avian/Avian	ST117	227
2	2010	NA	Avian	Livestock	AusGEM_00019	AusGEM_00188	4571058	1242004	0.786343	0.00410922	2443	0.00053445	Livestock	Avian	NA	2016	20	Livestock/Livestock	Avian/Avian	ST117	227
2	2010	NA	Avian	Livestock	AusGEM_00019	AusGEM_00190	4569756	1241279	0.786393	0.00410807	2448	0.000535696	Livestock	Avian	NA	2016	20	Livestock/Livestock	Avian/Avian	ST117	226
2	2010	NA	Avian	Livestock	AusGEM_00019	AusGEM_00191	4454056	1527882	0.744584	0.0051064	2684	0.000602597	Livestock	Avian	NA	2016	19	Livestock/Livestock	Avian/Avian	ST117	274
2	2010	NA	Avian	Livestock	AusGEM_00019	AusGEM_00192	4454965	1527658	0.744651	0.00510475	2653	0.000595515	Livestock	Avian	NA	2016	19	Livestock/Livestock	Avian/Avian	ST117	262
2	2010	NA	Avian	Livestock	AusGEM_00019	AusGEM_00193	4475061	1631146	0.732871	0.00540058	2909	0.000650047	Livestock	Avian	NA	2016	19	Livestock/Livestock	Avian/Avian	ST117	267
2	2010	NA	Avian	Livestock	AusGEM_00019	AusGEM_00202	4475404	1540737	0.743899	0.00512342	2872	0.00064173	Livestock	Avian	NA	2016	19	Livestock/Livestock	Avian/Avian	ST117	262
2	2010	NA	Avian	Livestock	AusGEM_00019	AusGEM_00203	4475781	1630647	0.732962	0.00539826	2895	0.000646814	Livestock	Avian	NA	2016	19	Livestock/Livestock	Avian/Avian	ST117	261
2	2010	NA	Avian	Livestock	AusGEM_00019	AusGEM_00205	4475483	1542520	0.743682	0.00512881	2871	0.000641495	Livestock	Avian	NA	2016	19	Livestock/Livestock	Avian/Avian	ST117	261
2	2010	NA	Avian	Livestock	AusGEM_00019	AusGEM_00209	4568979	1235922	0.78709	0.00409207	2449	0.000536006	Livestock	Avian	NA	2016	20	Livestock/Livestock	Avian/Avian	ST117	228
2	2010	NA	Avian	Livestock	AusGEM_00019	AusGEM_00210	4559469	1396169	0.765572	0.00459547	2297	0.000503787	Livestock	Avian	NA	2016	21	Livestock/Livestock	Avian/Avian	ST117	237
2	2010	NA	Avian	Livestock	AusGEM_00019	AusGEM_00212	4560781	1396480	0.765584	0.00459519	2293	0.000502765	Livestock	Avian	NA	2016	21	Livestock/Livestock	Avian/Avian	ST117	237
2	2010	NA	Avian	Livestock	AusGEM_00019	AusGEM_00213	4559963	1395887	0.765628	0.00459414	2298	0.000503951	Livestock	Avian	NA	2016	21	Livestock/Livestock	Avian/Avian	ST117	238
2	2010	NA	Avian	Livestock	AusGEM_00019	AusGEM_00214	4559748	1396851	0.765495	0.0045973	2299	0.000504195	Livestock	Avian	NA	2016	21	Livestock/Livestock	Avian/Avian	ST117	237
2	2010	NA	Avian	Livestock	AusGEM_00019	AusGEM_00215	4558816	1397199	0.765414	0.00459925	2305	0.000505614	Livestock	Avian	NA	2016	21	Livestock/Livestock	Avian/Avian	ST117	237
2	2010	NA	Avian	Livestock	AusGEM_00019	AusGEM_00216	4566245	1396788	0.765759	0.00459101	2325	0.000509171	Livestock	Avian	NA	2016	21	Livestock/Livestock	Avian/Avian	ST117	237
2	2010	NA	Avian	Livestock	AusGEM_00019	AusGEM_00217	4560933	1400282	0.765101	0.00460671	2316	0.000507791	Livestock	Avian	NA	2016	21	Livestock/Livestock	Avian/Avian	ST117	238
2	2010	NA	Avian	Livestock	AusGEM_00019	AusGEM_00218	4561015	1401995	0.764885	0.00461188	2292	0.00050252	Livestock	Avian	NA	2016	21	Livestock/Livestock	Avian/Avian	ST117	237
2	2010	NA	Avian	Livestock	AusGEM_00019	AusGEM_00221	4571720	1233844	0.787472	0.00408331	2432	0.000531966	Livestock	Avian	NA	2016	20	Livestock/Livestock	Avian/Avian	ST117	227
2	2010	NA	Avian	Livestock	AusGEM_00019	AusGEM_00223	4571808	1233845	0.787475	0.00408324	2433	0.000532175	Livestock	Avian	NA	2016	20	Livestock/Livestock	Avian/Avian	ST117	227
2	2010	NA	Avian	Livestock	AusGEM_00019	AusGEM_00224	4571420	1236858	0.787053	0.00409293	2447	0.000535282	Livestock	Avian	NA	2016	20	Livestock/Livestock	Avian/Avian	ST117	227
2	2010	NA	Avian	Livestock	AusGEM_00019	AusGEM_00225	4570320	1237127	0.786976	0.00409469	2460	0.000538256	Livestock	Avian	NA	2016	20	Livestock/Livestock	Avian/Avian	ST117	227
2	2010	NA	Avian	Livestock	AusGEM_00019	AusGEM_00228	4640098	1338740	0.776087	0.00434697	2316	0.000499127	Livestock	Avian	NA	2016	22	Livestock/Livestock	Avian/Avian	ST117	223
2	2010	NA	Avian	Livestock	AusGEM_00019	AusGEM_00229	4639971	1333489	0.776764	0.00433113	2311	0.000498063	Livestock	Avian	NA	2016	22	Livestock/Livestock	Avian/Avian	ST117	223
2	2010	NA	Avian	Livestock	AusGEM_00019	AusGEM_00230	4640112	1338240	0.776152	0.00434544	2329	0.000501928	Livestock	Avian	NA	2016	22	Livestock/Livestock	Avian/Avian	ST117	223
2	2010	NA	Avian	Livestock	AusGEM_00019	AusGEM_00231	4639757	1337908	0.776182	0.00434474	2321	0.000500242	Livestock	Avian	NA	2016	22	Livestock/Livestock	Avian/Avian	ST117	223
2	2010	NA	Avian	Livestock	AusGEM_00019	AusGEM_00232	4639912	1335478	0.776504	0.00433722	2321	0.000500225	Livestock	Avian	NA	2016	22	Livestock/Livestock	Avian/Avian	ST117	223
2	2010	NA	Avian	Livestock	AusGEM_00019	AusGEM_00233	4586069	1321070	0.77636	0.00434057	2433	0.00053052	Livestock	Avian	NA	2016	23	Livestock/Livestock	Avian/Avian	ST117	223
2	2010	NA	Avian	Livestock	AusGEM_00019	AusGEM_00238	4639587	1334763	0.776584	0.00433534	2321	0.00050026	Livestock	Avian	NA	2016	22	Livestock/Livestock	Avian/Avian	ST117	223
2	2010	NA	Avian	Livestock	AusGEM_00019	AusGEM_00239	4642543	1368876	0.772287	0.00443621	2299	0.000495203	Livestock	Avian	NA	2016	22	Livestock/Livestock	Avian/Avian	ST117	224
2	2010	NA	Avian	Livestock	AusGEM_00019	AusGEM_00240	4640001	1335703	0.776478	0.00433783	2321	0.000500215	Livestock	Avian	NA	2016	22	Livestock/Livestock	Avian/Avian	ST117	224
2	2010	NA	Avian	Livestock	AusGEM_00019	AusGEM_00245	4586111	1319239	0.776603	0.00433491	2422	0.000528116	Livestock	Avian	NA	2016	23	Livestock/Livestock	Avian/Avian	ST117	221
2	2010	NA	Avian	Livestock	AusGEM_00019	AusGEM_00253	4586025	1319574	0.776555	0.00433601	2428	0.000529435	Livestock	Avian	NA	2016	23	Livestock/Livestock	Avian/Avian	ST117	223
2	2010	NA	Avian	Livestock	AusGEM_00019	AusGEM_00254	4586533	1317270	0.776878	0.00432848	2436	0.00053112	Livestock	Avian	NA	2016	23	Livestock/Livestock	Avian/Avian	ST117	223
2	2010	NA	Avian	Livestock	AusGEM_00019	AusGEM_00255	4586188	1316593	0.776954	0.0043267	2412	0.000525927	Livestock	Avian	NA	2016	23	Livestock/Livestock	Avian/Avian	ST117	223
2	2010	NA	Avian	Livestock	AusGEM_00019	AusGEM_00256	4586227	1320006	0.776506	0.00433716	2419	0.000527449	Livestock	Avian	NA	2016	23	Livestock/Livestock	Avian/Avian	ST117	223
2	2010	NA	Avian	Livestock	AusGEM_00019	AusGEM_00257	4612735	1274499	0.783515	0.00417433	2414	0.000523334	Livestock	Avian	NA	2016	24	Livestock/Livestock	Avian/Avian	ST117	205
2	2010	NA	Avian	Livestock	AusGEM_00019	AusGEM_00282	4831345	1174790	0.804402	0.00370124	3487	0.000721745	Livestock	Avian	NA	2016	3	Livestock/Livestock	Avian/Avian	ST117	252
2	2010	NA	Avian	Livestock	AusGEM_00019	AusGEM_00286	4613506	1379465	0.769819	0.0044945	2455	0.000532133	Livestock	Avian	NA	2016	25	Livestock/Livestock	Avian/Avian	ST117	206
2	2010	NA	Avian	Livestock	AusGEM_00019	AusGEM_00287	4613658	1380753	0.76966	0.00449828	2474	0.000536234	Livestock	Avian	NA	2016	25	Livestock/Livestock	Avian/Avian	ST117	206
2	2010	NA	Avian	Livestock	AusGEM_00019	AusGEM_00288	4612563	1382556	0.769386	0.00450476	2466	0.000534627	Livestock	Avian	NA	2016	25	Livestock/Livestock	Avian/Avian	ST117	209
2	2010	NA	Avian	Livestock	AusGEM_00019	AusGEM_00289	4613823	1378820	0.769915	0.00449225	2449	0.000530796	Livestock	Avian	NA	2016	25	Livestock/Livestock	Avian/Avian	ST117	206
2	2010	NA	Avian	Livestock	AusGEM_00019	AusGEM_00293	4832137	1175291	0.80436	0.00370216	3477	0.000719557	Livestock	Avian	NA	2016	3	Livestock/Livestock	Avian/Avian	ST117	251
2	2010	NA	Avian	Livestock	AusGEM_00019	AusGEM_00302	4608670	1486814	0.756079	0.00482404	2439	0.00052922	Livestock	Avian	NA	2016	26	Livestock/Livestock	Avian/Avian	ST117	287
2	2010	NA	Avian	Livestock	AusGEM_00019	AusGEM_00303	4607266	1483536	0.75643	0.00481553	2452	0.000532203	Livestock	Avian	NA	2016	26	Livestock/Livestock	Avian/Avian	ST117	295
2	2010	NA	Avian	Livestock	AusGEM_00019	AusGEM_00305	4608541	1485094	0.756288	0.00481899	2439	0.000529235	Livestock	Avian	NA	2016	26	Livestock/Livestock	Avian/Avian	ST117	284
2	2010	NA	Avian	Livestock	AusGEM_00019	AusGEM_00306	4607691	1484791	0.756291	0.0048189	2436	0.000528681	Livestock	Avian	NA	2016	26	Livestock/Livestock	Avian/Avian	ST117	284
2	2010	NA	Avian	Livestock	AusGEM_00019	AusGEM_00307	4608009	1530065	0.750726	0.00495478	2430	0.000527343	Livestock	Avian	NA	2016	26	Livestock/Livestock	Avian/Avian	ST117	284
2	2010	NA	Avian	Livestock	AusGEM_00019	AusGEM_00315	4834972	1177889	0.804105	0.00370783	3448	0.000713138	Livestock	Avian	NA	2016	3	Livestock/Livestock	Avian/Avian	ST117	251
2	2010	NA	Avian	Livestock	AusGEM_00019	AusGEM_00323	4554021	1356977	0.770432	0.00448001	2801	0.000615061	Livestock	Avian	NA	2015	27	Livestock/Livestock	Avian/Avian	ST117	227
2	2010	NA	Avian	Livestock	AusGEM_00019	AusGEM_00326	4835013	1177716	0.80413	0.00370729	3451	0.000713752	Livestock	Avian	NA	2016	3	Livestock/Livestock	Avian/Avian	ST117	251
2	2010	NA	Avian	Livestock	AusGEM_00019	AusGEM_00393	4783347	1353452	0.779453	0.00426844	3130	0.000654354	Companion Animal	Canine	NA	2011	3	Companion Animal/Livestock	Avian/Canine	ST117	252
2	2010	NA	Avian	Livestock	AusGEM_00019	AusGEM_00401	4575311	1373288	0.769141	0.00451058	2867	0.000626624	Companion Animal	Canine	NA	2011	28	Companion Animal/Livestock	Avian/Canine	ST117	223
2	2010	NA	Avian	Livestock	AusGEM_00019	AusGEM_00411	4421997	1278417	0.775733	0.00435527	2130	0.000481683	Companion Animal	Canine	NA	2011	29	Companion Animal/Livestock	Avian/Canine	ST117	195
2	2010	NA	Avian	Livestock	AusGEM_00019	AusGEM_00452	4709653	1324850	0.780454	0.00424518	3285	0.000697504	Companion Animal	Canine	NA	2012	3	Companion Animal/Livestock	Avian/Canine	ST117	253
2	2010	NA	Avian	Livestock	AusGEM_00019	AusGEM_00614	4565660	1507861	0.751732	0.0049301	4300	0.000941813	Companion Animal	Canine	NA	2015	30	Companion Animal/Livestock	Avian/Canine	ST117	298
2	2010	NA	Avian	Livestock	AusGEM_00019	AusGEM_00786	4519446	1421702	0.760702	0.00471222	1901	0.000420627	Human	Human	NA	2014	31	Human/Livestock	Avian/Human	ST117	184
2	2010	NA	Avian	Livestock	AusGEM_00019	AusGEM_00908	4588384	1418236	0.763888	0.00463573	2947	0.000642274	Livestock	Porcine	NA	2007	32	Livestock/Livestock	Avian/Porcine	ST117	199
2	2010	NA	Avian	Livestock	AusGEM_00019	AusGEM_00929	4567771	1579679	0.743035	0.00514493	3137	0.000686768	Livestock	Porcine	NA	2017	33	Livestock/Livestock	Avian/Porcine	ST117	226
2	2010	NA	Avian	Livestock	AusGEM_00019	AusGEM_01406	4652941	1533604	0.752107	0.00492093	2768	0.000594893	Human	Human	NA	2006	34	Human/Livestock	Avian/Human	ST117	198
2	2010	NA	Avian	Livestock	AusGEM_00019	AusGEM_01885	4515547	1527913	0.747179	0.00504212	4040	0.000894687	Human	Human	NA	2006	35	Human/Livestock	Avian/Human	ST117	291
2	2010	NA	Avian	Livestock	AusGEM_00019	AusGEM_01903	4505327	1545777	0.744546	0.00510734	4299	0.000954204	Human	Human	NA	2006	36	Human/Livestock	Avian/Human	ST117	374
2	2010	NA	Avian	Livestock	AusGEM_00019	AUSMDU00008374	4581537	1132921	0.801745	0.00376043	1767	0.000385678	Human	Human	Swab	2017	37	Human/Livestock	Avian/Human	ST117	159
2	2010	NA	Avian	Livestock	AusGEM_00019	AUSMDU00023223	4455508	1468578	0.7521	0.00492108	2969	0.000666366	Human	Human	Urine	2018	38	Human/Livestock	Avian/Human	ST117	255
2	2010	NA	Avian	Livestock	AusGEM_00019	AUSMDU00035564	4710013	1384730	0.772799	0.00442415	3527	0.00074883	Human	Human	Swab	2019	39	Human/Livestock	Avian/Human	ST117	294
2	2010	NA	Avian	Livestock	AusGEM_00019	SRR10065349	4597942	1554552	0.74733	0.0050384	2643	0.000574822	Livestock	Avian	ExPEC other	2009	40	Livestock/Livestock	Avian/Avian	ST117	231
2	2010	NA	Avian	Livestock	AusGEM_00019	SRR10065351	4598689	1554338	0.747386	0.005037	2631	0.00057212	Livestock	Avian	ExPEC other	2009	40	Livestock/Livestock	Avian/Avian	ST117	231
2	2010	NA	Avian	Livestock	AusGEM_00019	SRR10065352	4647593	1369669	0.772377	0.0044341	2399	0.000516181	Livestock	Avian	ExPEC other	2017	41	Livestock/Livestock	Avian/Avian	ST117	228
2	2010	NA	Avian	Livestock	AusGEM_00019	SRR14160928	4431547	1485607	0.748932	0.00499887	3503	0.000790469	Livestock	Porcine	Unknown	2019	42	Livestock/Livestock	Avian/Porcine	ST117	363
2	2010	NA	Avian	Livestock	AusGEM_00019	SRR7828747	4553603	1665226	0.732228	0.00541691	2966	0.000651352	Human	Human	Blood	2016	43	Human/Livestock	Avian/Human	ST117	216
2	2010	NA	Avian	Livestock	AusGEM_00019	TEA_2H_103_1	4490383	1552679	0.743064	0.0051442	3947	0.00087899	Human	Human	NA	2011	30	Human/Livestock	Avian/Human	ST117	292
2	2010	NA	Avian	Livestock	AusGEM_00019	TEA_2H_290_1	4628702	1270308	0.784657	0.00414798	2604	0.000562577	Human	Human	NA	2011	44	Human/Livestock	Avian/Human	ST117	222
2	2010	NA	Avian	Livestock	AusGEM_00019	TEA_2H_434_21	4649848	1362203	0.773421	0.00440951	3095	0.000665613	Human	Human	NA	2011	3	Human/Livestock	Avian/Human	ST117	255
2	2010	NA	Avian	Livestock	AusGEM_00019	TEA_B1075	4667129	1088567	0.810871	0.00355828	1843	0.000394889	Livestock	Avian	NA	2002	45	Livestock/Livestock	Avian/Avian	ST117	158
2	2010	NA	Avian	Livestock	AusGEM_00019	TEA_B1932b	4611341	1355099	0.77288	0.00442225	2566	0.000556454	Livestock	Avian	NA	2011	46	Livestock/Livestock	Avian/Avian	ST117	270
2	2010	NA	Avian	Livestock	AusGEM_00019	TEA_C1_119	4557980	1466721	0.756549	0.00481265	3065	0.000672447	Food	Poultry Meat	NA	2013	47	Food/Livestock	Avian/Poultry Meat	ST117	242
2	2010	NA	Avian	Livestock	AusGEM_00019	TEA_C1_123	4601554	1325796	0.776326	0.00434139	2092	0.000454629	Food	Poultry Meat	NA	2013	48	Food/Livestock	Avian/Poultry Meat	ST117	187
2	2010	NA	Avian	Livestock	AusGEM_00019	TEA_C2_100	4588865	1400005	0.766232	0.00457972	2715	0.00059165	Food	Poultry Meat	NA	2013	3	Food/Livestock	Avian/Poultry Meat	ST117	252
2	2010	NA	Avian	Livestock	AusGEM_00019	TEA_C2_102	4595970	1393670	0.76732	0.00455382	2687	0.000584643	Food	Poultry Meat	NA	2013	3	Food/Livestock	Avian/Poultry Meat	ST117	252
2	2010	NA	Avian	Livestock	AusGEM_00019	TEA_C2_103	4613497	1303830	0.779659	0.00426365	2429	0.000526499	Food	Poultry Meat	NA	2013	49	Food/Livestock	Avian/Poultry Meat	ST117	203
2	2010	NA	Avian	Livestock	AusGEM_00019	TEA_C2_106	4541938	1392426	0.765362	0.00460048	2941	0.000647521	Food	Poultry Meat	NA	2013	50	Food/Livestock	Avian/Poultry Meat	ST117	249
2	2010	NA	Avian	Livestock	AusGEM_00019	TEA_C2_13	4534384	1395300	0.764692	0.00461648	2955	0.000651687	Food	Poultry Meat	NA	2013	50	Food/Livestock	Avian/Poultry Meat	ST117	251
2	2010	NA	Avian	Livestock	AusGEM_00019	TEA_C2_27	4571498	1355611	0.771286	0.00445982	2574	0.000563054	Food	Poultry Meat	NA	2013	51	Food/Livestock	Avian/Poultry Meat	ST117	243
2	2010	NA	Avian	Livestock	AusGEM_00019	TEA_C2_97	4486629	1716090	0.723333	0.00564513	3880	0.000864792	Food	Poultry Meat	NA	2013	52	Food/Livestock	Avian/Poultry Meat	ST117	363
2	2010	NA	Avian	Livestock	AusGEM_00019	TEA_C3_65	4531552	1400191	0.763949	0.00463425	2672	0.000589643	Food	Poultry Meat	NA	2013	53	Food/Livestock	Avian/Poultry Meat	ST117	235
2	2010	NA	Avian	Livestock	AusGEM_00019	TEA_C3_70	4581996	1330641	0.77495	0.00437361	2423	0.000528809	Food	Poultry Meat	NA	2013	54	Food/Livestock	Avian/Poultry Meat	ST117	227
2	2010	NA	Avian	Livestock	AusGEM_00019	TEA_C3_72	4629184	1389825	0.769094	0.00451169	3047	0.000658215	Food	Poultry Meat	NA	2013	55	Food/Livestock	Avian/Poultry Meat	ST117	220
2	2010	NA	Avian	Livestock	AusGEM_00019	TEA_C4_85	4546477	1503569	0.751478	0.00493633	4332	0.000952826	Food	Poultry Meat	NA	2013	30	Food/Livestock	Avian/Poultry Meat	ST117	298
2	2010	NA	Avian	Livestock	AusGEM_00019	TEA_C4_86	4505542	1386730	0.764653	0.00461743	2763	0.000613245	Food	Poultry Meat	NA	2013	7	Food/Livestock	Avian/Poultry Meat	ST117	250
2	2010	NA	Avian	Livestock	AusGEM_00019	TEA_C4_93	4684953	1324085	0.779651	0.00426384	3119	0.000665748	Food	Poultry Meat	NA	2013	56	Food/Livestock	Avian/Poultry Meat	ST117	218
2	2010	NA	Avian	Livestock	AusGEM_00019	TEA_C4_94	4480176	1722172	0.722335	0.00567096	3858	0.000861127	Food	Poultry Meat	NA	2013	52	Food/Livestock	Avian/Poultry Meat	ST117	358
2	2010	NA	Avian	Livestock	AusGEM_00019	TEA_C4_95	4470062	1368913	0.765556	0.00459585	2813	0.000629298	Food	Poultry Meat	NA	2013	8	Food/Livestock	Avian/Poultry Meat	ST117	240
2	2010	NA	Avian	Livestock	AusGEM_00019	TEA_E5261	4517072	1493745	0.751491	0.00493602	3059	0.000677209	Environmental	Water	NA	2013	57	Environmental/Livestock	Avian/Water	ST117	228
2	2010	NA	Avian	Livestock	AusGEM_00019	TEA_H030	4570939	1313311	0.776809	0.00433008	2489	0.000544527	Human	Human	NA	2001	58	Human/Livestock	Avian/Human	ST117	240
2	2010	NA	Avian	Livestock	AusGEM_00019	TEA_H561	4614749	1180815	0.796255	0.00388362	2262	0.000490168	Human	Human	NA	2001	59	Human/Livestock	Avian/Human	ST117	175
3	2010	NA	Avian	Livestock	AusGEM_00020	AusGEM_00022	4526215	1316945	0.774618	0.0043814	3153	0.000696609	Livestock	Avian	NA	2010	4	Livestock/Livestock	Avian/Avian	ST117	274
3	2010	NA	Avian	Livestock	AusGEM_00020	AusGEM_00024	4640017	965623	0.827741	0.00319318	1743	0.000375645	Livestock	Avian	NA	2010	5	Livestock/Livestock	Avian/Avian	ST117	202
3	2010	NA	Avian	Livestock	AusGEM_00020	AusGEM_00036	5071934	177494	0.966188	0.00055956	67	1.321e-05	Livestock	Avian	NA	2011	3	Livestock/Livestock	Avian/Avian	ST117	7
3	2010	NA	Avian	Livestock	AusGEM_00020	AusGEM_00040	5121110	122083	0.976716	0.000382229	64	1.24973e-05	Livestock	Avian	NA	2011	3	Livestock/Livestock	Avian/Avian	ST117	6
3	2010	NA	Avian	Livestock	AusGEM_00020	AusGEM_00060	4581313	1008152	0.819634	0.00336729	2711	0.000591752	Livestock	Avian	NA	2012	6	Livestock/Livestock	Avian/Avian	ST117	252
3	2010	NA	Avian	Livestock	AusGEM_00020	AusGEM_00065	4585347	1179814	0.795355	0.00390396	2753	0.000600391	Livestock	Avian	NA	2012	6	Livestock/Livestock	Avian/Avian	ST117	257
3	2010	NA	Avian	Livestock	AusGEM_00020	AusGEM_00067	5128055	121316	0.976889	0.000379329	63	1.22854e-05	Livestock	Avian	NA	2012	3	Livestock/Livestock	Avian/Avian	ST117	8
3	2010	NA	Avian	Livestock	AusGEM_00020	AusGEM_00068	4625173	948379	0.829843	0.00314844	1674	0.000361932	Livestock	Avian	NA	2012	7	Livestock/Livestock	Avian/Avian	ST117	208
3	2010	NA	Avian	Livestock	AusGEM_00020	AusGEM_00074	5062051	185304	0.964686	0.000585089	82	1.6199e-05	Livestock	Avian	NA	2013	3	Livestock/Livestock	Avian/Avian	ST117	15
3	2010	NA	Avian	Livestock	AusGEM_00020	AusGEM_00085	4369062	1229294	0.780419	0.004246	2744	0.000628052	Livestock	Avian	NA	2014	8	Livestock/Livestock	Avian/Avian	ST117	285
3	2010	NA	Avian	Livestock	AusGEM_00020	AusGEM_00086	4610492	1110958	0.805826	0.00366963	3188	0.000691466	Livestock	Avian	NA	2008	9	Livestock/Livestock	Avian/Avian	ST117	298
3	2010	NA	Avian	Livestock	AusGEM_00020	AusGEM_00094	4569985	1040129	0.814598	0.0034767	2592	0.000567179	Livestock	Avian	NA	2008	10	Livestock/Livestock	Avian/Avian	ST117	248
3	2010	NA	Avian	Livestock	AusGEM_00020	AusGEM_00095	4620579	1099249	0.807818	0.00362555	2925	0.000633038	Livestock	Avian	NA	2007	11	Livestock/Livestock	Avian/Avian	ST117	300
3	2010	NA	Avian	Livestock	AusGEM_00020	AusGEM_00096	4566837	1048527	0.813275	0.00350559	2571	0.000562972	Livestock	Avian	NA	2008	10	Livestock/Livestock	Avian/Avian	ST117	246
3	2010	NA	Avian	Livestock	AusGEM_00020	AusGEM_00101	4626714	1091887	0.809064	0.00359805	2834	0.00061253	Livestock	Avian	NA	2007	12	Livestock/Livestock	Avian/Avian	ST117	263
3	2010	NA	Avian	Livestock	AusGEM_00020	AusGEM_00104	4607450	980069	0.824597	0.00326041	2692	0.000584271	Livestock	Avian	NA	2008	6	Livestock/Livestock	Avian/Avian	ST117	250
3	2010	NA	Avian	Livestock	AusGEM_00020	AusGEM_00105	4618183	1107523	0.80657	0.00365314	2660	0.000575984	Livestock	Avian	NA	2008	6	Livestock/Livestock	Avian/Avian	ST117	253
3	2010	NA	Avian	Livestock	AusGEM_00020	AusGEM_00106	5110348	51259	0.990069	0.000161378	129	2.52429e-05	Livestock	Avian	NA	2007	13	Livestock/Livestock	Avian/Avian	ST117	22
3	2010	NA	Avian	Livestock	AusGEM_00020	AusGEM_00107	5084842	153779	0.970645	0.000484134	60	1.17998e-05	Livestock	Avian	NA	2008	3	Livestock/Livestock	Avian/Avian	ST117	15
3	2010	NA	Avian	Livestock	AusGEM_00020	AusGEM_00113	5116527	354769	0.935158	0.0010994	83	1.62219e-05	Livestock	Avian	NA	2008	3	Livestock/Livestock	Avian/Avian	ST117	12
3	2010	NA	Avian	Livestock	AusGEM_00020	AusGEM_00114	4569431	1100447	0.805913	0.00366769	2968	0.000649534	Livestock	Avian	NA	2008	14	Livestock/Livestock	Avian/Avian	ST117	265
3	2010	NA	Avian	Livestock	AusGEM_00020	AusGEM_00116	4629708	1311699	0.779228	0.00427369	2770	0.00059831	Livestock	Avian	NA	2008	6	Livestock/Livestock	Avian/Avian	ST117	246
3	2010	NA	Avian	Livestock	AusGEM_00020	AusGEM_00120	4554925	1198051	0.791751	0.00398563	3221	0.000707147	Livestock	Avian	NA	2009	15	Livestock/Livestock	Avian/Avian	ST117	332
3	2010	NA	Avian	Livestock	AusGEM_00020	AusGEM_00130	4561385	1265371	0.782834	0.00419004	3265	0.000715791	Livestock	Avian	NA	2015	16	Livestock/Livestock	Avian/Avian	ST117	393
3	2010	NA	Avian	Livestock	AusGEM_00020	AusGEM_00139	4572757	1130020	0.801847	0.00375814	2553	0.000558307	Livestock	Avian	NA	2016	17	Livestock/Livestock	Avian/Avian	ST117	287
3	2010	NA	Avian	Livestock	AusGEM_00020	AusGEM_00140	4573861	1130305	0.801846	0.00375818	2520	0.000550957	Livestock	Avian	NA	2016	17	Livestock/Livestock	Avian/Avian	ST117	282
3	2010	NA	Avian	Livestock	AusGEM_00020	AusGEM_00141	4573970	1130332	0.801846	0.00375818	2522	0.000551381	Livestock	Avian	NA	2016	17	Livestock/Livestock	Avian/Avian	ST117	282
3	2010	NA	Avian	Livestock	AusGEM_00020	AusGEM_00142	4574490	1136889	0.800943	0.00377834	2525	0.000551974	Livestock	Avian	NA	2016	17	Livestock/Livestock	Avian/Avian	ST117	282
3	2010	NA	Avian	Livestock	AusGEM_00020	AusGEM_00180	4580565	1093605	0.807266	0.00363774	2292	0.000500375	Livestock	Avian	NA	2016	18	Livestock/Livestock	Avian/Avian	ST117	262
3	2010	NA	Avian	Livestock	AusGEM_00020	AusGEM_00181	4587217	1087904	0.808303	0.00361484	2193	0.000478068	Livestock	Avian	NA	2016	19	Livestock/Livestock	Avian/Avian	ST117	223
3	2010	NA	Avian	Livestock	AusGEM_00020	AusGEM_00183	4567502	988361	0.822105	0.00331395	1916	0.000419485	Livestock	Avian	NA	2016	19	Livestock/Livestock	Avian/Avian	ST117	222
3	2010	NA	Avian	Livestock	AusGEM_00020	AusGEM_00184	4565817	992124	0.821494	0.00332711	1934	0.000423582	Livestock	Avian	NA	2016	19	Livestock/Livestock	Avian/Avian	ST117	226
3	2010	NA	Avian	Livestock	AusGEM_00020	AusGEM_00185	4584105	1008279	0.819705	0.00336574	2175	0.000474466	Livestock	Avian	NA	2016	19	Livestock/Livestock	Avian/Avian	ST117	225
3	2010	NA	Avian	Livestock	AusGEM_00020	AusGEM_00186	4586781	896111	0.836562	0.00300654	1821	0.00039701	Livestock	Avian	NA	2016	20	Livestock/Livestock	Avian/Avian	ST117	213
3	2010	NA	Avian	Livestock	AusGEM_00020	AusGEM_00187	4588081	894713	0.836814	0.00300124	1824	0.000397552	Livestock	Avian	NA	2016	20	Livestock/Livestock	Avian/Avian	ST117	212
3	2010	NA	Avian	Livestock	AusGEM_00020	AusGEM_00188	4586382	896236	0.836531	0.00300718	1834	0.000399879	Livestock	Avian	NA	2016	20	Livestock/Livestock	Avian/Avian	ST117	212
3	2010	NA	Avian	Livestock	AusGEM_00020	AusGEM_00190	4585229	895213	0.836653	0.00300463	1830	0.000399108	Livestock	Avian	NA	2016	20	Livestock/Livestock	Avian/Avian	ST117	212
3	2010	NA	Avian	Livestock	AusGEM_00020	AusGEM_00191	4564890	991094	0.821617	0.00332447	1965	0.000430459	Livestock	Avian	NA	2016	19	Livestock/Livestock	Avian/Avian	ST117	233
3	2010	NA	Avian	Livestock	AusGEM_00020	AusGEM_00192	4566022	990424	0.821752	0.00332155	1923	0.000421154	Livestock	Avian	NA	2016	19	Livestock/Livestock	Avian/Avian	ST117	222
3	2010	NA	Avian	Livestock	AusGEM_00020	AusGEM_00193	4582655	1100838	0.80631	0.00365891	2200	0.000480071	Livestock	Avian	NA	2016	19	Livestock/Livestock	Avian/Avian	ST117	226
3	2010	NA	Avian	Livestock	AusGEM_00020	AusGEM_00202	4583664	1009097	0.819571	0.00336864	2177	0.000474948	Livestock	Avian	NA	2016	19	Livestock/Livestock	Avian/Avian	ST117	222
3	2010	NA	Avian	Livestock	AusGEM_00020	AusGEM_00203	4583252	1100585	0.806366	0.00365766	2184	0.000476518	Livestock	Avian	NA	2016	19	Livestock/Livestock	Avian/Avian	ST117	222
3	2010	NA	Avian	Livestock	AusGEM_00020	AusGEM_00205	4583905	1010556	0.819365	0.0033731	2166	0.000472523	Livestock	Avian	NA	2016	19	Livestock/Livestock	Avian/Avian	ST117	221
3	2010	NA	Avian	Livestock	AusGEM_00020	AusGEM_00209	4585297	888166	0.837732	0.00298199	1823	0.000397575	Livestock	Avian	NA	2016	20	Livestock/Livestock	Avian/Avian	ST117	214
3	2010	NA	Avian	Livestock	AusGEM_00020	AusGEM_00210	4534127	1131733	0.800254	0.00379376	3063	0.000675544	Livestock	Avian	NA	2016	21	Livestock/Livestock	Avian/Avian	ST117	301
3	2010	NA	Avian	Livestock	AusGEM_00020	AusGEM_00212	4535950	1131022	0.800419	0.00379008	3051	0.000672626	Livestock	Avian	NA	2016	21	Livestock/Livestock	Avian/Avian	ST117	301
3	2010	NA	Avian	Livestock	AusGEM_00020	AusGEM_00213	4534644	1131405	0.800319	0.00379232	3061	0.000675025	Livestock	Avian	NA	2016	21	Livestock/Livestock	Avian/Avian	ST117	301
3	2010	NA	Avian	Livestock	AusGEM_00020	AusGEM_00214	4534401	1132425	0.800166	0.00379574	3064	0.000675723	Livestock	Avian	NA	2016	21	Livestock/Livestock	Avian/Avian	ST117	301
3	2010	NA	Avian	Livestock	AusGEM_00020	AusGEM_00215	4534096	1131519	0.800283	0.00379311	3063	0.000675548	Livestock	Avian	NA	2016	21	Livestock/Livestock	Avian/Avian	ST117	301
3	2010	NA	Avian	Livestock	AusGEM_00020	AusGEM_00216	4542687	1128784	0.800972	0.00377771	3090	0.000680214	Livestock	Avian	NA	2016	21	Livestock/Livestock	Avian/Avian	ST117	301
3	2010	NA	Avian	Livestock	AusGEM_00020	AusGEM_00217	4538279	1130470	0.800579	0.0037865	3069	0.000676248	Livestock	Avian	NA	2016	21	Livestock/Livestock	Avian/Avian	ST117	302
3	2010	NA	Avian	Livestock	AusGEM_00020	AusGEM_00218	4536017	1136871	0.799596	0.00380851	3049	0.000672176	Livestock	Avian	NA	2016	21	Livestock/Livestock	Avian/Avian	ST117	301
3	2010	NA	Avian	Livestock	AusGEM_00020	AusGEM_00221	4587893	886378	0.838083	0.00297465	1807	0.000393863	Livestock	Avian	NA	2016	20	Livestock/Livestock	Avian/Avian	ST117	212
3	2010	NA	Avian	Livestock	AusGEM_00020	AusGEM_00223	4587945	886451	0.838073	0.00297485	1806	0.00039364	Livestock	Avian	NA	2016	20	Livestock/Livestock	Avian/Avian	ST117	212
3	2010	NA	Avian	Livestock	AusGEM_00020	AusGEM_00224	4589415	885748	0.838224	0.00297169	1810	0.000394386	Livestock	Avian	NA	2016	20	Livestock/Livestock	Avian/Avian	ST117	212
3	2010	NA	Avian	Livestock	AusGEM_00020	AusGEM_00225	4588792	885063	0.838311	0.00296988	1804	0.000393132	Livestock	Avian	NA	2016	20	Livestock/Livestock	Avian/Avian	ST117	212
3	2010	NA	Avian	Livestock	AusGEM_00020	AusGEM_00228	4648861	1006094	0.822086	0.00331435	2675	0.00057541	Livestock	Avian	NA	2016	22	Livestock/Livestock	Avian/Avian	ST117	288
3	2010	NA	Avian	Livestock	AusGEM_00020	AusGEM_00229	4646902	1004507	0.822255	0.00331071	2665	0.0005735	Livestock	Avian	NA	2016	22	Livestock/Livestock	Avian/Avian	ST117	288
3	2010	NA	Avian	Livestock	AusGEM_00020	AusGEM_00230	4648888	1005568	0.822164	0.00331268	2684	0.000577342	Livestock	Avian	NA	2016	22	Livestock/Livestock	Avian/Avian	ST117	288
3	2010	NA	Avian	Livestock	AusGEM_00020	AusGEM_00231	4648925	1004452	0.822327	0.00330917	2672	0.000574757	Livestock	Avian	NA	2016	22	Livestock/Livestock	Avian/Avian	ST117	288
3	2010	NA	Avian	Livestock	AusGEM_00020	AusGEM_00232	4649083	1002016	0.822687	0.00330143	2664	0.000573016	Livestock	Avian	NA	2016	22	Livestock/Livestock	Avian/Avian	ST117	288
3	2010	NA	Avian	Livestock	AusGEM_00020	AusGEM_00233	4537093	1103902	0.804307	0.00370334	3345	0.000737256	Livestock	Avian	NA	2016	23	Livestock/Livestock	Avian/Avian	ST117	302
3	2010	NA	Avian	Livestock	AusGEM_00020	AusGEM_00238	4647065	1004687	0.822234	0.00331116	2670	0.000574556	Livestock	Avian	NA	2016	22	Livestock/Livestock	Avian/Avian	ST117	288
3	2010	NA	Avian	Livestock	AusGEM_00020	AusGEM_00239	4649228	1040386	0.817143	0.00342127	2651	0.000570202	Livestock	Avian	NA	2016	22	Livestock/Livestock	Avian/Avian	ST117	289
3	2010	NA	Avian	Livestock	AusGEM_00020	AusGEM_00240	4646693	1007199	0.821857	0.00331928	2669	0.000574387	Livestock	Avian	NA	2016	22	Livestock/Livestock	Avian/Avian	ST117	289
3	2010	NA	Avian	Livestock	AusGEM_00020	AusGEM_00245	4538807	1098727	0.805105	0.00368562	3346	0.000737198	Livestock	Avian	NA	2016	23	Livestock/Livestock	Avian/Avian	ST117	300
3	2010	NA	Avian	Livestock	AusGEM_00020	AusGEM_00253	4537472	1101560	0.804654	0.00369562	3331	0.000734109	Livestock	Avian	NA	2016	23	Livestock/Livestock	Avian/Avian	ST117	303
3	2010	NA	Avian	Livestock	AusGEM_00020	AusGEM_00254	4536841	1101534	0.804636	0.00369603	3348	0.000737958	Livestock	Avian	NA	2016	23	Livestock/Livestock	Avian/Avian	ST117	302
3	2010	NA	Avian	Livestock	AusGEM_00020	AusGEM_00255	4538374	1097101	0.805322	0.0036808	3312	0.000729777	Livestock	Avian	NA	2016	23	Livestock/Livestock	Avian/Avian	ST117	302
3	2010	NA	Avian	Livestock	AusGEM_00020	AusGEM_00256	4537063	1103214	0.804404	0.00370118	3337	0.000735498	Livestock	Avian	NA	2016	23	Livestock/Livestock	Avian/Avian	ST117	302
3	2010	NA	Avian	Livestock	AusGEM_00020	AusGEM_00257	4571505	1041839	0.8144	0.00348102	3166	0.000692551	Livestock	Avian	NA	2016	24	Livestock/Livestock	Avian/Avian	ST117	283
3	2010	NA	Avian	Livestock	AusGEM_00020	AusGEM_00282	5068050	386260	0.929183	0.00120643	76	1.49959e-05	Livestock	Avian	NA	2016	3	Livestock/Livestock	Avian/Avian	ST117	12
3	2010	NA	Avian	Livestock	AusGEM_00020	AusGEM_00286	4578812	1133733	0.801536	0.00376509	2254	0.000492267	Livestock	Avian	NA	2016	25	Livestock/Livestock	Avian/Avian	ST117	260
3	2010	NA	Avian	Livestock	AusGEM_00020	AusGEM_00287	4579128	1134693	0.801413	0.00376785	2262	0.000493981	Livestock	Avian	NA	2016	25	Livestock/Livestock	Avian/Avian	ST117	260
3	2010	NA	Avian	Livestock	AusGEM_00020	AusGEM_00288	4580468	1131626	0.801889	0.0037572	2267	0.000494928	Livestock	Avian	NA	2016	25	Livestock/Livestock	Avian/Avian	ST117	263
3	2010	NA	Avian	Livestock	AusGEM_00020	AusGEM_00289	4579275	1132796	0.801684	0.00376179	2246	0.000490471	Livestock	Avian	NA	2016	25	Livestock/Livestock	Avian/Avian	ST117	260
3	2010	NA	Avian	Livestock	AusGEM_00020	AusGEM_00293	5069680	385085	0.929404	0.00120244	68	1.34131e-05	Livestock	Avian	NA	2016	3	Livestock/Livestock	Avian/Avian	ST117	11
3	2010	NA	Avian	Livestock	AusGEM_00020	AusGEM_00302	4570989	1247056	0.785657	0.00412497	2986	0.00065325	Livestock	Avian	NA	2016	26	Livestock/Livestock	Avian/Avian	ST117	347
3	2010	NA	Avian	Livestock	AusGEM_00020	AusGEM_00303	4567998	1246952	0.785561	0.00412718	2984	0.00065324	Livestock	Avian	NA	2016	26	Livestock/Livestock	Avian/Avian	ST117	355
3	2010	NA	Avian	Livestock	AusGEM_00020	AusGEM_00305	4571618	1243820	0.786118	0.00411439	2972	0.000650098	Livestock	Avian	NA	2016	26	Livestock/Livestock	Avian/Avian	ST117	345
3	2010	NA	Avian	Livestock	AusGEM_00020	AusGEM_00306	4568495	1248063	0.785429	0.00413021	2972	0.000650542	Livestock	Avian	NA	2016	26	Livestock/Livestock	Avian/Avian	ST117	344
3	2010	NA	Avian	Livestock	AusGEM_00020	AusGEM_00307	4568983	1292997	0.779427	0.00426906	2960	0.000647847	Livestock	Avian	NA	2016	26	Livestock/Livestock	Avian/Avian	ST117	344
3	2010	NA	Avian	Livestock	AusGEM_00020	AusGEM_00315	5074618	383477	0.929742	0.00119637	41	8.07943e-06	Livestock	Avian	NA	2016	3	Livestock/Livestock	Avian/Avian	ST117	11
3	2010	NA	Avian	Livestock	AusGEM_00020	AusGEM_00323	4610622	928655	0.832351	0.00309528	1854	0.000402115	Livestock	Avian	NA	2015	27	Livestock/Livestock	Avian/Avian	ST117	182
3	2010	NA	Avian	Livestock	AusGEM_00020	AusGEM_00326	5074589	383444	0.929747	0.00119628	44	8.67065e-06	Livestock	Avian	NA	2016	3	Livestock/Livestock	Avian/Avian	ST117	11
3	2010	NA	Avian	Livestock	AusGEM_00020	AusGEM_00393	5114896	375234	0.931653	0.00116206	96	1.87687e-05	Companion Animal	Canine	NA	2011	3	Companion Animal/Livestock	Avian/Canine	ST117	14
3	2010	NA	Avian	Livestock	AusGEM_00020	AusGEM_00401	4584680	1039430	0.815183	0.00346392	1950	0.00042533	Companion Animal	Canine	NA	2011	28	Companion Animal/Livestock	Avian/Canine	ST117	205
3	2010	NA	Avian	Livestock	AusGEM_00020	AusGEM_00411	4302651	1201989	0.781641	0.00421766	2742	0.000637282	Companion Animal	Canine	NA	2011	29	Companion Animal/Livestock	Avian/Canine	ST117	271
3	2010	NA	Avian	Livestock	AusGEM_00020	AusGEM_00452	5129145	170746	0.967783	0.000532507	59	1.15029e-05	Companion Animal	Canine	NA	2012	3	Companion Animal/Livestock	Avian/Canine	ST117	13
3	2010	NA	Avian	Livestock	AusGEM_00020	AusGEM_00614	4552679	1218703	0.788837	0.00405207	3058	0.000671692	Companion Animal	Canine	NA	2015	30	Companion Animal/Livestock	Avian/Canine	ST117	254
3	2010	NA	Avian	Livestock	AusGEM_00020	AusGEM_00786	4473433	1198608	0.788681	0.00405563	2307	0.000515711	Human	Human	NA	2014	31	Human/Livestock	Avian/Human	ST117	252
3	2010	NA	Avian	Livestock	AusGEM_00020	AusGEM_00908	4616571	1046742	0.815171	0.00346418	2327	0.000504054	Livestock	Porcine	NA	2007	32	Livestock/Livestock	Avian/Porcine	ST117	191
3	2010	NA	Avian	Livestock	AusGEM_00020	AusGEM_00929	4565774	1268553	0.782571	0.00419614	2316	0.000507252	Livestock	Porcine	NA	2017	33	Livestock/Livestock	Avian/Porcine	ST117	219
3	2010	NA	Avian	Livestock	AusGEM_00020	AusGEM_01406	4640158	1244050	0.788578	0.00405799	2307	0.000497181	Human	Human	NA	2006	34	Human/Livestock	Avian/Human	ST117	252
3	2010	NA	Avian	Livestock	AusGEM_00020	AusGEM_01885	4573620	1096647	0.806597	0.00365255	3163	0.000691575	Human	Human	NA	2006	35	Human/Livestock	Avian/Human	ST117	247
3	2010	NA	Avian	Livestock	AusGEM_00020	AusGEM_01903	4563761	1113789	0.803826	0.00371405	3407	0.000746533	Human	Human	NA	2006	36	Human/Livestock	Avian/Human	ST117	338
3	2010	NA	Avian	Livestock	AusGEM_00020	AUSMDU00008374	4452631	1075613	0.805433	0.00367834	2248	0.00050487	Human	Human	Swab	2017	37	Human/Livestock	Avian/Human	ST117	232
3	2010	NA	Avian	Livestock	AusGEM_00020	AUSMDU00023223	4555849	952776	0.827039	0.00320815	2261	0.000496285	Human	Human	Urine	2018	38	Human/Livestock	Avian/Human	ST117	214
3	2010	NA	Avian	Livestock	AusGEM_00020	AUSMDU00035564	4549695	1390246	0.76595	0.00458646	2260	0.000496737	Human	Human	Swab	2019	39	Human/Livestock	Avian/Human	ST117	289
3	2010	NA	Avian	Livestock	AusGEM_00020	SRR10065349	4618153	1199010	0.793884	0.00393722	2094	0.000453428	Livestock	Avian	ExPEC other	2009	40	Livestock/Livestock	Avian/Avian	ST117	238
3	2010	NA	Avian	Livestock	AusGEM_00020	SRR10065351	4618694	1199208	0.793876	0.0039374	2088	0.000452076	Livestock	Avian	ExPEC other	2009	40	Livestock/Livestock	Avian/Avian	ST117	238
3	2010	NA	Avian	Livestock	AusGEM_00020	SRR10065352	4555154	1239427	0.786106	0.00411466	3402	0.000746846	Livestock	Avian	ExPEC other	2017	41	Livestock/Livestock	Avian/Avian	ST117	303
3	2010	NA	Avian	Livestock	AusGEM_00020	SRR14160928	4421220	1191141	0.787765	0.0040766	3772	0.000853158	Livestock	Porcine	Unknown	2019	42	Livestock/Livestock	Avian/Porcine	ST117	394
3	2010	NA	Avian	Livestock	AusGEM_00020	SRR7828747	4582666	1291980	0.780075	0.00425398	2423	0.000528731	Human	Human	Blood	2016	43	Human/Livestock	Avian/Human	ST117	208
3	2010	NA	Avian	Livestock	AusGEM_00020	TEA_2H_103_1	4538134	1142057	0.79894	0.00382321	3081	0.000678913	Human	Human	NA	2011	30	Human/Livestock	Avian/Human	ST117	251
3	2010	NA	Avian	Livestock	AusGEM_00020	TEA_2H_290_1	4584800	1042992	0.814671	0.00347509	1970	0.000429681	Human	Human	NA	2011	44	Human/Livestock	Avian/Human	ST117	181
3	2010	NA	Avian	Livestock	AusGEM_00020	TEA_2H_434_21	5091559	163661	0.968857	0.000514323	101	1.98368e-05	Human	Human	NA	2011	3	Human/Livestock	Avian/Human	ST117	14
3	2010	NA	Avian	Livestock	AusGEM_00020	TEA_B1075	4573748	960209	0.826488	0.00321993	2510	0.000548784	Livestock	Avian	NA	2002	45	Livestock/Livestock	Avian/Avian	ST117	240
3	2010	NA	Avian	Livestock	AusGEM_00020	TEA_B1932b	4571229	1120203	0.803177	0.00372848	3124	0.000683405	Livestock	Avian	NA	2011	46	Livestock/Livestock	Avian/Avian	ST117	330
3	2010	NA	Avian	Livestock	AusGEM_00020	TEA_C1_119	4432405	1402751	0.759604	0.00473871	3075	0.000693754	Food	Poultry Meat	NA	2013	47	Food/Livestock	Avian/Poultry Meat	ST117	288
3	2010	NA	Avian	Livestock	AusGEM_00020	TEA_C1_123	4568217	1077350	0.809169	0.00359574	2683	0.000587319	Food	Poultry Meat	NA	2013	48	Food/Livestock	Avian/Poultry Meat	ST117	253
3	2010	NA	Avian	Livestock	AusGEM_00020	TEA_C2_100	5103173	56269	0.989094	0.000177357	95	1.86159e-05	Food	Poultry Meat	NA	2013	3	Food/Livestock	Avian/Poultry Meat	ST117	13
3	2010	NA	Avian	Livestock	AusGEM_00020	TEA_C2_102	5110823	48844	0.990533	0.000153779	68	1.33051e-05	Food	Poultry Meat	NA	2013	3	Food/Livestock	Avian/Poultry Meat	ST117	12
3	2010	NA	Avian	Livestock	AusGEM_00020	TEA_C2_103	4573082	1069540	0.810453	0.00356747	3176	0.000694499	Food	Poultry Meat	NA	2013	49	Food/Livestock	Avian/Poultry Meat	ST117	280
3	2010	NA	Avian	Livestock	AusGEM_00020	TEA_C2_106	4585797	989588	0.822508	0.00330528	2004	0.000437001	Food	Poultry Meat	NA	2013	50	Food/Livestock	Avian/Poultry Meat	ST117	231
3	2010	NA	Avian	Livestock	AusGEM_00020	TEA_C2_13	4576955	995038	0.821422	0.00332868	2022	0.000441778	Food	Poultry Meat	NA	2013	50	Food/Livestock	Avian/Poultry Meat	ST117	233
3	2010	NA	Avian	Livestock	AusGEM_00020	TEA_C2_27	4640201	903085	0.837085	0.00299557	1722	0.000371105	Food	Poultry Meat	NA	2013	51	Food/Livestock	Avian/Poultry Meat	ST117	202
3	2010	NA	Avian	Livestock	AusGEM_00020	TEA_C2_97	4568258	1237712	0.786821	0.00409824	3357	0.000734853	Food	Poultry Meat	NA	2013	52	Food/Livestock	Avian/Poultry Meat	ST117	383
3	2010	NA	Avian	Livestock	AusGEM_00020	TEA_C3_65	4566748	1014679	0.818204	0.00339824	2950	0.000645974	Food	Poultry Meat	NA	2013	53	Food/Livestock	Avian/Poultry Meat	ST117	274
3	2010	NA	Avian	Livestock	AusGEM_00020	TEA_C3_70	4574479	1030555	0.816138	0.00344313	2583	0.000564654	Food	Poultry Meat	NA	2013	54	Food/Livestock	Avian/Poultry Meat	ST117	272
3	2010	NA	Avian	Livestock	AusGEM_00020	TEA_C3_72	4502916	1327241	0.772349	0.00443475	3021	0.000670899	Food	Poultry Meat	NA	2013	55	Food/Livestock	Avian/Poultry Meat	ST117	295
3	2010	NA	Avian	Livestock	AusGEM_00020	TEA_C4_85	4534307	1212789	0.788974	0.00404895	3077	0.000678604	Food	Poultry Meat	NA	2013	30	Food/Livestock	Avian/Poultry Meat	ST117	256
3	2010	NA	Avian	Livestock	AusGEM_00020	TEA_C4_86	4595803	891088	0.837597	0.00298483	1662	0.000361634	Food	Poultry Meat	NA	2013	7	Food/Livestock	Avian/Poultry Meat	ST117	208
3	2010	NA	Avian	Livestock	AusGEM_00020	TEA_C4_93	4606795	1165281	0.798118	0.00384169	3224	0.000699836	Food	Poultry Meat	NA	2013	56	Food/Livestock	Avian/Poultry Meat	ST117	271
3	2010	NA	Avian	Livestock	AusGEM_00020	TEA_C4_94	4561380	1244644	0.785629	0.00412562	3341	0.000732454	Food	Poultry Meat	NA	2013	52	Food/Livestock	Avian/Poultry Meat	ST117	379
3	2010	NA	Avian	Livestock	AusGEM_00020	TEA_C4_95	4408263	1177391	0.789212	0.00404351	2981	0.00067623	Food	Poultry Meat	NA	2013	8	Food/Livestock	Avian/Poultry Meat	ST117	283
3	2010	NA	Avian	Livestock	AusGEM_00020	TEA_E5261	4600807	1011155	0.819821	0.00336322	2164	0.000470352	Environmental	Water	NA	2013	57	Environmental/Livestock	Avian/Water	ST117	190
3	2010	NA	Avian	Livestock	AusGEM_00020	TEA_H030	4569462	1001145	0.820281	0.0033533	2079	0.000454977	Human	Human	NA	2001	58	Human/Livestock	Avian/Human	ST117	261
3	2010	NA	Avian	Livestock	AusGEM_00020	TEA_H561	4571061	953071	0.827471	0.00319893	2719	0.000594829	Human	Human	NA	2001	59	Human/Livestock	Avian/Human	ST117	240
4	2010	NA	Avian	Livestock	AusGEM_00022	AusGEM_00024	4525226	1281916	0.779252	0.00427312	3146	0.000695214	Livestock	Avian	NA	2010	5	Livestock/Livestock	Avian/Avian	ST117	264
4	2010	NA	Avian	Livestock	AusGEM_00022	AusGEM_00036	4520359	1367355	0.767761	0.00454333	3126	0.000691538	Livestock	Avian	NA	2011	3	Livestock/Livestock	Avian/Avian	ST117	273
4	2010	NA	Avian	Livestock	AusGEM_00022	AusGEM_00040	4523227	1404560	0.763055	0.00465568	3133	0.000692647	Livestock	Avian	NA	2011	3	Livestock/Livestock	Avian/Avian	ST117	272
4	2010	NA	Avian	Livestock	AusGEM_00022	AusGEM_00060	4657921	941647	0.831836	0.00310618	1369	0.000293908	Livestock	Avian	NA	2012	6	Livestock/Livestock	Avian/Avian	ST117	84
4	2010	NA	Avian	Livestock	AusGEM_00022	AusGEM_00065	4652916	1131387	0.804404	0.00370119	1411	0.000303251	Livestock	Avian	NA	2012	6	Livestock/Livestock	Avian/Avian	ST117	89
4	2010	NA	Avian	Livestock	AusGEM_00022	AusGEM_00067	4525575	1412987	0.762066	0.00467942	3137	0.000693172	Livestock	Avian	NA	2012	3	Livestock/Livestock	Avian/Avian	ST117	272
4	2010	NA	Avian	Livestock	AusGEM_00022	AusGEM_00068	4508484	1268468	0.780426	0.00424583	3254	0.00072175	Livestock	Avian	NA	2012	7	Livestock/Livestock	Avian/Avian	ST117	271
4	2010	NA	Avian	Livestock	AusGEM_00022	AusGEM_00074	4477476	1441165	0.756504	0.00481373	3151	0.000703745	Livestock	Avian	NA	2013	3	Livestock/Livestock	Avian/Avian	ST117	280
4	2010	NA	Avian	Livestock	AusGEM_00022	AusGEM_00085	4406100	1241929	0.780113	0.0042531	2873	0.000652051	Livestock	Avian	NA	2014	8	Livestock/Livestock	Avian/Avian	ST117	249
4	2010	NA	Avian	Livestock	AusGEM_00022	AusGEM_00086	4641470	1135713	0.803414	0.00372321	2330	0.000501996	Livestock	Avian	NA	2008	9	Livestock/Livestock	Avian/Avian	ST117	128
4	2010	NA	Avian	Livestock	AusGEM_00022	AusGEM_00094	4610434	1045942	0.815086	0.00346604	1811	0.000392805	Livestock	Avian	NA	2008	10	Livestock/Livestock	Avian/Avian	ST117	83
4	2010	NA	Avian	Livestock	AusGEM_00022	AusGEM_00095	4711683	1003752	0.824379	0.00326508	1785	0.000378846	Livestock	Avian	NA	2007	11	Livestock/Livestock	Avian/Avian	ST117	144
4	2010	NA	Avian	Livestock	AusGEM_00022	AusGEM_00096	4613936	1041040	0.815907	0.00344815	1768	0.000383187	Livestock	Avian	NA	2008	10	Livestock/Livestock	Avian/Avian	ST117	81
4	2010	NA	Avian	Livestock	AusGEM_00022	AusGEM_00101	4718538	994950	0.825859	0.00323337	1652	0.000350108	Livestock	Avian	NA	2007	12	Livestock/Livestock	Avian/Avian	ST117	100
4	2010	NA	Avian	Livestock	AusGEM_00022	AusGEM_00104	4663583	954514	0.8301	0.00314298	1408	0.000301914	Livestock	Avian	NA	2008	6	Livestock/Livestock	Avian/Avian	ST117	84
4	2010	NA	Avian	Livestock	AusGEM_00022	AusGEM_00105	4666478	1097644	0.809573	0.00358684	1454	0.000311584	Livestock	Avian	NA	2008	6	Livestock/Livestock	Avian/Avian	ST117	87
4	2010	NA	Avian	Livestock	AusGEM_00022	AusGEM_00106	4531085	1296496	0.777524	0.00431338	3163	0.000698067	Livestock	Avian	NA	2007	13	Livestock/Livestock	Avian/Avian	ST117	273
4	2010	NA	Avian	Livestock	AusGEM_00022	AusGEM_00107	4505222	1399730	0.762957	0.00465804	3126	0.000693861	Livestock	Avian	NA	2008	3	Livestock/Livestock	Avian/Avian	ST117	269
4	2010	NA	Avian	Livestock	AusGEM_00022	AusGEM_00113	4713162	1248210	0.790617	0.00401144	3509	0.000744511	Livestock	Avian	NA	2008	3	Livestock/Livestock	Avian/Avian	ST117	266
4	2010	NA	Avian	Livestock	AusGEM_00022	AusGEM_00114	4630861	1064298	0.813122	0.00350893	2063	0.00044549	Livestock	Avian	NA	2008	14	Livestock/Livestock	Avian/Avian	ST117	92
4	2010	NA	Avian	Livestock	AusGEM_00022	AusGEM_00116	4870496	916834	0.841579	0.00290166	1515	0.000311057	Livestock	Avian	NA	2008	6	Livestock/Livestock	Avian/Avian	ST117	82
4	2010	NA	Avian	Livestock	AusGEM_00022	AusGEM_00120	4539819	1314974	0.775402	0.00436301	3350	0.000737915	Livestock	Avian	NA	2009	15	Livestock/Livestock	Avian/Avian	ST117	313
4	2010	NA	Avian	Livestock	AusGEM_00022	AusGEM_00130	4447512	1579828	0.73789	0.00527372	3804	0.00085531	Livestock	Avian	NA	2015	16	Livestock/Livestock	Avian/Avian	ST117	393
4	2010	NA	Avian	Livestock	AusGEM_00022	AusGEM_00139	4557553	1247139	0.78515	0.00413664	2597	0.000569823	Livestock	Avian	NA	2016	17	Livestock/Livestock	Avian/Avian	ST117	239
4	2010	NA	Avian	Livestock	AusGEM_00022	AusGEM_00140	4558381	1247976	0.785067	0.00413854	2575	0.000564894	Livestock	Avian	NA	2016	17	Livestock/Livestock	Avian/Avian	ST117	235
4	2010	NA	Avian	Livestock	AusGEM_00022	AusGEM_00141	4558526	1247931	0.785079	0.00413828	2576	0.000565095	Livestock	Avian	NA	2016	17	Livestock/Livestock	Avian/Avian	ST117	235
4	2010	NA	Avian	Livestock	AusGEM_00022	AusGEM_00142	4558459	1255662	0.784032	0.00416239	2576	0.000565103	Livestock	Avian	NA	2016	17	Livestock/Livestock	Avian/Avian	ST117	235
4	2010	NA	Avian	Livestock	AusGEM_00022	AusGEM_00180	4471450	1398546	0.761747	0.00468709	3350	0.000749198	Livestock	Avian	NA	2016	18	Livestock/Livestock	Avian/Avian	ST117	316
4	2010	NA	Avian	Livestock	AusGEM_00022	AusGEM_00181	4476775	1395499	0.762358	0.0046724	3250	0.000725969	Livestock	Avian	NA	2016	19	Livestock/Livestock	Avian/Avian	ST117	281
4	2010	NA	Avian	Livestock	AusGEM_00022	AusGEM_00183	4456310	1297456	0.774503	0.00438409	2989	0.000670734	Livestock	Avian	NA	2016	19	Livestock/Livestock	Avian/Avian	ST117	280
4	2010	NA	Avian	Livestock	AusGEM_00022	AusGEM_00184	4455200	1300069	0.774108	0.00439337	3002	0.000673819	Livestock	Avian	NA	2016	19	Livestock/Livestock	Avian/Avian	ST117	284
4	2010	NA	Avian	Livestock	AusGEM_00022	AusGEM_00185	4474790	1313620	0.77306	0.004418	3219	0.000719363	Livestock	Avian	NA	2016	19	Livestock/Livestock	Avian/Avian	ST117	283
4	2010	NA	Avian	Livestock	AusGEM_00022	AusGEM_00186	4516370	1123644	0.800773	0.00378215	2728	0.000604025	Livestock	Avian	NA	2016	20	Livestock/Livestock	Avian/Avian	ST117	243
4	2010	NA	Avian	Livestock	AusGEM_00022	AusGEM_00187	4518167	1121252	0.801176	0.00377314	2745	0.000607547	Livestock	Avian	NA	2016	20	Livestock/Livestock	Avian/Avian	ST117	242
4	2010	NA	Avian	Livestock	AusGEM_00022	AusGEM_00188	4516571	1122569	0.800933	0.00377858	2741	0.000606876	Livestock	Avian	NA	2016	20	Livestock/Livestock	Avian/Avian	ST117	242
4	2010	NA	Avian	Livestock	AusGEM_00022	AusGEM_00190	4514603	1123176	0.800777	0.00378206	2744	0.000607805	Livestock	Avian	NA	2016	20	Livestock/Livestock	Avian/Avian	ST117	241
4	2010	NA	Avian	Livestock	AusGEM_00022	AusGEM_00191	4453499	1300587	0.773972	0.00439658	3030	0.000680364	Livestock	Avian	NA	2016	19	Livestock/Livestock	Avian/Avian	ST117	291
4	2010	NA	Avian	Livestock	AusGEM_00022	AusGEM_00192	4454600	1299979	0.774097	0.00439364	3012	0.000676155	Livestock	Avian	NA	2016	19	Livestock/Livestock	Avian/Avian	ST117	280
4	2010	NA	Avian	Livestock	AusGEM_00022	AusGEM_00193	4474611	1403637	0.761215	0.00469987	3261	0.000728778	Livestock	Avian	NA	2016	19	Livestock/Livestock	Avian/Avian	ST117	285
4	2010	NA	Avian	Livestock	AusGEM_00022	AusGEM_00202	4474903	1313330	0.773103	0.00441699	3218	0.000719122	Livestock	Avian	NA	2016	19	Livestock/Livestock	Avian/Avian	ST117	280
4	2010	NA	Avian	Livestock	AusGEM_00022	AusGEM_00203	4475565	1402670	0.761379	0.00469593	3242	0.000724378	Livestock	Avian	NA	2016	19	Livestock/Livestock	Avian/Avian	ST117	279
4	2010	NA	Avian	Livestock	AusGEM_00022	AusGEM_00205	4475051	1314975	0.77289	0.00442202	3225	0.000720662	Livestock	Avian	NA	2016	19	Livestock/Livestock	Avian/Avian	ST117	279
4	2010	NA	Avian	Livestock	AusGEM_00022	AusGEM_00209	4514159	1117153	0.801618	0.00376327	2744	0.000607865	Livestock	Avian	NA	2016	20	Livestock/Livestock	Avian/Avian	ST117	244
4	2010	NA	Avian	Livestock	AusGEM_00022	AusGEM_00210	4565117	1156464	0.797877	0.00384711	2440	0.000534488	Livestock	Avian	NA	2016	21	Livestock/Livestock	Avian/Avian	ST117	240
4	2010	NA	Avian	Livestock	AusGEM_00022	AusGEM_00212	4566456	1156721	0.797888	0.00384685	2437	0.000533674	Livestock	Avian	NA	2016	21	Livestock/Livestock	Avian/Avian	ST117	240
4	2010	NA	Avian	Livestock	AusGEM_00022	AusGEM_00213	4565365	1156674	0.797856	0.00384757	2443	0.000535116	Livestock	Avian	NA	2016	21	Livestock/Livestock	Avian/Avian	ST117	241
4	2010	NA	Avian	Livestock	AusGEM_00022	AusGEM_00214	4565325	1157288	0.797769	0.00384953	2443	0.000535121	Livestock	Avian	NA	2016	21	Livestock/Livestock	Avian/Avian	ST117	240
4	2010	NA	Avian	Livestock	AusGEM_00022	AusGEM_00215	4564551	1157320	0.797737	0.00385024	2446	0.000535869	Livestock	Avian	NA	2016	21	Livestock/Livestock	Avian/Avian	ST117	240
4	2010	NA	Avian	Livestock	AusGEM_00022	AusGEM_00216	4569779	1161311	0.797366	0.00385859	2467	0.000539851	Livestock	Avian	NA	2016	21	Livestock/Livestock	Avian/Avian	ST117	240
4	2010	NA	Avian	Livestock	AusGEM_00022	AusGEM_00217	4570903	1151933	0.798713	0.00382832	2461	0.000538406	Livestock	Avian	NA	2016	21	Livestock/Livestock	Avian/Avian	ST117	241
4	2010	NA	Avian	Livestock	AusGEM_00022	AusGEM_00218	4566518	1162580	0.797074	0.00386516	2436	0.000533448	Livestock	Avian	NA	2016	21	Livestock/Livestock	Avian/Avian	ST117	240
4	2010	NA	Avian	Livestock	AusGEM_00022	AusGEM_00221	4516780	1115315	0.801972	0.00375536	2728	0.00060397	Livestock	Avian	NA	2016	20	Livestock/Livestock	Avian/Avian	ST117	242
4	2010	NA	Avian	Livestock	AusGEM_00022	AusGEM_00223	4516781	1115490	0.801947	0.00375592	2730	0.000604413	Livestock	Avian	NA	2016	20	Livestock/Livestock	Avian/Avian	ST117	242
4	2010	NA	Avian	Livestock	AusGEM_00022	AusGEM_00224	4518940	1113409	0.802319	0.00374762	2730	0.000604124	Livestock	Avian	NA	2016	20	Livestock/Livestock	Avian/Avian	ST117	242
4	2010	NA	Avian	Livestock	AusGEM_00022	AusGEM_00225	4517941	1113476	0.802274	0.00374861	2742	0.000606914	Livestock	Avian	NA	2016	20	Livestock/Livestock	Avian/Avian	ST117	242
4	2010	NA	Avian	Livestock	AusGEM_00022	AusGEM_00228	4590922	1208683	0.791592	0.00398924	2504	0.000545424	Livestock	Avian	NA	2016	22	Livestock/Livestock	Avian/Avian	ST117	238
4	2010	NA	Avian	Livestock	AusGEM_00022	AusGEM_00229	4589093	1206836	0.791779	0.003985	2487	0.000541937	Livestock	Avian	NA	2016	22	Livestock/Livestock	Avian/Avian	ST117	238
4	2010	NA	Avian	Livestock	AusGEM_00022	AusGEM_00230	4592144	1205767	0.792034	0.00397919	2505	0.000545497	Livestock	Avian	NA	2016	22	Livestock/Livestock	Avian/Avian	ST117	238
4	2010	NA	Avian	Livestock	AusGEM_00022	AusGEM_00231	4591896	1205221	0.7921	0.0039777	2498	0.000544002	Livestock	Avian	NA	2016	22	Livestock/Livestock	Avian/Avian	ST117	238
4	2010	NA	Avian	Livestock	AusGEM_00022	AusGEM_00232	4590941	1205011	0.792094	0.00397782	2497	0.000543897	Livestock	Avian	NA	2016	22	Livestock/Livestock	Avian/Avian	ST117	238
4	2010	NA	Avian	Livestock	AusGEM_00022	AusGEM_00233	4612087	1040625	0.815907	0.00344816	2651	0.000574794	Livestock	Avian	NA	2016	23	Livestock/Livestock	Avian/Avian	ST117	224
4	2010	NA	Avian	Livestock	AusGEM_00022	AusGEM_00238	4588757	1208014	0.791606	0.00398893	2494	0.000543502	Livestock	Avian	NA	2016	22	Livestock/Livestock	Avian/Avian	ST117	238
4	2010	NA	Avian	Livestock	AusGEM_00022	AusGEM_00239	4591189	1243175	0.786922	0.00409592	2475	0.000539076	Livestock	Avian	NA	2016	22	Livestock/Livestock	Avian/Avian	ST117	239
4	2010	NA	Avian	Livestock	AusGEM_00022	AusGEM_00240	4588381	1210534	0.791248	0.00399707	2495	0.000543765	Livestock	Avian	NA	2016	22	Livestock/Livestock	Avian/Avian	ST117	239
4	2010	NA	Avian	Livestock	AusGEM_00022	AusGEM_00245	4614685	1033682	0.816995	0.0034245	2645	0.00057317	Livestock	Avian	NA	2016	23	Livestock/Livestock	Avian/Avian	ST117	222
4	2010	NA	Avian	Livestock	AusGEM_00022	AusGEM_00253	4611989	1039237	0.816104	0.00344386	2657	0.000576107	Livestock	Avian	NA	2016	23	Livestock/Livestock	Avian/Avian	ST117	225
4	2010	NA	Avian	Livestock	AusGEM_00022	AusGEM_00254	4611643	1038641	0.816179	0.00344224	2643	0.000573115	Livestock	Avian	NA	2016	23	Livestock/Livestock	Avian/Avian	ST117	224
4	2010	NA	Avian	Livestock	AusGEM_00022	AusGEM_00255	4611811	1036938	0.816431	0.00343676	2629	0.000570058	Livestock	Avian	NA	2016	23	Livestock/Livestock	Avian/Avian	ST117	224
4	2010	NA	Avian	Livestock	AusGEM_00022	AusGEM_00256	4612066	1039919	0.816008	0.00344595	2633	0.000570894	Livestock	Avian	NA	2016	23	Livestock/Livestock	Avian/Avian	ST117	224
4	2010	NA	Avian	Livestock	AusGEM_00022	AusGEM_00257	4615439	1040682	0.816008	0.00344596	2256	0.000488794	Livestock	Avian	NA	2016	24	Livestock/Livestock	Avian/Avian	ST117	201
4	2010	NA	Avian	Livestock	AusGEM_00022	AusGEM_00282	4694576	1219919	0.793741	0.00394046	3337	0.00071082	Livestock	Avian	NA	2016	3	Livestock/Livestock	Avian/Avian	ST117	277
4	2010	NA	Avian	Livestock	AusGEM_00022	AusGEM_00286	4546362	1285344	0.779594	0.00426517	2564	0.000563967	Livestock	Avian	NA	2016	25	Livestock/Livestock	Avian/Avian	ST117	228
4	2010	NA	Avian	Livestock	AusGEM_00022	AusGEM_00287	4545797	1288066	0.779209	0.00427412	2574	0.000566237	Livestock	Avian	NA	2016	25	Livestock/Livestock	Avian/Avian	ST117	228
4	2010	NA	Avian	Livestock	AusGEM_00022	AusGEM_00288	4547741	1283791	0.779854	0.00425913	2579	0.000567095	Livestock	Avian	NA	2016	25	Livestock/Livestock	Avian/Avian	ST117	231
4	2010	NA	Avian	Livestock	AusGEM_00022	AusGEM_00289	4546839	1284379	0.779741	0.00426175	2561	0.000563248	Livestock	Avian	NA	2016	25	Livestock/Livestock	Avian/Avian	ST117	228
4	2010	NA	Avian	Livestock	AusGEM_00022	AusGEM_00293	4695324	1220508	0.793688	0.00394166	3325	0.000708151	Livestock	Avian	NA	2016	3	Livestock/Livestock	Avian/Avian	ST117	276
4	2010	NA	Avian	Livestock	AusGEM_00022	AusGEM_00302	4610047	1255651	0.785933	0.00411862	2834	0.000614744	Livestock	Avian	NA	2016	26	Livestock/Livestock	Avian/Avian	ST117	300
4	2010	NA	Avian	Livestock	AusGEM_00022	AusGEM_00303	4606325	1257009	0.785615	0.00412593	2859	0.000620668	Livestock	Avian	NA	2016	26	Livestock/Livestock	Avian/Avian	ST117	309
4	2010	NA	Avian	Livestock	AusGEM_00022	AusGEM_00305	4609824	1254119	0.78613	0.00411409	2840	0.000616076	Livestock	Avian	NA	2016	26	Livestock/Livestock	Avian/Avian	ST117	298
4	2010	NA	Avian	Livestock	AusGEM_00022	AusGEM_00306	4606597	1258570	0.785416	0.00413051	2841	0.000616724	Livestock	Avian	NA	2016	26	Livestock/Livestock	Avian/Avian	ST117	297
4	2010	NA	Avian	Livestock	AusGEM_00022	AusGEM_00307	4607113	1303448	0.779471	0.00426802	2835	0.000615353	Livestock	Avian	NA	2016	26	Livestock/Livestock	Avian/Avian	ST117	297
4	2010	NA	Avian	Livestock	AusGEM_00022	AusGEM_00315	4698526	1222372	0.79355	0.0039448	3285	0.000699155	Livestock	Avian	NA	2016	3	Livestock/Livestock	Avian/Avian	ST117	276
4	2010	NA	Avian	Livestock	AusGEM_00022	AusGEM_00323	4495293	1246024	0.782972	0.00418685	3100	0.00068961	Livestock	Avian	NA	2015	27	Livestock/Livestock	Avian/Avian	ST117	251
4	2010	NA	Avian	Livestock	AusGEM_00022	AusGEM_00326	4698567	1222199	0.793574	0.00394424	3284	0.000698937	Livestock	Avian	NA	2016	3	Livestock/Livestock	Avian/Avian	ST117	276
4	2010	NA	Avian	Livestock	AusGEM_00022	AusGEM_00393	4736450	1218837	0.795335	0.00390439	3127	0.000660199	Companion Animal	Canine	NA	2011	3	Companion Animal/Livestock	Avian/Canine	ST117	276
4	2010	NA	Avian	Livestock	AusGEM_00022	AusGEM_00401	4513682	1268137	0.780668	0.00424021	2876	0.000637174	Companion Animal	Canine	NA	2011	28	Companion Animal/Livestock	Avian/Canine	ST117	248
4	2010	NA	Avian	Livestock	AusGEM_00022	AusGEM_00411	4404904	1084194	0.802482	0.00374397	1918	0.000435424	Companion Animal	Canine	NA	2011	29	Companion Animal/Livestock	Avian/Canine	ST117	200
4	2010	NA	Avian	Livestock	AusGEM_00022	AusGEM_00452	4525162	1465423	0.755379	0.00484107	3113	0.000687931	Companion Animal	Canine	NA	2012	3	Companion Animal/Livestock	Avian/Canine	ST117	278
4	2010	NA	Avian	Livestock	AusGEM_00022	AusGEM_00614	4491532	1427708	0.758802	0.00475807	4152	0.000924406	Companion Animal	Canine	NA	2015	30	Companion Animal/Livestock	Avian/Canine	ST117	322
4	2010	NA	Avian	Livestock	AusGEM_00022	AusGEM_00786	4520547	1191091	0.791462	0.00399219	2045	0.000452379	Human	Human	NA	2014	31	Human/Livestock	Avian/Human	ST117	197
4	2010	NA	Avian	Livestock	AusGEM_00022	AusGEM_00908	4516190	1334215	0.771945	0.00444428	3192	0.00070679	Livestock	Porcine	NA	2007	32	Livestock/Livestock	Avian/Porcine	ST117	223
4	2010	NA	Avian	Livestock	AusGEM_00022	AusGEM_00929	4481733	1523346	0.746324	0.00506327	3122	0.000696606	Livestock	Porcine	NA	2017	33	Livestock/Livestock	Avian/Porcine	ST117	252
4	2010	NA	Avian	Livestock	AusGEM_00022	AusGEM_01406	4571129	1468819	0.756816	0.00480616	2702	0.000591101	Human	Human	NA	2006	34	Human/Livestock	Avian/Human	ST117	220
4	2010	NA	Avian	Livestock	AusGEM_00022	AusGEM_01885	4460248	1410102	0.759793	0.00473415	4222	0.000946584	Human	Human	NA	2006	35	Human/Livestock	Avian/Human	ST117	316
4	2010	NA	Avian	Livestock	AusGEM_00022	AusGEM_01903	4450693	1426636	0.757265	0.00479528	4476	0.00100569	Human	Human	NA	2006	36	Human/Livestock	Avian/Human	ST117	399
4	2010	NA	Avian	Livestock	AusGEM_00022	AUSMDU00008374	4497709	1072168	0.807506	0.00363244	1833	0.000407541	Human	Human	Swab	2017	37	Human/Livestock	Avian/Human	ST117	174
4	2010	NA	Avian	Livestock	AusGEM_00022	AUSMDU00023223	4401864	1347457	0.765632	0.00459404	3272	0.000743321	Human	Human	Urine	2018	38	Human/Livestock	Avian/Human	ST117	275
4	2010	NA	Avian	Livestock	AusGEM_00022	AUSMDU00035564	4664260	1247827	0.788936	0.0040498	3251	0.000697002	Human	Human	Swab	2019	39	Human/Livestock	Avian/Human	ST117	318
4	2010	NA	Avian	Livestock	AusGEM_00022	SRR10065349	4504797	1512433	0.74865	0.00500583	3099	0.000687933	Livestock	Avian	ExPEC other	2009	40	Livestock/Livestock	Avian/Avian	ST117	253
4	2010	NA	Avian	Livestock	AusGEM_00022	SRR10065351	4505490	1512327	0.748692	0.0050048	3093	0.000686496	Livestock	Avian	ExPEC other	2009	40	Livestock/Livestock	Avian/Avian	ST117	253
4	2010	NA	Avian	Livestock	AusGEM_00022	SRR10065352	4629600	1177246	0.797266	0.00386085	2684	0.000579748	Livestock	Avian	ExPEC other	2017	41	Livestock/Livestock	Avian/Avian	ST117	230
4	2010	NA	Avian	Livestock	AusGEM_00022	SRR14160928	4401682	1316928	0.769712	0.00449705	3773	0.000857172	Livestock	Porcine	Unknown	2019	42	Livestock/Livestock	Avian/Porcine	ST117	375
4	2010	NA	Avian	Livestock	AusGEM_00022	SRR7828747	4483216	1577591	0.739706	0.00522811	3176	0.00070842	Human	Human	Blood	2016	43	Human/Livestock	Avian/Human	ST117	237
4	2010	NA	Avian	Livestock	AusGEM_00022	TEA_2H_103_1	4478072	1348892	0.768509	0.00452558	4174	0.000932098	Human	Human	NA	2011	30	Human/Livestock	Avian/Human	ST117	316
4	2010	NA	Avian	Livestock	AusGEM_00022	TEA_2H_290_1	4532457	1234389	0.785951	0.00411822	2749	0.000606514	Human	Human	NA	2011	44	Human/Livestock	Avian/Human	ST117	235
4	2010	NA	Avian	Livestock	AusGEM_00022	TEA_2H_434_21	4503725	1426040	0.759512	0.00474093	3130	0.00069498	Human	Human	NA	2011	3	Human/Livestock	Avian/Human	ST117	279
4	2010	NA	Avian	Livestock	AusGEM_00022	TEA_B1075	4577119	1040178	0.814826	0.00347172	1974	0.000431276	Livestock	Avian	NA	2002	45	Livestock/Livestock	Avian/Avian	ST117	173
4	2010	NA	Avian	Livestock	AusGEM_00022	TEA_B1932b	4596360	1156652	0.798948	0.00382303	2776	0.000603956	Livestock	Avian	NA	2011	46	Livestock/Livestock	Avian/Avian	ST117	283
4	2010	NA	Avian	Livestock	AusGEM_00022	TEA_C1_119	4456265	1441742	0.755554	0.00483681	3265	0.000732676	Food	Poultry Meat	NA	2013	47	Food/Livestock	Avian/Poultry Meat	ST117	252
4	2010	NA	Avian	Livestock	AusGEM_00022	TEA_C1_123	4545335	1209825	0.789784	0.00403043	2341	0.000515034	Food	Poultry Meat	NA	2013	48	Food/Livestock	Avian/Poultry Meat	ST117	198
4	2010	NA	Avian	Livestock	AusGEM_00022	TEA_C2_100	4508982	1331362	0.77204	0.00444203	3183	0.000705924	Food	Poultry Meat	NA	2013	3	Food/Livestock	Avian/Poultry Meat	ST117	278
4	2010	NA	Avian	Livestock	AusGEM_00022	TEA_C2_102	4515090	1327021	0.772852	0.00442289	3156	0.000698989	Food	Poultry Meat	NA	2013	3	Food/Livestock	Avian/Poultry Meat	ST117	278
4	2010	NA	Avian	Livestock	AusGEM_00022	TEA_C2_103	4610122	1082171	0.809888	0.0035799	2356	0.000511049	Food	Poultry Meat	NA	2013	49	Food/Livestock	Avian/Poultry Meat	ST117	205
4	2010	NA	Avian	Livestock	AusGEM_00022	TEA_C2_106	4469202	1309489	0.773394	0.00441016	3029	0.00067775	Food	Poultry Meat	NA	2013	50	Food/Livestock	Avian/Poultry Meat	ST117	271
4	2010	NA	Avian	Livestock	AusGEM_00022	TEA_C2_13	4461348	1312963	0.77262	0.00442837	3037	0.000680736	Food	Poultry Meat	NA	2013	50	Food/Livestock	Avian/Poultry Meat	ST117	273
4	2010	NA	Avian	Livestock	AusGEM_00022	TEA_C2_27	4540361	1189476	0.792407	0.00397073	2930	0.000645323	Food	Poultry Meat	NA	2013	51	Food/Livestock	Avian/Poultry Meat	ST117	265
4	2010	NA	Avian	Livestock	AusGEM_00022	TEA_C2_97	4429654	1601631	0.734446	0.00536063	3633	0.000820154	Food	Poultry Meat	NA	2013	52	Food/Livestock	Avian/Poultry Meat	ST117	384
4	2010	NA	Avian	Livestock	AusGEM_00022	TEA_C3_65	4544958	1144970	0.798773	0.00382698	3098	0.000681634	Food	Poultry Meat	NA	2013	53	Food/Livestock	Avian/Poultry Meat	ST117	243
4	2010	NA	Avian	Livestock	AusGEM_00022	TEA_C3_70	4558963	1148298	0.798801	0.00382635	2577	0.00056526	Food	Poultry Meat	NA	2013	54	Food/Livestock	Avian/Poultry Meat	ST117	250
4	2010	NA	Avian	Livestock	AusGEM_00022	TEA_C3_72	4568014	1283756	0.780621	0.00424131	2316	0.000507004	Food	Poultry Meat	NA	2013	55	Food/Livestock	Avian/Poultry Meat	ST117	222
4	2010	NA	Avian	Livestock	AusGEM_00022	TEA_C4_85	4473701	1420712	0.758973	0.00475393	4188	0.000936138	Food	Poultry Meat	NA	2013	30	Food/Livestock	Avian/Poultry Meat	ST117	322
4	2010	NA	Avian	Livestock	AusGEM_00022	TEA_C4_86	4471687	1226031	0.784821	0.00414422	3134	0.000700854	Food	Poultry Meat	NA	2013	7	Food/Livestock	Avian/Poultry Meat	ST117	272
4	2010	NA	Avian	Livestock	AusGEM_00022	TEA_C4_93	4582721	1300140	0.778995	0.00427909	3134	0.000683873	Food	Poultry Meat	NA	2013	56	Food/Livestock	Avian/Poultry Meat	ST117	227
4	2010	NA	Avian	Livestock	AusGEM_00022	TEA_C4_94	4423842	1606431	0.733606	0.00538194	3625	0.000819423	Food	Poultry Meat	NA	2013	52	Food/Livestock	Avian/Poultry Meat	ST117	379
4	2010	NA	Avian	Livestock	AusGEM_00022	TEA_C4_95	4441908	1196812	0.787751	0.00407692	3063	0.000689569	Food	Poultry Meat	NA	2013	8	Food/Livestock	Avian/Poultry Meat	ST117	248
4	2010	NA	Avian	Livestock	AusGEM_00022	TEA_E5261	4437006	1425468	0.756849	0.00480537	3234	0.00072887	Environmental	Water	NA	2013	57	Environmental/Livestock	Avian/Water	ST117	253
4	2010	NA	Avian	Livestock	AusGEM_00022	TEA_H030	4491282	1244216	0.783067	0.00418466	2714	0.000604282	Human	Human	NA	2001	58	Human/Livestock	Avian/Human	ST117	263
4	2010	NA	Avian	Livestock	AusGEM_00022	TEA_H561	4562873	1056158	0.812039	0.00353266	2341	0.000513054	Human	Human	NA	2001	59	Human/Livestock	Avian/Human	ST117	190
5	2010	NA	Avian	Livestock	AusGEM_00024	AusGEM_00036	4626578	1031199	0.817738	0.00340836	1693	0.000365929	Livestock	Avian	NA	2011	3	Livestock/Livestock	Avian/Avian	ST117	200
5	2010	NA	Avian	Livestock	AusGEM_00024	AusGEM_00040	4636751	1053794	0.814817	0.00347192	1739	0.000375047	Livestock	Avian	NA	2011	3	Livestock/Livestock	Avian/Avian	ST117	199
5	2010	NA	Avian	Livestock	AusGEM_00024	AusGEM_00060	4509786	1114199	0.801884	0.00375731	2627	0.000582511	Livestock	Avian	NA	2012	6	Livestock/Livestock	Avian/Avian	ST117	244
5	2010	NA	Avian	Livestock	AusGEM_00024	AusGEM_00065	4505929	1301643	0.775871	0.00435202	2685	0.000595882	Livestock	Avian	NA	2012	6	Livestock/Livestock	Avian/Avian	ST117	249
5	2010	NA	Avian	Livestock	AusGEM_00024	AusGEM_00067	4640486	1059447	0.81413	0.00348691	1742	0.000375392	Livestock	Avian	NA	2012	3	Livestock/Livestock	Avian/Avian	ST117	200
5	2010	NA	Avian	Livestock	AusGEM_00024	AusGEM_00068	4826024	509670	0.904479	0.00165992	940	0.000194777	Livestock	Avian	NA	2012	7	Livestock/Livestock	Avian/Avian	ST117	54
5	2010	NA	Avian	Livestock	AusGEM_00024	AusGEM_00074	4595790	1080819	0.809601	0.00358622	1779	0.000387093	Livestock	Avian	NA	2013	3	Livestock/Livestock	Avian/Avian	ST117	207
5	2010	NA	Avian	Livestock	AusGEM_00024	AusGEM_00085	4375731	1178949	0.787756	0.00407681	2550	0.00058276	Livestock	Avian	NA	2014	8	Livestock/Livestock	Avian/Avian	ST117	264
5	2010	NA	Avian	Livestock	AusGEM_00024	AusGEM_00086	4560029	1174877	0.795136	0.0039089	3179	0.000697145	Livestock	Avian	NA	2008	9	Livestock/Livestock	Avian/Avian	ST117	289
5	2010	NA	Avian	Livestock	AusGEM_00024	AusGEM_00094	4540206	1062680	0.810333	0.00357011	2557	0.00056319	Livestock	Avian	NA	2008	10	Livestock/Livestock	Avian/Avian	ST117	240
5	2010	NA	Avian	Livestock	AusGEM_00024	AusGEM_00095	4581956	1139488	0.800839	0.00378067	2869	0.000626152	Livestock	Avian	NA	2007	11	Livestock/Livestock	Avian/Avian	ST117	295
5	2010	NA	Avian	Livestock	AusGEM_00024	AusGEM_00096	4542168	1060858	0.810663	0.00356286	2533	0.000557663	Livestock	Avian	NA	2008	10	Livestock/Livestock	Avian/Avian	ST117	238
5	2010	NA	Avian	Livestock	AusGEM_00024	AusGEM_00101	4587477	1133354	0.80189	0.00375719	2774	0.00060469	Livestock	Avian	NA	2007	12	Livestock/Livestock	Avian/Avian	ST117	258
5	2010	NA	Avian	Livestock	AusGEM_00024	AusGEM_00104	4529733	1098496	0.804824	0.00369186	2624	0.000579284	Livestock	Avian	NA	2008	6	Livestock/Livestock	Avian/Avian	ST117	241
5	2010	NA	Avian	Livestock	AusGEM_00024	AusGEM_00105	4547041	1212800	0.789439	0.00403832	2573	0.000565863	Livestock	Avian	NA	2008	6	Livestock/Livestock	Avian/Avian	ST117	245
5	2010	NA	Avian	Livestock	AusGEM_00024	AusGEM_00106	4645636	943676	0.831164	0.00312041	1758	0.00037842	Livestock	Avian	NA	2007	13	Livestock/Livestock	Avian/Avian	ST117	202
5	2010	NA	Avian	Livestock	AusGEM_00024	AusGEM_00107	4619052	1048352	0.815021	0.00346746	1715	0.000371288	Livestock	Avian	NA	2008	3	Livestock/Livestock	Avian/Avian	ST117	199
5	2010	NA	Avian	Livestock	AusGEM_00024	AusGEM_00113	4656859	1237098	0.790107	0.00402306	1716	0.000368489	Livestock	Avian	NA	2008	3	Livestock/Livestock	Avian/Avian	ST117	194
5	2010	NA	Avian	Livestock	AusGEM_00024	AusGEM_00114	4536868	1128566	0.800798	0.00378159	2931	0.00064604	Livestock	Avian	NA	2008	14	Livestock/Livestock	Avian/Avian	ST117	253
5	2010	NA	Avian	Livestock	AusGEM_00024	AusGEM_00116	4555206	1423696	0.76188	0.00468389	2749	0.000603485	Livestock	Avian	NA	2008	6	Livestock/Livestock	Avian/Avian	ST117	239
5	2010	NA	Avian	Livestock	AusGEM_00024	AusGEM_00120	4537009	1196876	0.791263	0.00399674	3221	0.000709939	Livestock	Avian	NA	2009	15	Livestock/Livestock	Avian/Avian	ST117	329
5	2010	NA	Avian	Livestock	AusGEM_00024	AusGEM_00130	4573914	1203306	0.791715	0.00398644	3426	0.00074903	Livestock	Avian	NA	2015	16	Livestock/Livestock	Avian/Avian	ST117	384
5	2010	NA	Avian	Livestock	AusGEM_00024	AusGEM_00139	4556813	1124901	0.802014	0.00375442	2571	0.00056421	Livestock	Avian	NA	2016	17	Livestock/Livestock	Avian/Avian	ST117	281
5	2010	NA	Avian	Livestock	AusGEM_00024	AusGEM_00140	4556860	1127300	0.801677	0.00376195	2546	0.000558718	Livestock	Avian	NA	2016	17	Livestock/Livestock	Avian/Avian	ST117	276
5	2010	NA	Avian	Livestock	AusGEM_00024	AusGEM_00141	4556879	1127507	0.801648	0.00376258	2548	0.000559155	Livestock	Avian	NA	2016	17	Livestock/Livestock	Avian/Avian	ST117	276
5	2010	NA	Avian	Livestock	AusGEM_00024	AusGEM_00142	4556742	1135378	0.800535	0.00378747	2549	0.000559391	Livestock	Avian	NA	2016	17	Livestock/Livestock	Avian/Avian	ST117	276
5	2010	NA	Avian	Livestock	AusGEM_00024	AusGEM_00180	4847413	522902	0.902631	0.00169458	1391	0.000286957	Livestock	Avian	NA	2016	18	Livestock/Livestock	Avian/Avian	ST117	116
5	2010	NA	Avian	Livestock	AusGEM_00024	AusGEM_00181	4854546	516239	0.90388	0.00167114	1279	0.000263464	Livestock	Avian	NA	2016	19	Livestock/Livestock	Avian/Avian	ST117	74
5	2010	NA	Avian	Livestock	AusGEM_00024	AusGEM_00183	4843236	399886	0.923731	0.00130495	1144	0.000236206	Livestock	Avian	NA	2016	19	Livestock/Livestock	Avian/Avian	ST117	73
5	2010	NA	Avian	Livestock	AusGEM_00024	AusGEM_00184	4841834	403083	0.923148	0.00131555	1161	0.000239785	Livestock	Avian	NA	2016	19	Livestock/Livestock	Avian/Avian	ST117	77
5	2010	NA	Avian	Livestock	AusGEM_00024	AusGEM_00185	4853332	432818	0.918122	0.00140723	1287	0.000265179	Livestock	Avian	NA	2016	19	Livestock/Livestock	Avian/Avian	ST117	76
5	2010	NA	Avian	Livestock	AusGEM_00024	AusGEM_00186	4584138	864390	0.841353	0.00290636	1923	0.00041949	Livestock	Avian	NA	2016	20	Livestock/Livestock	Avian/Avian	ST117	202
5	2010	NA	Avian	Livestock	AusGEM_00024	AusGEM_00187	4586072	861724	0.841822	0.00289662	1917	0.000418005	Livestock	Avian	NA	2016	20	Livestock/Livestock	Avian/Avian	ST117	201
5	2010	NA	Avian	Livestock	AusGEM_00024	AusGEM_00188	4583583	864827	0.84127	0.0029081	1926	0.000420195	Livestock	Avian	NA	2016	20	Livestock/Livestock	Avian/Avian	ST117	201
5	2010	NA	Avian	Livestock	AusGEM_00024	AusGEM_00190	4582106	864452	0.841285	0.00290779	1923	0.000419676	Livestock	Avian	NA	2016	20	Livestock/Livestock	Avian/Avian	ST117	201
5	2010	NA	Avian	Livestock	AusGEM_00024	AusGEM_00191	4840384	403099	0.923124	0.00131599	1185	0.000244815	Livestock	Avian	NA	2016	19	Livestock/Livestock	Avian/Avian	ST117	86
5	2010	NA	Avian	Livestock	AusGEM_00024	AusGEM_00192	4841722	402017	0.923334	0.00131217	1144	0.00023628	Livestock	Avian	NA	2016	19	Livestock/Livestock	Avian/Avian	ST117	73
5	2010	NA	Avian	Livestock	AusGEM_00024	AusGEM_00193	4854223	520695	0.903125	0.0016853	1319	0.000271722	Livestock	Avian	NA	2016	19	Livestock/Livestock	Avian/Avian	ST117	78
5	2010	NA	Avian	Livestock	AusGEM_00024	AusGEM_00202	4852774	433870	0.917931	0.00141074	1281	0.000263973	Livestock	Avian	NA	2016	19	Livestock/Livestock	Avian/Avian	ST117	73
5	2010	NA	Avian	Livestock	AusGEM_00024	AusGEM_00203	4855535	519012	0.903431	0.00167955	1309	0.000269589	Livestock	Avian	NA	2016	19	Livestock/Livestock	Avian/Avian	ST117	73
5	2010	NA	Avian	Livestock	AusGEM_00024	AusGEM_00205	4853398	434563	0.91782	0.00141277	1287	0.000265175	Livestock	Avian	NA	2016	19	Livestock/Livestock	Avian/Avian	ST117	72
5	2010	NA	Avian	Livestock	AusGEM_00024	AusGEM_00209	4581028	859697	0.841989	0.00289314	1900	0.000414754	Livestock	Avian	NA	2016	20	Livestock/Livestock	Avian/Avian	ST117	203
5	2010	NA	Avian	Livestock	AusGEM_00024	AusGEM_00210	4647225	868530	0.842537	0.00288175	3002	0.000645977	Livestock	Avian	NA	2016	21	Livestock/Livestock	Avian/Avian	ST117	290
5	2010	NA	Avian	Livestock	AusGEM_00024	AusGEM_00212	4648894	868127	0.842646	0.00287948	2994	0.000644024	Livestock	Avian	NA	2016	21	Livestock/Livestock	Avian/Avian	ST117	290
5	2010	NA	Avian	Livestock	AusGEM_00024	AusGEM_00213	4647612	868462	0.842558	0.0028813	3000	0.000645493	Livestock	Avian	NA	2016	21	Livestock/Livestock	Avian/Avian	ST117	291
5	2010	NA	Avian	Livestock	AusGEM_00024	AusGEM_00214	4647535	869150	0.842451	0.00288353	3003	0.000646149	Livestock	Avian	NA	2016	21	Livestock/Livestock	Avian/Avian	ST117	290
5	2010	NA	Avian	Livestock	AusGEM_00024	AusGEM_00215	4646637	869430	0.842382	0.00288496	3008	0.00064735	Livestock	Avian	NA	2016	21	Livestock/Livestock	Avian/Avian	ST117	290
5	2010	NA	Avian	Livestock	AusGEM_00024	AusGEM_00216	4655969	865213	0.843292	0.00286606	3040	0.000652925	Livestock	Avian	NA	2016	21	Livestock/Livestock	Avian/Avian	ST117	290
5	2010	NA	Avian	Livestock	AusGEM_00024	AusGEM_00217	4653232	863557	0.843467	0.00286242	3007	0.000646217	Livestock	Avian	NA	2016	21	Livestock/Livestock	Avian/Avian	ST117	291
5	2010	NA	Avian	Livestock	AusGEM_00024	AusGEM_00218	4648880	874138	0.841728	0.00289856	2993	0.000643811	Livestock	Avian	NA	2016	21	Livestock/Livestock	Avian/Avian	ST117	290
5	2010	NA	Avian	Livestock	AusGEM_00024	AusGEM_00221	4583905	857347	0.842436	0.00288384	1886	0.00041144	Livestock	Avian	NA	2016	20	Livestock/Livestock	Avian/Avian	ST117	201
5	2010	NA	Avian	Livestock	AusGEM_00024	AusGEM_00223	4583853	857628	0.842391	0.00288478	1886	0.000411444	Livestock	Avian	NA	2016	20	Livestock/Livestock	Avian/Avian	ST117	201
5	2010	NA	Avian	Livestock	AusGEM_00024	AusGEM_00224	4586367	854837	0.842896	0.00287429	1880	0.000409911	Livestock	Avian	NA	2016	20	Livestock/Livestock	Avian/Avian	ST117	201
5	2010	NA	Avian	Livestock	AusGEM_00024	AusGEM_00225	4585669	854302	0.842958	0.00287299	1876	0.000409101	Livestock	Avian	NA	2016	20	Livestock/Livestock	Avian/Avian	ST117	201
5	2010	NA	Avian	Livestock	AusGEM_00024	AusGEM_00228	4613000	1040809	0.81591	0.00344809	2818	0.000610882	Livestock	Avian	NA	2016	22	Livestock/Livestock	Avian/Avian	ST117	281
5	2010	NA	Avian	Livestock	AusGEM_00024	AusGEM_00229	4611057	1039190	0.816081	0.00344437	2806	0.000608537	Livestock	Avian	NA	2016	22	Livestock/Livestock	Avian/Avian	ST117	281
5	2010	NA	Avian	Livestock	AusGEM_00024	AusGEM_00230	4614043	1038251	0.816313	0.00343931	2828	0.000612911	Livestock	Avian	NA	2016	22	Livestock/Livestock	Avian/Avian	ST117	281
5	2010	NA	Avian	Livestock	AusGEM_00024	AusGEM_00231	4613995	1037305	0.816448	0.00343637	2815	0.0006101	Livestock	Avian	NA	2016	22	Livestock/Livestock	Avian/Avian	ST117	281
5	2010	NA	Avian	Livestock	AusGEM_00024	AusGEM_00232	4613179	1036817	0.816492	0.00343541	2809	0.000608908	Livestock	Avian	NA	2016	22	Livestock/Livestock	Avian/Avian	ST117	281
5	2010	NA	Avian	Livestock	AusGEM_00024	AusGEM_00233	4516686	1107709	0.803053	0.00373125	3185	0.000705163	Livestock	Avian	NA	2016	23	Livestock/Livestock	Avian/Avian	ST117	288
5	2010	NA	Avian	Livestock	AusGEM_00024	AusGEM_00238	4610799	1040212	0.815925	0.00344777	2810	0.000609439	Livestock	Avian	NA	2016	22	Livestock/Livestock	Avian/Avian	ST117	281
5	2010	NA	Avian	Livestock	AusGEM_00024	AusGEM_00239	4613077	1075681	0.810911	0.00355741	2794	0.00060567	Livestock	Avian	NA	2016	22	Livestock/Livestock	Avian/Avian	ST117	282
5	2010	NA	Avian	Livestock	AusGEM_00024	AusGEM_00240	4610375	1042828	0.815533	0.00345629	2812	0.000609929	Livestock	Avian	NA	2016	22	Livestock/Livestock	Avian/Avian	ST117	282
5	2010	NA	Avian	Livestock	AusGEM_00024	AusGEM_00245	4519982	1099370	0.80436	0.00370216	3198	0.000707525	Livestock	Avian	NA	2016	23	Livestock/Livestock	Avian/Avian	ST117	287
5	2010	NA	Avian	Livestock	AusGEM_00024	AusGEM_00253	4517174	1105149	0.803436	0.00372273	3176	0.000703094	Livestock	Avian	NA	2016	23	Livestock/Livestock	Avian/Avian	ST117	289
5	2010	NA	Avian	Livestock	AusGEM_00024	AusGEM_00254	4516440	1105329	0.803384	0.00372387	3191	0.00070653	Livestock	Avian	NA	2016	23	Livestock/Livestock	Avian/Avian	ST117	288
5	2010	NA	Avian	Livestock	AusGEM_00024	AusGEM_00255	4517778	1101286	0.804009	0.00370997	3153	0.000697909	Livestock	Avian	NA	2016	23	Livestock/Livestock	Avian/Avian	ST117	288
5	2010	NA	Avian	Livestock	AusGEM_00024	AusGEM_00256	4517307	1105719	0.803359	0.00372444	3179	0.000703738	Livestock	Avian	NA	2016	23	Livestock/Livestock	Avian/Avian	ST117	288
5	2010	NA	Avian	Livestock	AusGEM_00024	AusGEM_00257	4554934	1037974	0.814412	0.00348074	3089	0.000678166	Livestock	Avian	NA	2016	24	Livestock/Livestock	Avian/Avian	ST117	277
5	2010	NA	Avian	Livestock	AusGEM_00024	AusGEM_00282	4625422	1234509	0.78933	0.00404079	1718	0.000371426	Livestock	Avian	NA	2016	3	Livestock/Livestock	Avian/Avian	ST117	205
5	2010	NA	Avian	Livestock	AusGEM_00024	AusGEM_00286	4541154	1172042	0.794854	0.00391528	2602	0.000572982	Livestock	Avian	NA	2016	25	Livestock/Livestock	Avian/Avian	ST117	267
5	2010	NA	Avian	Livestock	AusGEM_00024	AusGEM_00287	4540711	1174520	0.794493	0.00392343	2613	0.000575461	Livestock	Avian	NA	2016	25	Livestock/Livestock	Avian/Avian	ST117	267
5	2010	NA	Avian	Livestock	AusGEM_00024	AusGEM_00288	4543146	1169263	0.795312	0.00390492	2614	0.000575372	Livestock	Avian	NA	2016	25	Livestock/Livestock	Avian/Avian	ST117	270
5	2010	NA	Avian	Livestock	AusGEM_00024	AusGEM_00289	4541995	1170349	0.795119	0.00390927	2599	0.000572216	Livestock	Avian	NA	2016	25	Livestock/Livestock	Avian/Avian	ST117	267
5	2010	NA	Avian	Livestock	AusGEM_00024	AusGEM_00293	4626619	1234200	0.789415	0.00403886	1702	0.000367871	Livestock	Avian	NA	2016	3	Livestock/Livestock	Avian/Avian	ST117	204
5	2010	NA	Avian	Livestock	AusGEM_00024	AusGEM_00302	4610570	1130887	0.803031	0.00373173	3528	0.000765198	Livestock	Avian	NA	2016	26	Livestock/Livestock	Avian/Avian	ST117	342
5	2010	NA	Avian	Livestock	AusGEM_00024	AusGEM_00303	4605940	1134061	0.802428	0.00374517	3554	0.000771612	Livestock	Avian	NA	2016	26	Livestock/Livestock	Avian/Avian	ST117	351
5	2010	NA	Avian	Livestock	AusGEM_00024	AusGEM_00305	4609612	1130825	0.803007	0.00373227	3538	0.000767527	Livestock	Avian	NA	2016	26	Livestock/Livestock	Avian/Avian	ST117	340
5	2010	NA	Avian	Livestock	AusGEM_00024	AusGEM_00306	4607433	1133180	0.802603	0.00374128	3531	0.00076637	Livestock	Avian	NA	2016	26	Livestock/Livestock	Avian/Avian	ST117	339
5	2010	NA	Avian	Livestock	AusGEM_00024	AusGEM_00307	4607583	1178790	0.796282	0.00388303	3527	0.000765477	Livestock	Avian	NA	2016	26	Livestock/Livestock	Avian/Avian	ST117	339
5	2010	NA	Avian	Livestock	AusGEM_00024	AusGEM_00315	4629480	1236746	0.789175	0.00404434	1671	0.000360948	Livestock	Avian	NA	2016	3	Livestock/Livestock	Avian/Avian	ST117	204
5	2010	NA	Avian	Livestock	AusGEM_00024	AusGEM_00323	4663605	785682	0.855819	0.00260887	1596	0.000342225	Livestock	Avian	NA	2015	27	Livestock/Livestock	Avian/Avian	ST117	158
5	2010	NA	Avian	Livestock	AusGEM_00024	AusGEM_00326	4629517	1236581	0.789199	0.0040438	1672	0.000361161	Livestock	Avian	NA	2016	3	Livestock/Livestock	Avian/Avian	ST117	204
5	2010	NA	Avian	Livestock	AusGEM_00024	AusGEM_00393	4651218	1265583	0.786103	0.00411471	1762	0.000378825	Companion Animal	Canine	NA	2011	3	Companion Animal/Livestock	Avian/Canine	ST117	203
5	2010	NA	Avian	Livestock	AusGEM_00024	AusGEM_00401	4617249	937285	0.831258	0.00311843	1517	0.000328551	Companion Animal	Canine	NA	2011	28	Companion Animal/Livestock	Avian/Canine	ST117	184
5	2010	NA	Avian	Livestock	AusGEM_00024	AusGEM_00411	4294334	1181616	0.784217	0.00415812	2765	0.000643872	Companion Animal	Canine	NA	2011	29	Companion Animal/Livestock	Avian/Canine	ST117	261
5	2010	NA	Avian	Livestock	AusGEM_00024	AusGEM_00452	4640356	1111317	0.806784	0.00364841	1715	0.000369584	Companion Animal	Canine	NA	2012	3	Companion Animal/Livestock	Avian/Canine	ST117	206
5	2010	NA	Avian	Livestock	AusGEM_00024	AusGEM_00614	4650068	986918	0.824921	0.00325346	2487	0.000534831	Companion Animal	Canine	NA	2015	30	Companion Animal/Livestock	Avian/Canine	ST117	232
5	2010	NA	Avian	Livestock	AusGEM_00024	AusGEM_00786	4486733	1135001	0.798105	0.00384198	2320	0.00051708	Human	Human	NA	2014	31	Human/Livestock	Avian/Human	ST117	240
5	2010	NA	Avian	Livestock	AusGEM_00024	AusGEM_00908	4599817	1043243	0.815128	0.00346512	2217	0.000481976	Livestock	Porcine	NA	2007	32	Livestock/Livestock	Avian/Porcine	ST117	185
5	2010	NA	Avian	Livestock	AusGEM_00024	AusGEM_00929	4566418	1230258	0.787765	0.0040766	2343	0.000513094	Livestock	Porcine	NA	2017	33	Livestock/Livestock	Avian/Porcine	ST117	211
5	2010	NA	Avian	Livestock	AusGEM_00024	AusGEM_01406	4611825	1263709	0.78492	0.00414193	2754	0.000597161	Human	Human	NA	2006	34	Human/Livestock	Avian/Human	ST117	258
5	2010	NA	Avian	Livestock	AusGEM_00024	AusGEM_01885	4610496	985888	0.823835	0.00327676	2479	0.000537686	Human	Human	NA	2006	35	Human/Livestock	Avian/Human	ST117	225
5	2010	NA	Avian	Livestock	AusGEM_00024	AusGEM_01903	4599738	1004828	0.820713	0.00334397	2746	0.000596991	Human	Human	NA	2006	36	Human/Livestock	Avian/Human	ST117	320
5	2010	NA	Avian	Livestock	AusGEM_00024	AUSMDU00008374	4459327	1025214	0.813072	0.00351003	2480	0.000556138	Human	Human	Swab	2017	37	Human/Livestock	Avian/Human	ST117	229
5	2010	NA	Avian	Livestock	AusGEM_00024	AUSMDU00023223	4703721	620025	0.883536	0.00205893	1474	0.000313369	Human	Human	Urine	2018	38	Human/Livestock	Avian/Human	ST117	81
5	2010	NA	Avian	Livestock	AusGEM_00024	AUSMDU00035564	4578278	1296073	0.779367	0.00427043	2473	0.000540159	Human	Human	Swab	2019	39	Human/Livestock	Avian/Human	ST117	279
5	2010	NA	Avian	Livestock	AusGEM_00024	SRR10065349	4695381	1007547	0.823328	0.00328764	2466	0.000525197	Livestock	Avian	ExPEC other	2009	40	Livestock/Livestock	Avian/Avian	ST117	227
5	2010	NA	Avian	Livestock	AusGEM_00024	SRR10065351	4696202	1007185	0.823406	0.00328597	2458	0.000523402	Livestock	Avian	ExPEC other	2009	40	Livestock/Livestock	Avian/Avian	ST117	227
5	2010	NA	Avian	Livestock	AusGEM_00024	SRR10065352	4524929	1262870	0.781805	0.00421386	3071	0.000678685	Livestock	Avian	ExPEC other	2017	41	Livestock/Livestock	Avian/Avian	ST117	293
5	2010	NA	Avian	Livestock	AusGEM_00024	SRR14160928	4410850	1174874	0.789665	0.00403316	3298	0.000747702	Livestock	Porcine	Unknown	2019	42	Livestock/Livestock	Avian/Porcine	ST117	384
5	2010	NA	Avian	Livestock	AusGEM_00024	SRR7828747	4593729	1232847	0.78841	0.00406184	2294	0.000499376	Human	Human	Blood	2016	43	Human/Livestock	Avian/Human	ST117	196
5	2010	NA	Avian	Livestock	AusGEM_00024	TEA_2H_103_1	4635173	910972	0.835747	0.00302367	2504	0.000540217	Human	Human	NA	2011	30	Human/Livestock	Avian/Human	ST117	228
5	2010	NA	Avian	Livestock	AusGEM_00024	TEA_2H_290_1	4598793	977999	0.824631	0.00325968	1973	0.000429026	Human	Human	NA	2011	44	Human/Livestock	Avian/Human	ST117	169
5	2010	NA	Avian	Livestock	AusGEM_00024	TEA_2H_434_21	4618323	1073126	0.811449	0.00354559	1749	0.000378709	Human	Human	NA	2011	3	Human/Livestock	Avian/Human	ST117	206
5	2010	NA	Avian	Livestock	AusGEM_00024	TEA_B1075	4509570	1051558	0.810909	0.00355745	2469	0.000547502	Livestock	Avian	NA	2002	45	Livestock/Livestock	Avian/Avian	ST117	231
5	2010	NA	Avian	Livestock	AusGEM_00024	TEA_B1932b	4539543	1146568	0.798356	0.00383633	3344	0.000736638	Livestock	Avian	NA	2011	46	Livestock/Livestock	Avian/Avian	ST117	328
5	2010	NA	Avian	Livestock	AusGEM_00024	TEA_C1_119	4414685	1401184	0.759076	0.00475145	2752	0.000623374	Food	Poultry Meat	NA	2013	47	Food/Livestock	Avian/Poultry Meat	ST117	265
5	2010	NA	Avian	Livestock	AusGEM_00024	TEA_C1_123	4670217	836343	0.848119	0.00276631	2730	0.000584555	Food	Poultry Meat	NA	2013	48	Food/Livestock	Avian/Poultry Meat	ST117	243
5	2010	NA	Avian	Livestock	AusGEM_00024	TEA_C2_100	4623848	977912	0.825428	0.00324261	1745	0.000377391	Food	Poultry Meat	NA	2013	3	Food/Livestock	Avian/Poultry Meat	ST117	205
5	2010	NA	Avian	Livestock	AusGEM_00024	TEA_C2_102	4629512	974459	0.826113	0.00322795	1751	0.000378226	Food	Poultry Meat	NA	2013	3	Food/Livestock	Avian/Poultry Meat	ST117	205
5	2010	NA	Avian	Livestock	AusGEM_00024	TEA_C2_103	4546974	1084749	0.807386	0.00363509	3153	0.000693428	Food	Poultry Meat	NA	2013	49	Food/Livestock	Avian/Poultry Meat	ST117	275
5	2010	NA	Avian	Livestock	AusGEM_00024	TEA_C2_106	4721499	681177	0.873919	0.00224686	1431	0.000303082	Food	Poultry Meat	NA	2013	50	Food/Livestock	Avian/Poultry Meat	ST117	95
5	2010	NA	Avian	Livestock	AusGEM_00024	TEA_C2_13	4712292	687357	0.872703	0.00227082	1448	0.000307281	Food	Poultry Meat	NA	2013	50	Food/Livestock	Avian/Poultry Meat	ST117	97
5	2010	NA	Avian	Livestock	AusGEM_00024	TEA_C2_27	4787798	570884	0.893466	0.00186803	1092	0.00022808	Food	Poultry Meat	NA	2013	51	Food/Livestock	Avian/Poultry Meat	ST117	48
5	2010	NA	Avian	Livestock	AusGEM_00024	TEA_C2_97	4570942	1195337	0.792702	0.00396402	3527	0.000771613	Food	Poultry Meat	NA	2013	52	Food/Livestock	Avian/Poultry Meat	ST117	374
5	2010	NA	Avian	Livestock	AusGEM_00024	TEA_C3_65	4513722	1083724	0.80639	0.00365714	2704	0.000599062	Food	Poultry Meat	NA	2013	53	Food/Livestock	Avian/Poultry Meat	ST117	260
5	2010	NA	Avian	Livestock	AusGEM_00024	TEA_C3_70	4557390	1027726	0.815988	0.00344638	2624	0.000575768	Food	Poultry Meat	NA	2013	54	Food/Livestock	Avian/Poultry Meat	ST117	257
5	2010	NA	Avian	Livestock	AusGEM_00024	TEA_C3_72	4493130	1309806	0.774286	0.0043892	2935	0.000653219	Food	Poultry Meat	NA	2013	55	Food/Livestock	Avian/Poultry Meat	ST117	280
5	2010	NA	Avian	Livestock	AusGEM_00024	TEA_C4_85	4633441	977514	0.825785	0.00323496	2511	0.00054193	Food	Poultry Meat	NA	2013	30	Food/Livestock	Avian/Poultry Meat	ST117	233
5	2010	NA	Avian	Livestock	AusGEM_00024	TEA_C4_86	4780199	485289	0.907836	0.00159723	936	0.000195808	Food	Poultry Meat	NA	2013	7	Food/Livestock	Avian/Poultry Meat	ST117	55
5	2010	NA	Avian	Livestock	AusGEM_00024	TEA_C4_93	4555896	1230072	0.787404	0.00408486	2926	0.000642245	Food	Poultry Meat	NA	2013	56	Food/Livestock	Avian/Poultry Meat	ST117	269
5	2010	NA	Avian	Livestock	AusGEM_00024	TEA_C4_94	4565429	1199539	0.791926	0.00398165	3528	0.000772764	Food	Poultry Meat	NA	2013	52	Food/Livestock	Avian/Poultry Meat	ST117	370
5	2010	NA	Avian	Livestock	AusGEM_00024	TEA_C4_95	4393357	1170196	0.789667	0.0040331	2542	0.000578601	Food	Poultry Meat	NA	2013	8	Food/Livestock	Avian/Poultry Meat	ST117	264
5	2010	NA	Avian	Livestock	AusGEM_00024	TEA_E5261	4600212	975338	0.825069	0.00325029	1843	0.000400634	Environmental	Water	NA	2013	57	Environmental/Livestock	Avian/Water	ST117	169
5	2010	NA	Avian	Livestock	AusGEM_00024	TEA_H030	4575959	951144	0.827913	0.00318952	2202	0.000481211	Human	Human	NA	2001	58	Human/Livestock	Avian/Human	ST117	251
5	2010	NA	Avian	Livestock	AusGEM_00024	TEA_H561	4529868	998450	0.819394	0.00337248	2455	0.000541958	Human	Human	NA	2001	59	Human/Livestock	Avian/Human	ST117	231
3	2011	NA	Avian	Livestock	AusGEM_00036	AusGEM_00040	5161066	80869	0.984573	0.00025174	57	1.10442e-05	Livestock	Avian	NA	2011	3	Livestock/Livestock	Avian/Avian	ST117	1
3	2011	NA	Avian	Livestock	AusGEM_00036	AusGEM_00060	4575621	1058234	0.812165	0.0035299	2654	0.000580031	Livestock	Avian	NA	2012	6	Livestock/Livestock	Avian/Avian	ST117	249
3	2011	NA	Avian	Livestock	AusGEM_00036	AusGEM_00065	4639380	1110446	0.806873	0.00364643	3105	0.00066927	Livestock	Avian	NA	2012	6	Livestock/Livestock	Avian/Avian	ST117	254
3	2011	NA	Avian	Livestock	AusGEM_00036	AusGEM_00067	5171457	73210	0.986041	0.000227527	44	8.50824e-06	Livestock	Avian	NA	2012	3	Livestock/Livestock	Avian/Avian	ST117	5
3	2011	NA	Avian	Livestock	AusGEM_00036	AusGEM_00068	4619980	997463	0.822435	0.00330685	1678	0.000363205	Livestock	Avian	NA	2012	7	Livestock/Livestock	Avian/Avian	ST117	206
3	2011	NA	Avian	Livestock	AusGEM_00036	AusGEM_00074	5092402	163300	0.968929	0.000513114	223	4.37907e-05	Livestock	Avian	NA	2013	3	Livestock/Livestock	Avian/Avian	ST117	10
3	2011	NA	Avian	Livestock	AusGEM_00036	AusGEM_00085	4367402	1271312	0.774539	0.00438326	2738	0.000626917	Livestock	Avian	NA	2014	8	Livestock/Livestock	Avian/Avian	ST117	284
3	2011	NA	Avian	Livestock	AusGEM_00036	AusGEM_00086	4599525	1171590	0.796991	0.00386705	3163	0.00068768	Livestock	Avian	NA	2008	9	Livestock/Livestock	Avian/Avian	ST117	295
3	2011	NA	Avian	Livestock	AusGEM_00036	AusGEM_00094	4564435	1089927	0.807241	0.00363829	2535	0.000555381	Livestock	Avian	NA	2008	10	Livestock/Livestock	Avian/Avian	ST117	245
3	2011	NA	Avian	Livestock	AusGEM_00036	AusGEM_00095	4672823	1033459	0.818891	0.00338336	3363	0.000719693	Livestock	Avian	NA	2007	11	Livestock/Livestock	Avian/Avian	ST117	297
3	2011	NA	Avian	Livestock	AusGEM_00036	AusGEM_00096	4562905	1095089	0.806453	0.00365574	2529	0.000554252	Livestock	Avian	NA	2008	10	Livestock/Livestock	Avian/Avian	ST117	243
3	2011	NA	Avian	Livestock	AusGEM_00036	AusGEM_00101	4680146	1023721	0.820522	0.00334809	3262	0.000696987	Livestock	Avian	NA	2007	12	Livestock/Livestock	Avian/Avian	ST117	261
3	2011	NA	Avian	Livestock	AusGEM_00036	AusGEM_00104	4601466	1030735	0.816993	0.00342454	2636	0.000572861	Livestock	Avian	NA	2008	6	Livestock/Livestock	Avian/Avian	ST117	247
3	2011	NA	Avian	Livestock	AusGEM_00036	AusGEM_00105	4610387	1161813	0.798723	0.0038281	2597	0.000563293	Livestock	Avian	NA	2008	6	Livestock/Livestock	Avian/Avian	ST117	250
3	2011	NA	Avian	Livestock	AusGEM_00036	AusGEM_00106	5066574	177505	0.966151	0.00056018	119	2.34873e-05	Livestock	Avian	NA	2007	13	Livestock/Livestock	Avian/Avian	ST117	19
3	2011	NA	Avian	Livestock	AusGEM_00036	AusGEM_00107	5054850	252461	0.952431	0.00079566	86	1.70134e-05	Livestock	Avian	NA	2008	3	Livestock/Livestock	Avian/Avian	ST117	12
3	2011	NA	Avian	Livestock	AusGEM_00036	AusGEM_00113	5073726	479069	0.913725	0.00148807	107	2.1089e-05	Livestock	Avian	NA	2008	3	Livestock/Livestock	Avian/Avian	ST117	9
3	2011	NA	Avian	Livestock	AusGEM_00036	AusGEM_00114	4558661	1160685	0.79706	0.00386549	2971	0.000651726	Livestock	Avian	NA	2008	14	Livestock/Livestock	Avian/Avian	ST117	263
3	2011	NA	Avian	Livestock	AusGEM_00036	AusGEM_00116	4618742	1372329	0.770938	0.00446806	2706	0.000585874	Livestock	Avian	NA	2008	6	Livestock/Livestock	Avian/Avian	ST117	243
3	2011	NA	Avian	Livestock	AusGEM_00036	AusGEM_00120	4549660	1247279	0.784838	0.00414381	3210	0.000705547	Livestock	Avian	NA	2009	15	Livestock/Livestock	Avian/Avian	ST117	330
3	2011	NA	Avian	Livestock	AusGEM_00036	AusGEM_00130	4556093	1314653	0.776067	0.00434744	3261	0.000715745	Livestock	Avian	NA	2015	16	Livestock/Livestock	Avian/Avian	ST117	391
3	2011	NA	Avian	Livestock	AusGEM_00036	AusGEM_00139	4576096	1162040	0.797488	0.00385585	2548	0.000556807	Livestock	Avian	NA	2016	17	Livestock/Livestock	Avian/Avian	ST117	285
3	2011	NA	Avian	Livestock	AusGEM_00036	AusGEM_00140	4579292	1158141	0.798143	0.00384112	2524	0.000551177	Livestock	Avian	NA	2016	17	Livestock/Livestock	Avian/Avian	ST117	280
3	2011	NA	Avian	Livestock	AusGEM_00036	AusGEM_00141	4579378	1158214	0.798136	0.00384128	2525	0.000551385	Livestock	Avian	NA	2016	17	Livestock/Livestock	Avian/Avian	ST117	280
3	2011	NA	Avian	Livestock	AusGEM_00036	AusGEM_00142	4579889	1164789	0.79724	0.00386143	2527	0.00055176	Livestock	Avian	NA	2016	17	Livestock/Livestock	Avian/Avian	ST117	280
3	2011	NA	Avian	Livestock	AusGEM_00036	AusGEM_00180	4566982	1159469	0.797524	0.00385504	2249	0.000492448	Livestock	Avian	NA	2016	18	Livestock/Livestock	Avian/Avian	ST117	260
3	2011	NA	Avian	Livestock	AusGEM_00036	AusGEM_00181	4572964	1155108	0.798343	0.00383664	2149	0.000469936	Livestock	Avian	NA	2016	19	Livestock/Livestock	Avian/Avian	ST117	221
3	2011	NA	Avian	Livestock	AusGEM_00036	AusGEM_00183	4553660	1054743	0.811935	0.00353493	1868	0.000410219	Livestock	Avian	NA	2016	19	Livestock/Livestock	Avian/Avian	ST117	220
3	2011	NA	Avian	Livestock	AusGEM_00036	AusGEM_00184	4552724	1057008	0.811576	0.00354281	1889	0.000414916	Livestock	Avian	NA	2016	19	Livestock/Livestock	Avian/Avian	ST117	224
3	2011	NA	Avian	Livestock	AusGEM_00036	AusGEM_00185	4570853	1073481	0.809813	0.00358156	2127	0.00046534	Livestock	Avian	NA	2016	19	Livestock/Livestock	Avian/Avian	ST117	223
3	2011	NA	Avian	Livestock	AusGEM_00036	AusGEM_00186	4586213	935945	0.830511	0.00313426	1805	0.000393571	Livestock	Avian	NA	2016	20	Livestock/Livestock	Avian/Avian	ST117	210
3	2011	NA	Avian	Livestock	AusGEM_00036	AusGEM_00187	4585721	938131	0.830167	0.00314156	1805	0.000393613	Livestock	Avian	NA	2016	20	Livestock/Livestock	Avian/Avian	ST117	209
3	2011	NA	Avian	Livestock	AusGEM_00036	AusGEM_00188	4585651	936396	0.830426	0.00313607	1811	0.000394928	Livestock	Avian	NA	2016	20	Livestock/Livestock	Avian/Avian	ST117	209
3	2011	NA	Avian	Livestock	AusGEM_00036	AusGEM_00190	4584338	935693	0.830491	0.00313468	1811	0.000395041	Livestock	Avian	NA	2016	20	Livestock/Livestock	Avian/Avian	ST117	209
3	2011	NA	Avian	Livestock	AusGEM_00036	AusGEM_00191	4551391	1056790	0.811563	0.0035431	1917	0.00042119	Livestock	Avian	NA	2016	19	Livestock/Livestock	Avian/Avian	ST117	231
3	2011	NA	Avian	Livestock	AusGEM_00036	AusGEM_00192	4552565	1056036	0.811711	0.00353985	1876	0.000412075	Livestock	Avian	NA	2016	19	Livestock/Livestock	Avian/Avian	ST117	220
3	2011	NA	Avian	Livestock	AusGEM_00036	AusGEM_00193	4568611	1167624	0.796448	0.00387929	2161	0.00047301	Livestock	Avian	NA	2016	19	Livestock/Livestock	Avian/Avian	ST117	224
3	2011	NA	Avian	Livestock	AusGEM_00036	AusGEM_00202	4570308	1074507	0.809647	0.00358521	2125	0.000464958	Livestock	Avian	NA	2016	19	Livestock/Livestock	Avian/Avian	ST117	220
3	2011	NA	Avian	Livestock	AusGEM_00036	AusGEM_00203	4570120	1165547	0.79679	0.00387158	2144	0.000469134	Livestock	Avian	NA	2016	19	Livestock/Livestock	Avian/Avian	ST117	220
3	2011	NA	Avian	Livestock	AusGEM_00036	AusGEM_00205	4570055	1076954	0.809288	0.00359313	2128	0.00046564	Livestock	Avian	NA	2016	19	Livestock/Livestock	Avian/Avian	ST117	219
3	2011	NA	Avian	Livestock	AusGEM_00036	AusGEM_00209	4584128	929202	0.831463	0.00311408	1812	0.000395277	Livestock	Avian	NA	2016	20	Livestock/Livestock	Avian/Avian	ST117	211
3	2011	NA	Avian	Livestock	AusGEM_00036	AusGEM_00210	4524354	1189977	0.791756	0.00398552	3001	0.000663299	Livestock	Avian	NA	2016	21	Livestock/Livestock	Avian/Avian	ST117	299
3	2011	NA	Avian	Livestock	AusGEM_00036	AusGEM_00212	4526084	1189452	0.791891	0.00398244	2985	0.00065951	Livestock	Avian	NA	2016	21	Livestock/Livestock	Avian/Avian	ST117	299
3	2011	NA	Avian	Livestock	AusGEM_00036	AusGEM_00213	4524967	1189457	0.79185	0.00398338	2999	0.000662767	Livestock	Avian	NA	2016	21	Livestock/Livestock	Avian/Avian	ST117	299
3	2011	NA	Avian	Livestock	AusGEM_00036	AusGEM_00214	4524681	1190563	0.791686	0.0039871	2999	0.000662809	Livestock	Avian	NA	2016	21	Livestock/Livestock	Avian/Avian	ST117	299
3	2011	NA	Avian	Livestock	AusGEM_00036	AusGEM_00215	4524144	1190121	0.791728	0.00398615	3003	0.000663772	Livestock	Avian	NA	2016	21	Livestock/Livestock	Avian/Avian	ST117	299
3	2011	NA	Avian	Livestock	AusGEM_00036	AusGEM_00216	4531337	1190182	0.791981	0.00398039	3017	0.000665808	Livestock	Avian	NA	2016	21	Livestock/Livestock	Avian/Avian	ST117	299
3	2011	NA	Avian	Livestock	AusGEM_00036	AusGEM_00217	4525909	1193908	0.791268	0.00399661	3020	0.000667269	Livestock	Avian	NA	2016	21	Livestock/Livestock	Avian/Avian	ST117	300
3	2011	NA	Avian	Livestock	AusGEM_00036	AusGEM_00218	4526151	1195301	0.791084	0.0040008	2983	0.000659059	Livestock	Avian	NA	2016	21	Livestock/Livestock	Avian/Avian	ST117	299
3	2011	NA	Avian	Livestock	AusGEM_00036	AusGEM_00221	4586526	927810	0.831746	0.00310809	1804	0.000393326	Livestock	Avian	NA	2016	20	Livestock/Livestock	Avian/Avian	ST117	209
3	2011	NA	Avian	Livestock	AusGEM_00036	AusGEM_00223	4586578	927883	0.831736	0.00310829	1801	0.000392667	Livestock	Avian	NA	2016	20	Livestock/Livestock	Avian/Avian	ST117	209
3	2011	NA	Avian	Livestock	AusGEM_00036	AusGEM_00224	4586366	930544	0.831329	0.00311692	1819	0.00039661	Livestock	Avian	NA	2016	20	Livestock/Livestock	Avian/Avian	ST117	209
3	2011	NA	Avian	Livestock	AusGEM_00036	AusGEM_00225	4585468	930409	0.831322	0.00311707	1816	0.000396034	Livestock	Avian	NA	2016	20	Livestock/Livestock	Avian/Avian	ST117	209
3	2011	NA	Avian	Livestock	AusGEM_00036	AusGEM_00228	4624309	1093896	0.808699	0.00360609	2656	0.000574356	Livestock	Avian	NA	2016	22	Livestock/Livestock	Avian/Avian	ST117	287
3	2011	NA	Avian	Livestock	AusGEM_00036	AusGEM_00229	4624442	1088125	0.809521	0.00358799	2653	0.000573691	Livestock	Avian	NA	2016	22	Livestock/Livestock	Avian/Avian	ST117	287
3	2011	NA	Avian	Livestock	AusGEM_00036	AusGEM_00230	4624201	1093640	0.808732	0.00360537	2663	0.000575883	Livestock	Avian	NA	2016	22	Livestock/Livestock	Avian/Avian	ST117	287
3	2011	NA	Avian	Livestock	AusGEM_00036	AusGEM_00231	4624012	1092976	0.80882	0.00360344	2657	0.000574609	Livestock	Avian	NA	2016	22	Livestock/Livestock	Avian/Avian	ST117	287
3	2011	NA	Avian	Livestock	AusGEM_00036	AusGEM_00232	4624395	1090090	0.809241	0.00359415	2649	0.000572832	Livestock	Avian	NA	2016	22	Livestock/Livestock	Avian/Avian	ST117	287
3	2011	NA	Avian	Livestock	AusGEM_00036	AusGEM_00233	4536737	1143312	0.798714	0.00382829	3323	0.000732465	Livestock	Avian	NA	2016	23	Livestock/Livestock	Avian/Avian	ST117	301
3	2011	NA	Avian	Livestock	AusGEM_00036	AusGEM_00238	4624106	1089303	0.809343	0.00359191	2655	0.000574165	Livestock	Avian	NA	2016	22	Livestock/Livestock	Avian/Avian	ST117	287
3	2011	NA	Avian	Livestock	AusGEM_00036	AusGEM_00239	4626440	1124660	0.804444	0.00370029	2636	0.000569769	Livestock	Avian	NA	2016	22	Livestock/Livestock	Avian/Avian	ST117	288
3	2011	NA	Avian	Livestock	AusGEM_00036	AusGEM_00240	4623871	1091541	0.809018	0.00359907	2660	0.000575276	Livestock	Avian	NA	2016	22	Livestock/Livestock	Avian/Avian	ST117	288
3	2011	NA	Avian	Livestock	AusGEM_00036	AusGEM_00245	4536055	1142929	0.798744	0.00382762	3331	0.000734339	Livestock	Avian	NA	2016	23	Livestock/Livestock	Avian/Avian	ST117	299
3	2011	NA	Avian	Livestock	AusGEM_00036	AusGEM_00253	4536706	1141790	0.798927	0.0038235	3324	0.00073269	Livestock	Avian	NA	2016	23	Livestock/Livestock	Avian/Avian	ST117	301
3	2011	NA	Avian	Livestock	AusGEM_00036	AusGEM_00254	4536259	1141396	0.798967	0.00382261	3328	0.000733644	Livestock	Avian	NA	2016	23	Livestock/Livestock	Avian/Avian	ST117	301
3	2011	NA	Avian	Livestock	AusGEM_00036	AusGEM_00255	4536883	1138781	0.799357	0.00381386	3303	0.000728033	Livestock	Avian	NA	2016	23	Livestock/Livestock	Avian/Avian	ST117	301
3	2011	NA	Avian	Livestock	AusGEM_00036	AusGEM_00256	4536487	1143064	0.79874	0.0038277	3320	0.000731844	Livestock	Avian	NA	2016	23	Livestock/Livestock	Avian/Avian	ST117	301
3	2011	NA	Avian	Livestock	AusGEM_00036	AusGEM_00257	4561951	1099645	0.805771	0.00367084	3089	0.000677123	Livestock	Avian	NA	2016	24	Livestock/Livestock	Avian/Avian	ST117	282
3	2011	NA	Avian	Livestock	AusGEM_00036	AusGEM_00282	5159168	242722	0.955067	0.00075003	158	3.06251e-05	Livestock	Avian	NA	2016	3	Livestock/Livestock	Avian/Avian	ST117	5
3	2011	NA	Avian	Livestock	AusGEM_00036	AusGEM_00286	4583977	1162101	0.797758	0.00384979	2246	0.000489968	Livestock	Avian	NA	2016	25	Livestock/Livestock	Avian/Avian	ST117	258
3	2011	NA	Avian	Livestock	AusGEM_00036	AusGEM_00287	4583738	1164171	0.797462	0.00385644	2252	0.000491302	Livestock	Avian	NA	2016	25	Livestock/Livestock	Avian/Avian	ST117	258
3	2011	NA	Avian	Livestock	AusGEM_00036	AusGEM_00288	4583975	1163310	0.79759	0.00385357	2264	0.000493895	Livestock	Avian	NA	2016	25	Livestock/Livestock	Avian/Avian	ST117	261
3	2011	NA	Avian	Livestock	AusGEM_00036	AusGEM_00289	4584397	1161250	0.79789	0.0038468	2244	0.000489486	Livestock	Avian	NA	2016	25	Livestock/Livestock	Avian/Avian	ST117	258
3	2011	NA	Avian	Livestock	AusGEM_00036	AusGEM_00293	5161330	240483	0.955481	0.000742883	159	3.0806e-05	Livestock	Avian	NA	2016	3	Livestock/Livestock	Avian/Avian	ST117	4
3	2011	NA	Avian	Livestock	AusGEM_00036	AusGEM_00302	4568719	1290294	0.779776	0.00426093	2970	0.000650073	Livestock	Avian	NA	2016	26	Livestock/Livestock	Avian/Avian	ST117	344
3	2011	NA	Avian	Livestock	AusGEM_00036	AusGEM_00303	4566762	1288122	0.779992	0.00425592	2996	0.000656045	Livestock	Avian	NA	2016	26	Livestock/Livestock	Avian/Avian	ST117	352
3	2011	NA	Avian	Livestock	AusGEM_00036	AusGEM_00305	4568225	1289304	0.779889	0.0042583	2971	0.000650362	Livestock	Avian	NA	2016	26	Livestock/Livestock	Avian/Avian	ST117	341
3	2011	NA	Avian	Livestock	AusGEM_00036	AusGEM_00306	4567901	1287949	0.780058	0.00425439	2975	0.000651284	Livestock	Avian	NA	2016	26	Livestock/Livestock	Avian/Avian	ST117	341
3	2011	NA	Avian	Livestock	AusGEM_00036	AusGEM_00307	4568292	1333077	0.774107	0.00439339	2970	0.000650134	Livestock	Avian	NA	2016	26	Livestock/Livestock	Avian/Avian	ST117	341
3	2011	NA	Avian	Livestock	AusGEM_00036	AusGEM_00315	5164950	241511	0.955329	0.000745506	125	2.42016e-05	Livestock	Avian	NA	2016	3	Livestock/Livestock	Avian/Avian	ST117	4
3	2011	NA	Avian	Livestock	AusGEM_00036	AusGEM_00323	4608413	971771	0.825853	0.0032335	1856	0.000402742	Livestock	Avian	NA	2015	27	Livestock/Livestock	Avian/Avian	ST117	179
3	2011	NA	Avian	Livestock	AusGEM_00036	AusGEM_00326	5164837	241646	0.955304	0.000745933	128	2.4783e-05	Livestock	Avian	NA	2016	3	Livestock/Livestock	Avian/Avian	ST117	4
3	2011	NA	Avian	Livestock	AusGEM_00036	AusGEM_00393	5057417	528890	0.905324	0.00164411	110	2.17502e-05	Companion Animal	Canine	NA	2011	3	Companion Animal/Livestock	Avian/Canine	ST117	11
3	2011	NA	Avian	Livestock	AusGEM_00036	AusGEM_00401	4568895	1109698	0.804582	0.00369723	1950	0.000426799	Companion Animal	Canine	NA	2011	28	Companion Animal/Livestock	Avian/Canine	ST117	202
3	2011	NA	Avian	Livestock	AusGEM_00036	AusGEM_00411	4301557	1242875	0.775834	0.0043529	2733	0.000635351	Companion Animal	Canine	NA	2011	29	Companion Animal/Livestock	Avian/Canine	ST117	269
3	2011	NA	Avian	Livestock	AusGEM_00036	AusGEM_00452	5138548	190638	0.964228	0.000592898	342	6.65558e-05	Companion Animal	Canine	NA	2012	3	Companion Animal/Livestock	Avian/Canine	ST117	8
3	2011	NA	Avian	Livestock	AusGEM_00036	AusGEM_00614	4605137	1152485	0.799833	0.00380319	3533	0.000767187	Companion Animal	Canine	NA	2015	30	Companion Animal/Livestock	Avian/Canine	ST117	249
3	2011	NA	Avian	Livestock	AusGEM_00036	AusGEM_00786	4477516	1229140	0.784613	0.00414901	2323	0.000518814	Human	Human	NA	2014	31	Human/Livestock	Avian/Human	ST117	251
3	2011	NA	Avian	Livestock	AusGEM_00036	AusGEM_00908	4609910	1098762	0.807528	0.00363196	2314	0.000501962	Livestock	Porcine	NA	2007	32	Livestock/Livestock	Avian/Porcine	ST117	188
3	2011	NA	Avian	Livestock	AusGEM_00036	AusGEM_00929	4558056	1322687	0.775082	0.00437052	2268	0.000497581	Livestock	Porcine	NA	2017	33	Livestock/Livestock	Avian/Porcine	ST117	215
3	2011	NA	Avian	Livestock	AusGEM_00036	AusGEM_01406	4637311	1288442	0.782569	0.00419618	2266	0.000488645	Human	Human	NA	2006	34	Human/Livestock	Avian/Human	ST117	250
3	2011	NA	Avian	Livestock	AusGEM_00036	AusGEM_01885	4567476	1147633	0.799193	0.00381754	3166	0.000693162	Human	Human	NA	2006	35	Human/Livestock	Avian/Human	ST117	242
3	2011	NA	Avian	Livestock	AusGEM_00036	AusGEM_01903	4557004	1166001	0.796261	0.0038835	3407	0.00074764	Human	Human	NA	2006	36	Human/Livestock	Avian/Human	ST117	334
3	2011	NA	Avian	Livestock	AusGEM_00036	AUSMDU00008374	4449645	1120283	0.798869	0.00382481	2234	0.000502062	Human	Human	Swab	2017	37	Human/Livestock	Avian/Human	ST117	230
3	2011	NA	Avian	Livestock	AusGEM_00036	AUSMDU00023223	4546932	1009308	0.818347	0.00339515	2204	0.000484722	Human	Human	Urine	2018	38	Human/Livestock	Avian/Human	ST117	213
3	2011	NA	Avian	Livestock	AusGEM_00036	AUSMDU00035564	4544256	1439822	0.759391	0.00474383	2275	0.000500632	Human	Human	Swab	2019	39	Human/Livestock	Avian/Human	ST117	287
3	2011	NA	Avian	Livestock	AusGEM_00036	SRR10065349	4607596	1258822	0.785419	0.00413045	1989	0.000431678	Livestock	Avian	ExPEC other	2009	40	Livestock/Livestock	Avian/Avian	ST117	235
3	2011	NA	Avian	Livestock	AusGEM_00036	SRR10065351	4608261	1258772	0.78545	0.00412974	1984	0.000430531	Livestock	Avian	ExPEC other	2009	40	Livestock/Livestock	Avian/Avian	ST117	235
3	2011	NA	Avian	Livestock	AusGEM_00036	SRR10065352	4553356	1281721	0.780342	0.00424778	3383	0.000742968	Livestock	Avian	ExPEC other	2017	41	Livestock/Livestock	Avian/Avian	ST117	302
3	2011	NA	Avian	Livestock	AusGEM_00036	SRR14160928	4418216	1235847	0.781423	0.0042227	3780	0.000855549	Livestock	Porcine	Unknown	2019	42	Livestock/Livestock	Avian/Porcine	ST117	395
3	2011	NA	Avian	Livestock	AusGEM_00036	SRR7828747	4577535	1340940	0.773431	0.00440927	2383	0.000520586	Human	Human	Blood	2016	43	Human/Livestock	Avian/Human	ST117	206
3	2011	NA	Avian	Livestock	AusGEM_00036	TEA_2H_103_1	4541296	1174431	0.794526	0.00392268	3070	0.000676018	Human	Human	NA	2011	30	Human/Livestock	Avian/Human	ST117	246
3	2011	NA	Avian	Livestock	AusGEM_00036	TEA_2H_290_1	4582536	1086218	0.808385	0.00361303	1965	0.000428802	Human	Human	NA	2011	44	Human/Livestock	Avian/Human	ST117	178
3	2011	NA	Avian	Livestock	AusGEM_00036	TEA_2H_434_21	5136035	113407	0.978396	0.000354189	108	2.10279e-05	Human	Human	NA	2011	3	Human/Livestock	Avian/Human	ST117	12
3	2011	NA	Avian	Livestock	AusGEM_00036	TEA_B1075	4569496	1007411	0.81936	0.0033732	2496	0.000546231	Livestock	Avian	NA	2002	45	Livestock/Livestock	Avian/Avian	ST117	239
3	2011	NA	Avian	Livestock	AusGEM_00036	TEA_B1932b	4570645	1160069	0.79757	0.00385401	3126	0.00068393	Livestock	Avian	NA	2011	46	Livestock/Livestock	Avian/Avian	ST117	328
3	2011	NA	Avian	Livestock	AusGEM_00036	TEA_C1_119	4430181	1445897	0.753935	0.00487625	3058	0.000690265	Food	Poultry Meat	NA	2013	47	Food/Livestock	Avian/Poultry Meat	ST117	287
3	2011	NA	Avian	Livestock	AusGEM_00036	TEA_C1_123	4564809	1122864	0.802579	0.00374181	2617	0.000573299	Food	Poultry Meat	NA	2013	48	Food/Livestock	Avian/Poultry Meat	ST117	251
3	2011	NA	Avian	Livestock	AusGEM_00036	TEA_C2_100	5052980	195353	0.962778	0.000617613	83	1.6426e-05	Food	Poultry Meat	NA	2013	3	Food/Livestock	Avian/Poultry Meat	ST117	7
3	2011	NA	Avian	Livestock	AusGEM_00036	TEA_C2_102	5059742	189704	0.963862	0.000599124	69	1.36371e-05	Food	Poultry Meat	NA	2013	3	Food/Livestock	Avian/Poultry Meat	ST117	7
3	2011	NA	Avian	Livestock	AusGEM_00036	TEA_C2_103	4564814	1124774	0.80231	0.00374781	3108	0.00068086	Food	Poultry Meat	NA	2013	49	Food/Livestock	Avian/Poultry Meat	ST117	279
3	2011	NA	Avian	Livestock	AusGEM_00036	TEA_C2_106	4633978	931924	0.832565	0.00309075	2509	0.000541435	Food	Poultry Meat	NA	2013	50	Food/Livestock	Avian/Poultry Meat	ST117	229
3	2011	NA	Avian	Livestock	AusGEM_00036	TEA_C2_13	4624622	938402	0.831314	0.00311723	2519	0.000544693	Food	Poultry Meat	NA	2013	50	Food/Livestock	Avian/Poultry Meat	ST117	231
3	2011	NA	Avian	Livestock	AusGEM_00036	TEA_C2_27	4636458	949269	0.830055	0.00314395	1740	0.000375286	Food	Poultry Meat	NA	2013	51	Food/Livestock	Avian/Poultry Meat	ST117	200
3	2011	NA	Avian	Livestock	AusGEM_00036	TEA_C2_97	4556416	1300094	0.778009	0.00430208	3293	0.000722717	Food	Poultry Meat	NA	2013	52	Food/Livestock	Avian/Poultry Meat	ST117	381
3	2011	NA	Avian	Livestock	AusGEM_00036	TEA_C3_65	4551697	1083479	0.807729	0.0036275	2876	0.000631852	Food	Poultry Meat	NA	2013	53	Food/Livestock	Avian/Poultry Meat	ST117	273
3	2011	NA	Avian	Livestock	AusGEM_00036	TEA_C3_70	4569331	1079549	0.808891	0.00360186	2583	0.000565291	Food	Poultry Meat	NA	2013	54	Food/Livestock	Avian/Poultry Meat	ST117	270
3	2011	NA	Avian	Livestock	AusGEM_00036	TEA_C3_72	4548978	1273815	0.781236	0.00422703	3434	0.000754895	Food	Poultry Meat	NA	2013	55	Food/Livestock	Avian/Poultry Meat	ST117	294
3	2011	NA	Avian	Livestock	AusGEM_00036	TEA_C4_85	4588188	1143725	0.800464	0.00378907	3585	0.000781354	Food	Poultry Meat	NA	2013	30	Food/Livestock	Avian/Poultry Meat	ST117	251
3	2011	NA	Avian	Livestock	AusGEM_00036	TEA_C4_86	4592039	937314	0.830484	0.00313483	1676	0.000364979	Food	Poultry Meat	NA	2013	7	Food/Livestock	Avian/Poultry Meat	ST117	206
3	2011	NA	Avian	Livestock	AusGEM_00036	TEA_C4_93	4650416	1116737	0.806363	0.00365774	3639	0.000782511	Food	Poultry Meat	NA	2013	56	Food/Livestock	Avian/Poultry Meat	ST117	270
3	2011	NA	Avian	Livestock	AusGEM_00036	TEA_C4_94	4549675	1306752	0.776869	0.00432869	3280	0.000720931	Food	Poultry Meat	NA	2013	52	Food/Livestock	Avian/Poultry Meat	ST117	377
3	2011	NA	Avian	Livestock	AusGEM_00036	TEA_C4_95	4406013	1220589	0.783068	0.00418464	2974	0.000674987	Food	Poultry Meat	NA	2013	8	Food/Livestock	Avian/Poultry Meat	ST117	282
3	2011	NA	Avian	Livestock	AusGEM_00036	TEA_E5261	4594900	1061667	0.812312	0.00352667	2116	0.000460511	Environmental	Water	NA	2013	57	Environmental/Livestock	Avian/Water	ST117	187
3	2011	NA	Avian	Livestock	AusGEM_00036	TEA_H030	4566807	1045153	0.813763	0.00349492	2033	0.000445169	Human	Human	NA	2001	58	Human/Livestock	Avian/Human	ST117	259
3	2011	NA	Avian	Livestock	AusGEM_00036	TEA_H561	4569736	994419	0.821281	0.0033317	2722	0.000595658	Human	Human	NA	2001	59	Human/Livestock	Avian/Human	ST117	238
3	2011	NA	Avian	Livestock	AusGEM_00040	AusGEM_00060	4579580	1093257	0.807282	0.00363739	2673	0.000583678	Livestock	Avian	NA	2012	6	Livestock/Livestock	Avian/Avian	ST117	248
3	2011	NA	Avian	Livestock	AusGEM_00040	AusGEM_00065	4642330	1147487	0.801809	0.00375899	3125	0.000673153	Livestock	Avian	NA	2012	6	Livestock/Livestock	Avian/Avian	ST117	253
3	2011	NA	Avian	Livestock	AusGEM_00040	AusGEM_00067	5215923	27219	0.994809	8.40578e-05	42	8.05227e-06	Livestock	Avian	NA	2012	3	Livestock/Livestock	Avian/Avian	ST117	4
3	2011	NA	Avian	Livestock	AusGEM_00040	AusGEM_00068	4620413	1039538	0.816334	0.00343885	1682	0.000364037	Livestock	Avian	NA	2012	7	Livestock/Livestock	Avian/Avian	ST117	205
3	2011	NA	Avian	Livestock	AusGEM_00040	AusGEM_00074	5139892	111261	0.978812	0.000347262	252	4.90283e-05	Livestock	Avian	NA	2013	3	Livestock/Livestock	Avian/Avian	ST117	9
3	2011	NA	Avian	Livestock	AusGEM_00040	AusGEM_00085	4368342	1312373	0.768978	0.00451445	2739	0.000627011	Livestock	Avian	NA	2014	8	Livestock/Livestock	Avian/Avian	ST117	283
3	2011	NA	Avian	Livestock	AusGEM_00040	AusGEM_00086	4609492	1194597	0.79418	0.00393052	3166	0.000686844	Livestock	Avian	NA	2008	9	Livestock/Livestock	Avian/Avian	ST117	294
3	2011	NA	Avian	Livestock	AusGEM_00040	AusGEM_00094	4567180	1127378	0.802025	0.00375416	2562	0.000560959	Livestock	Avian	NA	2008	10	Livestock/Livestock	Avian/Avian	ST117	244
3	2011	NA	Avian	Livestock	AusGEM_00040	AusGEM_00095	4675621	1070804	0.813657	0.00349723	3380	0.000722899	Livestock	Avian	NA	2007	11	Livestock/Livestock	Avian/Avian	ST117	297
3	2011	NA	Avian	Livestock	AusGEM_00040	AusGEM_00096	4564451	1134938	0.800867	0.00378005	2541	0.000556693	Livestock	Avian	NA	2008	10	Livestock/Livestock	Avian/Avian	ST117	242
3	2011	NA	Avian	Livestock	AusGEM_00040	AusGEM_00101	4682447	1062060	0.815117	0.00346536	3283	0.000701129	Livestock	Avian	NA	2007	12	Livestock/Livestock	Avian/Avian	ST117	260
3	2011	NA	Avian	Livestock	AusGEM_00040	AusGEM_00104	4604374	1067860	0.811739	0.00353924	2655	0.000576626	Livestock	Avian	NA	2008	6	Livestock/Livestock	Avian/Avian	ST117	246
3	2011	NA	Avian	Livestock	AusGEM_00040	AusGEM_00105	4616236	1193056	0.79463	0.00392034	2633	0.000570378	Livestock	Avian	NA	2008	6	Livestock/Livestock	Avian/Avian	ST117	249
3	2011	NA	Avian	Livestock	AusGEM_00040	AusGEM_00106	5102624	148346	0.971749	0.000465537	150	2.93966e-05	Livestock	Avian	NA	2007	13	Livestock/Livestock	Avian/Avian	ST117	18
3	2011	NA	Avian	Livestock	AusGEM_00040	AusGEM_00107	5076364	252374	0.952639	0.00079206	78	1.53653e-05	Livestock	Avian	NA	2008	3	Livestock/Livestock	Avian/Avian	ST117	11
3	2011	NA	Avian	Livestock	AusGEM_00040	AusGEM_00113	5109175	451112	0.918869	0.00139357	116	2.27043e-05	Livestock	Avian	NA	2008	3	Livestock/Livestock	Avian/Avian	ST117	8
3	2011	NA	Avian	Livestock	AusGEM_00040	AusGEM_00114	4568384	1184180	0.794147	0.00393126	2971	0.000650339	Livestock	Avian	NA	2008	14	Livestock/Livestock	Avian/Avian	ST117	262
3	2011	NA	Avian	Livestock	AusGEM_00040	AusGEM_00116	4626160	1400434	0.767624	0.00454658	2733	0.000590771	Livestock	Avian	NA	2008	6	Livestock/Livestock	Avian/Avian	ST117	242
3	2011	NA	Avian	Livestock	AusGEM_00040	AusGEM_00120	4554508	1280524	0.780546	0.00424306	3204	0.000703479	Livestock	Avian	NA	2009	15	Livestock/Livestock	Avian/Avian	ST117	329
3	2011	NA	Avian	Livestock	AusGEM_00040	AusGEM_00130	4558420	1352940	0.771129	0.00446354	3267	0.000716696	Livestock	Avian	NA	2015	16	Livestock/Livestock	Avian/Avian	ST117	390
3	2011	NA	Avian	Livestock	AusGEM_00040	AusGEM_00139	4570277	1216619	0.789763	0.00403091	2545	0.000556859	Livestock	Avian	NA	2016	17	Livestock/Livestock	Avian/Avian	ST117	284
3	2011	NA	Avian	Livestock	AusGEM_00040	AusGEM_00140	4573248	1213170	0.790342	0.00401772	2516	0.000550156	Livestock	Avian	NA	2016	17	Livestock/Livestock	Avian/Avian	ST117	279
3	2011	NA	Avian	Livestock	AusGEM_00040	AusGEM_00141	4573327	1213257	0.790333	0.00401792	2519	0.000550803	Livestock	Avian	NA	2016	17	Livestock/Livestock	Avian/Avian	ST117	279
3	2011	NA	Avian	Livestock	AusGEM_00040	AusGEM_00142	4573865	1219778	0.789463	0.00403777	2521	0.000551175	Livestock	Avian	NA	2016	17	Livestock/Livestock	Avian/Avian	ST117	279
3	2011	NA	Avian	Livestock	AusGEM_00040	AusGEM_00180	4578320	1179734	0.795116	0.00390935	2298	0.000501931	Livestock	Avian	NA	2016	18	Livestock/Livestock	Avian/Avian	ST117	259
3	2011	NA	Avian	Livestock	AusGEM_00040	AusGEM_00181	4583885	1176207	0.795801	0.00389388	2192	0.000478197	Livestock	Avian	NA	2016	19	Livestock/Livestock	Avian/Avian	ST117	220
3	2011	NA	Avian	Livestock	AusGEM_00040	AusGEM_00183	4564331	1076342	0.809182	0.00359545	1920	0.000420653	Livestock	Avian	NA	2016	19	Livestock/Livestock	Avian/Avian	ST117	219
3	2011	NA	Avian	Livestock	AusGEM_00040	AusGEM_00184	4563344	1078709	0.808809	0.00360367	1933	0.000423593	Livestock	Avian	NA	2016	19	Livestock/Livestock	Avian/Avian	ST117	223
3	2011	NA	Avian	Livestock	AusGEM_00040	AusGEM_00185	4581595	1094938	0.807112	0.00364116	2173	0.000474289	Livestock	Avian	NA	2016	19	Livestock/Livestock	Avian/Avian	ST117	222
3	2011	NA	Avian	Livestock	AusGEM_00040	AusGEM_00186	4583732	983848	0.82329	0.00328846	1831	0.000399456	Livestock	Avian	NA	2016	20	Livestock/Livestock	Avian/Avian	ST117	209
3	2011	NA	Avian	Livestock	AusGEM_00040	AusGEM_00187	4584065	984384	0.823221	0.00328994	1843	0.000402045	Livestock	Avian	NA	2016	20	Livestock/Livestock	Avian/Avian	ST117	208
3	2011	NA	Avian	Livestock	AusGEM_00040	AusGEM_00188	4583608	983423	0.823349	0.00328719	1835	0.00040034	Livestock	Avian	NA	2016	20	Livestock/Livestock	Avian/Avian	ST117	208
3	2011	NA	Avian	Livestock	AusGEM_00040	AusGEM_00190	4582137	983036	0.823359	0.00328697	1844	0.000402432	Livestock	Avian	NA	2016	20	Livestock/Livestock	Avian/Avian	ST117	208
3	2011	NA	Avian	Livestock	AusGEM_00040	AusGEM_00191	4561684	1079145	0.80869	0.00360629	1974	0.000432735	Livestock	Avian	NA	2016	19	Livestock/Livestock	Avian/Avian	ST117	230
3	2011	NA	Avian	Livestock	AusGEM_00040	AusGEM_00192	4563437	1077233	0.809024	0.00359894	1930	0.000422927	Livestock	Avian	NA	2016	19	Livestock/Livestock	Avian/Avian	ST117	219
3	2011	NA	Avian	Livestock	AusGEM_00040	AusGEM_00193	4579095	1189597	0.793784	0.00393949	2219	0.000484594	Livestock	Avian	NA	2016	19	Livestock/Livestock	Avian/Avian	ST117	223
3	2011	NA	Avian	Livestock	AusGEM_00040	AusGEM_00202	4581182	1095700	0.806989	0.00364387	2172	0.000474113	Livestock	Avian	NA	2016	19	Livestock/Livestock	Avian/Avian	ST117	219
3	2011	NA	Avian	Livestock	AusGEM_00040	AusGEM_00203	4580526	1187676	0.794099	0.00393234	2185	0.000477019	Livestock	Avian	NA	2016	19	Livestock/Livestock	Avian/Avian	ST117	219
3	2011	NA	Avian	Livestock	AusGEM_00040	AusGEM_00205	4581164	1097677	0.806708	0.0036501	2177	0.000475207	Livestock	Avian	NA	2016	19	Livestock/Livestock	Avian/Avian	ST117	218
3	2011	NA	Avian	Livestock	AusGEM_00040	AusGEM_00209	4582180	976039	0.824397	0.00326469	1832	0.00039981	Livestock	Avian	NA	2016	20	Livestock/Livestock	Avian/Avian	ST117	210
3	2011	NA	Avian	Livestock	AusGEM_00040	AusGEM_00210	4534057	1213512	0.788865	0.00405142	3048	0.000672246	Livestock	Avian	NA	2016	21	Livestock/Livestock	Avian/Avian	ST117	298
3	2011	NA	Avian	Livestock	AusGEM_00040	AusGEM_00212	4535616	1213329	0.788948	0.00404954	3035	0.000669148	Livestock	Avian	NA	2016	21	Livestock/Livestock	Avian/Avian	ST117	298
3	2011	NA	Avian	Livestock	AusGEM_00040	AusGEM_00213	4534644	1213044	0.788951	0.00404946	3046	0.000671718	Livestock	Avian	NA	2016	21	Livestock/Livestock	Avian/Avian	ST117	298
3	2011	NA	Avian	Livestock	AusGEM_00040	AusGEM_00214	4534316	1214234	0.788776	0.00405347	3049	0.000672428	Livestock	Avian	NA	2016	21	Livestock/Livestock	Avian/Avian	ST117	298
3	2011	NA	Avian	Livestock	AusGEM_00040	AusGEM_00215	4533880	1213590	0.788848	0.00405181	3053	0.000673375	Livestock	Avian	NA	2016	21	Livestock/Livestock	Avian/Avian	ST117	298
3	2011	NA	Avian	Livestock	AusGEM_00040	AusGEM_00216	4541399	1212999	0.789205	0.00404366	3074	0.000676884	Livestock	Avian	NA	2016	21	Livestock/Livestock	Avian/Avian	ST117	298
3	2011	NA	Avian	Livestock	AusGEM_00040	AusGEM_00217	4536504	1215659	0.788661	0.0040561	3060	0.000674528	Livestock	Avian	NA	2016	21	Livestock/Livestock	Avian/Avian	ST117	299
3	2011	NA	Avian	Livestock	AusGEM_00040	AusGEM_00218	4535683	1219178	0.788148	0.00406782	3035	0.000669138	Livestock	Avian	NA	2016	21	Livestock/Livestock	Avian/Avian	ST117	298
3	2011	NA	Avian	Livestock	AusGEM_00040	AusGEM_00221	4584120	975563	0.824529	0.00326186	1821	0.000397241	Livestock	Avian	NA	2016	20	Livestock/Livestock	Avian/Avian	ST117	208
3	2011	NA	Avian	Livestock	AusGEM_00040	AusGEM_00223	4584172	975636	0.82452	0.00326206	1820	0.000397018	Livestock	Avian	NA	2016	20	Livestock/Livestock	Avian/Avian	ST117	208
3	2011	NA	Avian	Livestock	AusGEM_00040	AusGEM_00224	4584964	976289	0.824448	0.0032636	1830	0.000399131	Livestock	Avian	NA	2016	20	Livestock/Livestock	Avian/Avian	ST117	208
3	2011	NA	Avian	Livestock	AusGEM_00040	AusGEM_00225	4583966	976354	0.824407	0.00326448	1846	0.000402708	Livestock	Avian	NA	2016	20	Livestock/Livestock	Avian/Avian	ST117	208
3	2011	NA	Avian	Livestock	AusGEM_00040	AusGEM_00228	4647007	1091441	0.809802	0.0035818	2658	0.000571981	Livestock	Avian	NA	2016	22	Livestock/Livestock	Avian/Avian	ST117	286
3	2011	NA	Avian	Livestock	AusGEM_00040	AusGEM_00229	4646892	1086166	0.810543	0.00356549	2650	0.000570274	Livestock	Avian	NA	2016	22	Livestock/Livestock	Avian/Avian	ST117	286
3	2011	NA	Avian	Livestock	AusGEM_00040	AusGEM_00230	4647561	1089861	0.810043	0.00357649	2664	0.000573204	Livestock	Avian	NA	2016	22	Livestock/Livestock	Avian/Avian	ST117	286
3	2011	NA	Avian	Livestock	AusGEM_00040	AusGEM_00231	4647369	1089203	0.81013	0.00357458	2665	0.000573443	Livestock	Avian	NA	2016	22	Livestock/Livestock	Avian/Avian	ST117	286
3	2011	NA	Avian	Livestock	AusGEM_00040	AusGEM_00232	4647026	1087769	0.810321	0.00357038	2648	0.000569827	Livestock	Avian	NA	2016	22	Livestock/Livestock	Avian/Avian	ST117	286
3	2011	NA	Avian	Livestock	AusGEM_00040	AusGEM_00233	4536233	1187261	0.792564	0.00396717	3335	0.000735192	Livestock	Avian	NA	2016	23	Livestock/Livestock	Avian/Avian	ST117	300
3	2011	NA	Avian	Livestock	AusGEM_00040	AusGEM_00238	4646643	1087170	0.810393	0.00356879	2656	0.000571595	Livestock	Avian	NA	2016	22	Livestock/Livestock	Avian/Avian	ST117	286
3	2011	NA	Avian	Livestock	AusGEM_00040	AusGEM_00239	4648683	1123115	0.805413	0.00367878	2633	0.000566397	Livestock	Avian	NA	2016	22	Livestock/Livestock	Avian/Avian	ST117	287
3	2011	NA	Avian	Livestock	AusGEM_00040	AusGEM_00240	4646462	1089300	0.810086	0.00357554	2655	0.000571402	Livestock	Avian	NA	2016	22	Livestock/Livestock	Avian/Avian	ST117	287
3	2011	NA	Avian	Livestock	AusGEM_00040	AusGEM_00245	4536653	1184674	0.792937	0.00395869	3338	0.000735785	Livestock	Avian	NA	2016	23	Livestock/Livestock	Avian/Avian	ST117	298
3	2011	NA	Avian	Livestock	AusGEM_00040	AusGEM_00253	4536227	1185689	0.792781	0.00396223	3329	0.00073387	Livestock	Avian	NA	2016	23	Livestock/Livestock	Avian/Avian	ST117	301
3	2011	NA	Avian	Livestock	AusGEM_00040	AusGEM_00254	4535731	1185393	0.792804	0.00396171	3341	0.000736596	Livestock	Avian	NA	2016	23	Livestock/Livestock	Avian/Avian	ST117	300
3	2011	NA	Avian	Livestock	AusGEM_00040	AusGEM_00255	4536791	1181906	0.793326	0.00394987	3310	0.000729591	Livestock	Avian	NA	2016	23	Livestock/Livestock	Avian/Avian	ST117	300
3	2011	NA	Avian	Livestock	AusGEM_00040	AusGEM_00256	4536186	1186607	0.792652	0.00396515	3327	0.000733436	Livestock	Avian	NA	2016	23	Livestock/Livestock	Avian/Avian	ST117	300
3	2011	NA	Avian	Livestock	AusGEM_00040	AusGEM_00257	4571004	1124480	0.802566	0.00374209	3154	0.000690002	Livestock	Avian	NA	2016	24	Livestock/Livestock	Avian/Avian	ST117	281
3	2011	NA	Avian	Livestock	AusGEM_00040	AusGEM_00282	5150288	303423	0.944364	0.000936495	202	3.92211e-05	Livestock	Avian	NA	2016	3	Livestock/Livestock	Avian/Avian	ST117	6
3	2011	NA	Avian	Livestock	AusGEM_00040	AusGEM_00286	4578484	1216028	0.790141	0.00402228	2243	0.0004899	Livestock	Avian	NA	2016	25	Livestock/Livestock	Avian/Avian	ST117	257
3	2011	NA	Avian	Livestock	AusGEM_00040	AusGEM_00287	4578309	1217970	0.78987	0.00402847	2252	0.000491885	Livestock	Avian	NA	2016	25	Livestock/Livestock	Avian/Avian	ST117	257
3	2011	NA	Avian	Livestock	AusGEM_00040	AusGEM_00288	4578596	1217009	0.790012	0.00402524	2258	0.000493164	Livestock	Avian	NA	2016	25	Livestock/Livestock	Avian/Avian	ST117	260
3	2011	NA	Avian	Livestock	AusGEM_00040	AusGEM_00289	4578872	1215241	0.790263	0.00401952	2242	0.00048964	Livestock	Avian	NA	2016	25	Livestock/Livestock	Avian/Avian	ST117	257
3	2011	NA	Avian	Livestock	AusGEM_00040	AusGEM_00293	5152051	301982	0.944631	0.000931796	189	3.66844e-05	Livestock	Avian	NA	2016	3	Livestock/Livestock	Avian/Avian	ST117	5
3	2011	NA	Avian	Livestock	AusGEM_00040	AusGEM_00302	4568586	1333501	0.774063	0.00439443	2977	0.000651624	Livestock	Avian	NA	2016	26	Livestock/Livestock	Avian/Avian	ST117	343
3	2011	NA	Avian	Livestock	AusGEM_00040	AusGEM_00303	4567689	1329209	0.774592	0.00438201	2990	0.000654598	Livestock	Avian	NA	2016	26	Livestock/Livestock	Avian/Avian	ST117	351
3	2011	NA	Avian	Livestock	AusGEM_00040	AusGEM_00305	4569098	1330499	0.774476	0.00438472	2971	0.000650238	Livestock	Avian	NA	2016	26	Livestock/Livestock	Avian/Avian	ST117	341
3	2011	NA	Avian	Livestock	AusGEM_00040	AusGEM_00306	4567848	1330996	0.774363	0.00438738	2973	0.000650854	Livestock	Avian	NA	2016	26	Livestock/Livestock	Avian/Avian	ST117	340
3	2011	NA	Avian	Livestock	AusGEM_00040	AusGEM_00307	4568375	1375852	0.76854	0.00452484	2964	0.000648808	Livestock	Avian	NA	2016	26	Livestock/Livestock	Avian/Avian	ST117	340
3	2011	NA	Avian	Livestock	AusGEM_00040	AusGEM_00315	5155045	304262	0.944267	0.000938195	151	2.92917e-05	Livestock	Avian	NA	2016	3	Livestock/Livestock	Avian/Avian	ST117	5
3	2011	NA	Avian	Livestock	AusGEM_00040	AusGEM_00323	4607235	1017068	0.819166	0.00337741	1844	0.00040024	Livestock	Avian	NA	2015	27	Livestock/Livestock	Avian/Avian	ST117	178
3	2011	NA	Avian	Livestock	AusGEM_00040	AusGEM_00326	5155071	304119	0.944292	0.000937754	150	2.90976e-05	Livestock	Avian	NA	2016	3	Livestock/Livestock	Avian/Avian	ST117	5
3	2011	NA	Avian	Livestock	AusGEM_00040	AusGEM_00393	5108997	468671	0.915974	0.00144666	83	1.62459e-05	Companion Animal	Canine	NA	2011	3	Companion Animal/Livestock	Avian/Canine	ST117	10
3	2011	NA	Avian	Livestock	AusGEM_00040	AusGEM_00401	4582650	1125129	0.802878	0.00373515	1931	0.000421372	Companion Animal	Canine	NA	2011	28	Companion Animal/Livestock	Avian/Canine	ST117	201
3	2011	NA	Avian	Livestock	AusGEM_00040	AusGEM_00411	4302269	1284392	0.770097	0.00448794	2725	0.000633387	Companion Animal	Canine	NA	2011	29	Companion Animal/Livestock	Avian/Canine	ST117	268
3	2011	NA	Avian	Livestock	AusGEM_00040	AusGEM_00452	5185662	139351	0.973831	0.000430539	373	7.19291e-05	Companion Animal	Canine	NA	2012	3	Companion Animal/Livestock	Avian/Canine	ST117	7
3	2011	NA	Avian	Livestock	AusGEM_00040	AusGEM_00614	4599802	1206096	0.792264	0.00397398	3561	0.000774164	Companion Animal	Canine	NA	2015	30	Companion Animal/Livestock	Avian/Canine	ST117	249
3	2011	NA	Avian	Livestock	AusGEM_00040	AusGEM_00786	4471158	1284797	0.776788	0.00433057	2318	0.000518434	Human	Human	NA	2014	31	Human/Livestock	Avian/Human	ST117	250
3	2011	NA	Avian	Livestock	AusGEM_00040	AusGEM_00908	4615419	1130685	0.803226	0.0037274	2319	0.000502446	Livestock	Porcine	NA	2007	32	Livestock/Livestock	Avian/Porcine	ST117	187
3	2011	NA	Avian	Livestock	AusGEM_00040	AusGEM_00929	4563529	1354682	0.771099	0.00446423	2273	0.000498079	Livestock	Porcine	NA	2017	33	Livestock/Livestock	Avian/Porcine	ST117	215
3	2011	NA	Avian	Livestock	AusGEM_00040	AusGEM_01406	4639697	1326611	0.77765	0.00431046	2284	0.000492274	Human	Human	NA	2006	34	Human/Livestock	Avian/Human	ST117	249
3	2011	NA	Avian	Livestock	AusGEM_00040	AusGEM_01885	4569210	1187106	0.793773	0.00393973	3171	0.000693993	Human	Human	NA	2006	35	Human/Livestock	Avian/Human	ST117	242
3	2011	NA	Avian	Livestock	AusGEM_00040	AusGEM_01903	4558449	1206052	0.790779	0.00400774	3423	0.000750913	Human	Human	NA	2006	36	Human/Livestock	Avian/Human	ST117	334
3	2011	NA	Avian	Livestock	AusGEM_00040	AUSMDU00008374	4452337	1157840	0.793618	0.00394325	2235	0.000501984	Human	Human	Swab	2017	37	Human/Livestock	Avian/Human	ST117	229
3	2011	NA	Avian	Livestock	AusGEM_00040	AUSMDU00023223	4555783	1034547	0.81494	0.00346923	2240	0.000491683	Human	Human	Urine	2018	38	Human/Livestock	Avian/Human	ST117	212
3	2011	NA	Avian	Livestock	AusGEM_00040	AUSMDU00035564	4548721	1473833	0.755281	0.00484346	2239	0.000492226	Human	Human	Swab	2019	39	Human/Livestock	Avian/Human	ST117	286
3	2011	NA	Avian	Livestock	AusGEM_00040	SRR10065349	4618021	1280913	0.782857	0.00418953	2078	0.000449976	Livestock	Avian	ExPEC other	2009	40	Livestock/Livestock	Avian/Avian	ST117	234
3	2011	NA	Avian	Livestock	AusGEM_00040	SRR10065351	4618397	1281441	0.782801	0.00419082	2075	0.00044929	Livestock	Avian	ExPEC other	2009	40	Livestock/Livestock	Avian/Avian	ST117	234
3	2011	NA	Avian	Livestock	AusGEM_00040	SRR10065352	4553490	1324394	0.774682	0.0043799	3395	0.000745582	Livestock	Avian	ExPEC other	2017	41	Livestock/Livestock	Avian/Avian	ST117	301
3	2011	NA	Avian	Livestock	AusGEM_00040	SRR14160928	4418638	1277944	0.775665	0.00435686	3785	0.000856599	Livestock	Porcine	Unknown	2019	42	Livestock/Livestock	Avian/Porcine	ST117	394
3	2011	NA	Avian	Livestock	AusGEM_00040	SRR7828747	4581197	1376557	0.768947	0.00451518	2426	0.000529556	Human	Human	Blood	2016	43	Human/Livestock	Avian/Human	ST117	205
3	2011	NA	Avian	Livestock	AusGEM_00040	TEA_2H_103_1	4535257	1229450	0.786728	0.00410037	3100	0.000683533	Human	Human	NA	2011	30	Human/Livestock	Avian/Human	ST117	246
3	2011	NA	Avian	Livestock	AusGEM_00040	TEA_2H_290_1	4582664	1128903	0.802348	0.00374696	1966	0.000429008	Human	Human	NA	2011	44	Human/Livestock	Avian/Human	ST117	177
3	2011	NA	Avian	Livestock	AusGEM_00040	TEA_2H_434_21	5178823	70772	0.986519	0.000219664	121	2.33644e-05	Human	Human	NA	2011	3	Human/Livestock	Avian/Human	ST117	11
3	2011	NA	Avian	Livestock	AusGEM_00040	TEA_B1075	4573513	1042318	0.814397	0.00348109	2506	0.000547938	Livestock	Avian	NA	2002	45	Livestock/Livestock	Avian/Avian	ST117	238
3	2011	NA	Avian	Livestock	AusGEM_00040	TEA_B1932b	4570876	1202548	0.79171	0.00398657	3130	0.00068477	Livestock	Avian	NA	2011	46	Livestock/Livestock	Avian/Avian	ST117	327
3	2011	NA	Avian	Livestock	AusGEM_00040	TEA_C1_119	4430984	1487232	0.748703	0.00500453	3078	0.000694654	Food	Poultry Meat	NA	2013	47	Food/Livestock	Avian/Poultry Meat	ST117	286
3	2011	NA	Avian	Livestock	AusGEM_00040	TEA_C1_123	4566908	1161607	0.797224	0.0038618	2686	0.000588144	Food	Poultry Meat	NA	2013	48	Food/Livestock	Avian/Poultry Meat	ST117	250
3	2011	NA	Avian	Livestock	AusGEM_00040	TEA_C2_100	5094979	154296	0.970606	0.00048479	107	2.10011e-05	Food	Poultry Meat	NA	2013	3	Food/Livestock	Avian/Poultry Meat	ST117	7
3	2011	NA	Avian	Livestock	AusGEM_00040	TEA_C2_102	5102966	146197	0.972149	0.000458808	78	1.52852e-05	Food	Poultry Meat	NA	2013	3	Food/Livestock	Avian/Poultry Meat	ST117	6
3	2011	NA	Avian	Livestock	AusGEM_00040	TEA_C2_103	4572898	1151547	0.798837	0.00382553	3165	0.000692121	Food	Poultry Meat	NA	2013	49	Food/Livestock	Avian/Poultry Meat	ST117	278
3	2011	NA	Avian	Livestock	AusGEM_00040	TEA_C2_106	4633638	975545	0.826081	0.00322863	2516	0.000542986	Food	Poultry Meat	NA	2013	50	Food/Livestock	Avian/Poultry Meat	ST117	228
3	2011	NA	Avian	Livestock	AusGEM_00040	TEA_C2_13	4624701	981185	0.824972	0.00325236	2536	0.00054836	Food	Poultry Meat	NA	2013	50	Food/Livestock	Avian/Poultry Meat	ST117	230
3	2011	NA	Avian	Livestock	AusGEM_00040	TEA_C2_27	4636918	991290	0.823871	0.00327597	1732	0.000373524	Food	Poultry Meat	NA	2013	51	Food/Livestock	Avian/Poultry Meat	ST117	199
3	2011	NA	Avian	Livestock	AusGEM_00040	TEA_C2_97	4565401	1325065	0.775049	0.00437128	3359	0.000735751	Food	Poultry Meat	NA	2013	52	Food/Livestock	Avian/Poultry Meat	ST117	380
3	2011	NA	Avian	Livestock	AusGEM_00040	TEA_C3_65	4565130	1099554	0.805893	0.00366814	2946	0.000645327	Food	Poultry Meat	NA	2013	53	Food/Livestock	Avian/Poultry Meat	ST117	272
3	2011	NA	Avian	Livestock	AusGEM_00040	TEA_C3_70	4573285	1114582	0.804042	0.00370923	2592	0.00056677	Food	Poultry Meat	NA	2013	54	Food/Livestock	Avian/Poultry Meat	ST117	269
3	2011	NA	Avian	Livestock	AusGEM_00040	TEA_C3_72	4552567	1309578	0.776604	0.00433487	3472	0.000762647	Food	Poultry Meat	NA	2013	55	Food/Livestock	Avian/Poultry Meat	ST117	293
3	2011	NA	Avian	Livestock	AusGEM_00040	TEA_C4_85	4580868	1201306	0.79224	0.00397452	3604	0.00078675	Food	Poultry Meat	NA	2013	30	Food/Livestock	Avian/Poultry Meat	ST117	251
3	2011	NA	Avian	Livestock	AusGEM_00040	TEA_C4_86	4591880	980573	0.824032	0.00327252	1681	0.000366081	Food	Poultry Meat	NA	2013	7	Food/Livestock	Avian/Poultry Meat	ST117	205
3	2011	NA	Avian	Livestock	AusGEM_00040	TEA_C4_93	4657022	1146466	0.802452	0.00374464	3720	0.000798794	Food	Poultry Meat	NA	2013	56	Food/Livestock	Avian/Poultry Meat	ST117	269
3	2011	NA	Avian	Livestock	AusGEM_00040	TEA_C4_94	4559267	1330509	0.774099	0.00439359	3350	0.000734767	Food	Poultry Meat	NA	2013	52	Food/Livestock	Avian/Poultry Meat	ST117	376
3	2011	NA	Avian	Livestock	AusGEM_00040	TEA_C4_95	4405761	1264034	0.777058	0.00432426	2998	0.000680473	Food	Poultry Meat	NA	2013	8	Food/Livestock	Avian/Poultry Meat	ST117	281
3	2011	NA	Avian	Livestock	AusGEM_00040	TEA_E5261	4596591	1101226	0.806728	0.00364964	2149	0.00046752	Environmental	Water	NA	2013	57	Environmental/Livestock	Avian/Water	ST117	186
3	2011	NA	Avian	Livestock	AusGEM_00040	TEA_H030	4567901	1085906	0.807934	0.00362299	2030	0.000444405	Human	Human	NA	2001	58	Human/Livestock	Avian/Human	ST117	258
3	2011	NA	Avian	Livestock	AusGEM_00040	TEA_H561	4568797	1039238	0.814688	0.00347473	2733	0.000598188	Human	Human	NA	2001	59	Human/Livestock	Avian/Human	ST117	237
6	2012	NA	Avian	Livestock	AusGEM_00060	AusGEM_00065	5012405	213812	0.959089	0.000680775	100	1.99505e-05	Livestock	Avian	NA	2012	6	Livestock/Livestock	Avian/Avian	ST117	7
6	2012	NA	Avian	Livestock	AusGEM_00060	AusGEM_00067	4580517	1104506	0.805717	0.00367205	2675	0.000583995	Livestock	Avian	NA	2012	3	Livestock/Livestock	Avian/Avian	ST117	249
6	2012	NA	Avian	Livestock	AusGEM_00060	AusGEM_00068	4506467	1073905	0.807557	0.00363132	2718	0.000603133	Livestock	Avian	NA	2012	7	Livestock/Livestock	Avian/Avian	ST117	251
6	2012	NA	Avian	Livestock	AusGEM_00060	AusGEM_00074	4530970	1135580	0.799599	0.00380843	2702	0.00059634	Livestock	Avian	NA	2013	3	Livestock/Livestock	Avian/Avian	ST117	256
6	2012	NA	Avian	Livestock	AusGEM_00060	AusGEM_00085	4423536	1008460	0.814348	0.00348214	2732	0.000617605	Livestock	Avian	NA	2014	8	Livestock/Livestock	Avian/Avian	ST117	239
6	2012	NA	Avian	Livestock	AusGEM_00060	AusGEM_00086	4762825	694406	0.872755	0.0022698	1686	0.000353992	Livestock	Avian	NA	2008	9	Livestock/Livestock	Avian/Avian	ST117	115
6	2012	NA	Avian	Livestock	AusGEM_00060	AusGEM_00094	4916666	234881	0.954406	0.000761466	482	9.80339e-05	Livestock	Avian	NA	2008	10	Livestock/Livestock	Avian/Avian	ST117	13
6	2012	NA	Avian	Livestock	AusGEM_00060	AusGEM_00095	4928085	372351	0.929751	0.00119621	538	0.00010917	Livestock	Avian	NA	2007	11	Livestock/Livestock	Avian/Avian	ST117	99
6	2012	NA	Avian	Livestock	AusGEM_00060	AusGEM_00096	4915426	239463	0.953546	0.000776335	436	8.87003e-05	Livestock	Avian	NA	2008	10	Livestock/Livestock	Avian/Avian	ST117	11
6	2012	NA	Avian	Livestock	AusGEM_00060	AusGEM_00101	4934726	363977	0.931308	0.00116824	400	8.10582e-05	Livestock	Avian	NA	2007	12	Livestock/Livestock	Avian/Avian	ST117	55
6	2012	NA	Avian	Livestock	AusGEM_00060	AusGEM_00104	5015180	52723	0.989597	0.000169114	86	1.71479e-05	Livestock	Avian	NA	2008	6	Livestock/Livestock	Avian/Avian	ST117	17
6	2012	NA	Avian	Livestock	AusGEM_00060	AusGEM_00105	5014985	202033	0.961274	0.000643313	94	1.87438e-05	Livestock	Avian	NA	2008	6	Livestock/Livestock	Avian/Avian	ST117	10
6	2012	NA	Avian	Livestock	AusGEM_00060	AusGEM_00106	4587646	984777	0.823277	0.00328874	2697	0.000587883	Livestock	Avian	NA	2007	13	Livestock/Livestock	Avian/Avian	ST117	251
6	2012	NA	Avian	Livestock	AusGEM_00060	AusGEM_00107	4559366	1092845	0.806652	0.00365133	2656	0.000582537	Livestock	Avian	NA	2008	3	Livestock/Livestock	Avian/Avian	ST117	246
6	2012	NA	Avian	Livestock	AusGEM_00060	AusGEM_00113	4590681	1294575	0.780031	0.00425501	2660	0.000579435	Livestock	Avian	NA	2008	3	Livestock/Livestock	Avian/Avian	ST117	243
6	2012	NA	Avian	Livestock	AusGEM_00060	AusGEM_00114	4748228	630967	0.882702	0.0020751	1463	0.000308115	Livestock	Avian	NA	2008	14	Livestock/Livestock	Avian/Avian	ST117	78
6	2012	NA	Avian	Livestock	AusGEM_00060	AusGEM_00116	5013780	431669	0.920729	0.00135959	81	1.61555e-05	Livestock	Avian	NA	2008	6	Livestock/Livestock	Avian/Avian	ST117	10
6	2012	NA	Avian	Livestock	AusGEM_00060	AusGEM_00120	4581103	1033809	0.815882	0.00344871	2922	0.000637838	Livestock	Avian	NA	2009	15	Livestock/Livestock	Avian/Avian	ST117	296
6	2012	NA	Avian	Livestock	AusGEM_00060	AusGEM_00130	4472140	1331975	0.770512	0.00447812	3777	0.000844562	Livestock	Avian	NA	2015	16	Livestock/Livestock	Avian/Avian	ST117	374
6	2012	NA	Avian	Livestock	AusGEM_00060	AusGEM_00139	4641752	880144	0.840608	0.00292188	1986	0.000427856	Livestock	Avian	NA	2016	17	Livestock/Livestock	Avian/Avian	ST117	214
6	2012	NA	Avian	Livestock	AusGEM_00060	AusGEM_00140	4643919	878303	0.840951	0.00291474	1961	0.000422273	Livestock	Avian	NA	2016	17	Livestock/Livestock	Avian/Avian	ST117	210
6	2012	NA	Avian	Livestock	AusGEM_00060	AusGEM_00141	4644094	878198	0.840972	0.0029143	1962	0.000422472	Livestock	Avian	NA	2016	17	Livestock/Livestock	Avian/Avian	ST117	210
6	2012	NA	Avian	Livestock	AusGEM_00060	AusGEM_00142	4644715	884553	0.840024	0.00293408	1963	0.000422631	Livestock	Avian	NA	2016	17	Livestock/Livestock	Avian/Avian	ST117	210
6	2012	NA	Avian	Livestock	AusGEM_00060	AusGEM_00180	4459983	1222883	0.784812	0.00414441	2887	0.000647312	Livestock	Avian	NA	2016	18	Livestock/Livestock	Avian/Avian	ST117	304
6	2012	NA	Avian	Livestock	AusGEM_00060	AusGEM_00181	4465473	1219506	0.785486	0.0041289	2791	0.000625018	Livestock	Avian	NA	2016	19	Livestock/Livestock	Avian/Avian	ST117	264
6	2012	NA	Avian	Livestock	AusGEM_00060	AusGEM_00183	4443865	1123749	0.798163	0.00384067	2524	0.000567974	Livestock	Avian	NA	2016	19	Livestock/Livestock	Avian/Avian	ST117	263
6	2012	NA	Avian	Livestock	AusGEM_00060	AusGEM_00184	4443395	1125082	0.797955	0.00384534	2546	0.000572985	Livestock	Avian	NA	2016	19	Livestock/Livestock	Avian/Avian	ST117	266
6	2012	NA	Avian	Livestock	AusGEM_00060	AusGEM_00185	4463003	1138597	0.796737	0.00387276	2765	0.000619538	Livestock	Avian	NA	2016	19	Livestock/Livestock	Avian/Avian	ST117	266
6	2012	NA	Avian	Livestock	AusGEM_00060	AusGEM_00186	4548152	861483	0.84075	0.00291892	2431	0.000534503	Livestock	Avian	NA	2016	20	Livestock/Livestock	Avian/Avian	ST117	229
6	2012	NA	Avian	Livestock	AusGEM_00060	AusGEM_00187	4548414	862161	0.840653	0.00292096	2453	0.000539309	Livestock	Avian	NA	2016	20	Livestock/Livestock	Avian/Avian	ST117	228
6	2012	NA	Avian	Livestock	AusGEM_00060	AusGEM_00188	4547998	861118	0.840802	0.00291784	2438	0.00053606	Livestock	Avian	NA	2016	20	Livestock/Livestock	Avian/Avian	ST117	228
6	2012	NA	Avian	Livestock	AusGEM_00060	AusGEM_00190	4546799	860187	0.840912	0.00291555	2457	0.00054038	Livestock	Avian	NA	2016	20	Livestock/Livestock	Avian/Avian	ST117	227
6	2012	NA	Avian	Livestock	AusGEM_00060	AusGEM_00191	4441679	1125630	0.797814	0.00384851	2575	0.000579736	Livestock	Avian	NA	2016	19	Livestock/Livestock	Avian/Avian	ST117	275
6	2012	NA	Avian	Livestock	AusGEM_00060	AusGEM_00192	4442916	1124750	0.797985	0.00384466	2546	0.000573047	Livestock	Avian	NA	2016	19	Livestock/Livestock	Avian/Avian	ST117	263
6	2012	NA	Avian	Livestock	AusGEM_00060	AusGEM_00193	4461930	1230402	0.783849	0.00416661	2793	0.000625962	Livestock	Avian	NA	2016	19	Livestock/Livestock	Avian/Avian	ST117	268
6	2012	NA	Avian	Livestock	AusGEM_00060	AusGEM_00202	4463031	1138477	0.796755	0.00387235	2758	0.000617966	Livestock	Avian	NA	2016	19	Livestock/Livestock	Avian/Avian	ST117	263
6	2012	NA	Avian	Livestock	AusGEM_00060	AusGEM_00203	4462676	1229851	0.783953	0.00416421	2784	0.000623841	Livestock	Avian	NA	2016	19	Livestock/Livestock	Avian/Avian	ST117	262
6	2012	NA	Avian	Livestock	AusGEM_00060	AusGEM_00205	4463182	1140116	0.796528	0.00387748	2764	0.000619289	Livestock	Avian	NA	2016	19	Livestock/Livestock	Avian/Avian	ST117	262
6	2012	NA	Avian	Livestock	AusGEM_00060	AusGEM_00209	4545933	855008	0.841693	0.0028993	2453	0.000539603	Livestock	Avian	NA	2016	20	Livestock/Livestock	Avian/Avian	ST117	229
6	2012	NA	Avian	Livestock	AusGEM_00060	AusGEM_00210	4540307	1007487	0.818399	0.00339403	2212	0.000487192	Livestock	Avian	NA	2016	21	Livestock/Livestock	Avian/Avian	ST117	238
6	2012	NA	Avian	Livestock	AusGEM_00060	AusGEM_00212	4541285	1008466	0.818286	0.00339646	2199	0.000484224	Livestock	Avian	NA	2016	21	Livestock/Livestock	Avian/Avian	ST117	238
6	2012	NA	Avian	Livestock	AusGEM_00060	AusGEM_00213	4540562	1007683	0.818378	0.00339447	2210	0.000486724	Livestock	Avian	NA	2016	21	Livestock/Livestock	Avian/Avian	ST117	239
6	2012	NA	Avian	Livestock	AusGEM_00060	AusGEM_00214	4540552	1008237	0.818296	0.00339625	2210	0.000486725	Livestock	Avian	NA	2016	21	Livestock/Livestock	Avian/Avian	ST117	238
6	2012	NA	Avian	Livestock	AusGEM_00060	AusGEM_00215	4540032	1007761	0.818349	0.0033951	2211	0.000487001	Livestock	Avian	NA	2016	21	Livestock/Livestock	Avian/Avian	ST117	238
6	2012	NA	Avian	Livestock	AusGEM_00060	AusGEM_00216	4548225	1005822	0.818903	0.0033831	2241	0.00049272	Livestock	Avian	NA	2016	21	Livestock/Livestock	Avian/Avian	ST117	238
6	2012	NA	Avian	Livestock	AusGEM_00060	AusGEM_00217	4543744	1007654	0.818486	0.00339212	2220	0.000488584	Livestock	Avian	NA	2016	21	Livestock/Livestock	Avian/Avian	ST117	239
6	2012	NA	Avian	Livestock	AusGEM_00060	AusGEM_00218	4541422	1014175	0.81745	0.00341461	2200	0.00048443	Livestock	Avian	NA	2016	21	Livestock/Livestock	Avian/Avian	ST117	238
6	2012	NA	Avian	Livestock	AusGEM_00060	AusGEM_00221	4547970	854338	0.841857	0.00289588	2435	0.000535404	Livestock	Avian	NA	2016	20	Livestock/Livestock	Avian/Avian	ST117	228
6	2012	NA	Avian	Livestock	AusGEM_00060	AusGEM_00223	4548074	854307	0.841865	0.00289572	2434	0.000535172	Livestock	Avian	NA	2016	20	Livestock/Livestock	Avian/Avian	ST117	228
6	2012	NA	Avian	Livestock	AusGEM_00060	AusGEM_00224	4548839	855014	0.841777	0.00289754	2446	0.00053772	Livestock	Avian	NA	2016	20	Livestock/Livestock	Avian/Avian	ST117	228
6	2012	NA	Avian	Livestock	AusGEM_00060	AusGEM_00225	4548079	854603	0.841819	0.00289668	2456	0.000540008	Livestock	Avian	NA	2016	20	Livestock/Livestock	Avian/Avian	ST117	228
6	2012	NA	Avian	Livestock	AusGEM_00060	AusGEM_00228	4618370	955190	0.828621	0.00317443	2268	0.000491082	Livestock	Avian	NA	2016	22	Livestock/Livestock	Avian/Avian	ST117	224
6	2012	NA	Avian	Livestock	AusGEM_00060	AusGEM_00229	4617679	951067	0.829213	0.00316182	2253	0.000487907	Livestock	Avian	NA	2016	22	Livestock/Livestock	Avian/Avian	ST117	224
6	2012	NA	Avian	Livestock	AusGEM_00060	AusGEM_00230	4619693	952072	0.829126	0.00316369	2273	0.000492024	Livestock	Avian	NA	2016	22	Livestock/Livestock	Avian/Avian	ST117	224
6	2012	NA	Avian	Livestock	AusGEM_00060	AusGEM_00231	4619636	951144	0.829262	0.0031608	2266	0.000490515	Livestock	Avian	NA	2016	22	Livestock/Livestock	Avian/Avian	ST117	224
6	2012	NA	Avian	Livestock	AusGEM_00060	AusGEM_00232	4618254	951788	0.829124	0.00316373	2265	0.000490445	Livestock	Avian	NA	2016	22	Livestock/Livestock	Avian/Avian	ST117	224
6	2012	NA	Avian	Livestock	AusGEM_00060	AusGEM_00233	4563048	940106	0.82917	0.00316276	2327	0.000509966	Livestock	Avian	NA	2016	23	Livestock/Livestock	Avian/Avian	ST117	225
6	2012	NA	Avian	Livestock	AusGEM_00060	AusGEM_00238	4617990	950951	0.82924	0.00316126	2261	0.000489607	Livestock	Avian	NA	2016	22	Livestock/Livestock	Avian/Avian	ST117	224
6	2012	NA	Avian	Livestock	AusGEM_00060	AusGEM_00239	4619945	987066	0.823959	0.0032741	2239	0.000484638	Livestock	Avian	NA	2016	22	Livestock/Livestock	Avian/Avian	ST117	225
6	2012	NA	Avian	Livestock	AusGEM_00060	AusGEM_00240	4617738	953223	0.828894	0.00316862	2264	0.000490283	Livestock	Avian	NA	2016	22	Livestock/Livestock	Avian/Avian	ST117	225
6	2012	NA	Avian	Livestock	AusGEM_00060	AusGEM_00245	4564156	936143	0.829801	0.00314933	2333	0.000511157	Livestock	Avian	NA	2016	23	Livestock/Livestock	Avian/Avian	ST117	223
6	2012	NA	Avian	Livestock	AusGEM_00060	AusGEM_00253	4562968	938682	0.829382	0.00315825	2325	0.000509537	Livestock	Avian	NA	2016	23	Livestock/Livestock	Avian/Avian	ST117	225
6	2012	NA	Avian	Livestock	AusGEM_00060	AusGEM_00254	4562749	937832	0.829503	0.00315567	2329	0.000510438	Livestock	Avian	NA	2016	23	Livestock/Livestock	Avian/Avian	ST117	225
6	2012	NA	Avian	Livestock	AusGEM_00060	AusGEM_00255	4563049	935865	0.829809	0.00314916	2306	0.000505364	Livestock	Avian	NA	2016	23	Livestock/Livestock	Avian/Avian	ST117	225
6	2012	NA	Avian	Livestock	AusGEM_00060	AusGEM_00256	4563227	939000	0.829342	0.0031591	2315	0.000507316	Livestock	Avian	NA	2016	23	Livestock/Livestock	Avian/Avian	ST117	225
6	2012	NA	Avian	Livestock	AusGEM_00060	AusGEM_00257	4592646	887671	0.838026	0.00297585	2306	0.000502107	Livestock	Avian	NA	2016	24	Livestock/Livestock	Avian/Avian	ST117	206
6	2012	NA	Avian	Livestock	AusGEM_00060	AusGEM_00282	4573217	1264040	0.783453	0.00417575	2678	0.000585583	Livestock	Avian	NA	2016	3	Livestock/Livestock	Avian/Avian	ST117	253
6	2012	NA	Avian	Livestock	AusGEM_00060	AusGEM_00286	4592448	994575	0.821985	0.00331653	2367	0.000515411	Livestock	Avian	NA	2016	25	Livestock/Livestock	Avian/Avian	ST117	206
6	2012	NA	Avian	Livestock	AusGEM_00060	AusGEM_00287	4592609	995845	0.821803	0.00332045	2378	0.000517788	Livestock	Avian	NA	2016	25	Livestock/Livestock	Avian/Avian	ST117	206
6	2012	NA	Avian	Livestock	AusGEM_00060	AusGEM_00288	4591942	996792	0.821643	0.00332391	2378	0.000517864	Livestock	Avian	NA	2016	25	Livestock/Livestock	Avian/Avian	ST117	209
6	2012	NA	Avian	Livestock	AusGEM_00060	AusGEM_00289	4592895	993670	0.822132	0.00331336	2363	0.00051449	Livestock	Avian	NA	2016	25	Livestock/Livestock	Avian/Avian	ST117	206
6	2012	NA	Avian	Livestock	AusGEM_00060	AusGEM_00293	4574090	1264379	0.78344	0.00417606	2663	0.000582192	Livestock	Avian	NA	2016	3	Livestock/Livestock	Avian/Avian	ST117	252
6	2012	NA	Avian	Livestock	AusGEM_00060	AusGEM_00302	4582677	1111794	0.804759	0.0036933	2427	0.000529603	Livestock	Avian	NA	2016	26	Livestock/Livestock	Avian/Avian	ST117	288
6	2012	NA	Avian	Livestock	AusGEM_00060	AusGEM_00303	4581494	1108074	0.805245	0.00368252	2437	0.000531923	Livestock	Avian	NA	2016	26	Livestock/Livestock	Avian/Avian	ST117	296
6	2012	NA	Avian	Livestock	AusGEM_00060	AusGEM_00305	4582720	1109730	0.805052	0.00368679	2422	0.000528507	Livestock	Avian	NA	2016	26	Livestock/Livestock	Avian/Avian	ST117	285
6	2012	NA	Avian	Livestock	AusGEM_00060	AusGEM_00306	4581689	1109789	0.805009	0.00368776	2420	0.000528189	Livestock	Avian	NA	2016	26	Livestock/Livestock	Avian/Avian	ST117	285
6	2012	NA	Avian	Livestock	AusGEM_00060	AusGEM_00307	4581997	1155083	0.798664	0.00382942	2406	0.000525099	Livestock	Avian	NA	2016	26	Livestock/Livestock	Avian/Avian	ST117	285
6	2012	NA	Avian	Livestock	AusGEM_00060	AusGEM_00315	4576295	1268237	0.783005	0.00418611	2633	0.000575356	Livestock	Avian	NA	2016	3	Livestock/Livestock	Avian/Avian	ST117	252
6	2012	NA	Avian	Livestock	AusGEM_00060	AusGEM_00323	4532551	972911	0.823283	0.00328861	2747	0.00060606	Livestock	Avian	NA	2015	27	Livestock/Livestock	Avian/Avian	ST117	228
6	2012	NA	Avian	Livestock	AusGEM_00060	AusGEM_00326	4576266	1268204	0.783008	0.00418604	2638	0.000576453	Livestock	Avian	NA	2016	3	Livestock/Livestock	Avian/Avian	ST117	252
6	2012	NA	Avian	Livestock	AusGEM_00060	AusGEM_00393	4581504	1330132	0.774998	0.00437249	2694	0.000588017	Companion Animal	Canine	NA	2011	3	Companion Animal/Livestock	Avian/Canine	ST117	253
6	2012	NA	Avian	Livestock	AusGEM_00060	AusGEM_00401	4547653	1001598	0.819508	0.00337001	2821	0.00062032	Companion Animal	Canine	NA	2011	28	Companion Animal/Livestock	Avian/Canine	ST117	224
6	2012	NA	Avian	Livestock	AusGEM_00060	AusGEM_00411	4414557	866291	0.835956	0.00301927	2111	0.000478191	Companion Animal	Canine	NA	2011	29	Companion Animal/Livestock	Avian/Canine	ST117	196
6	2012	NA	Avian	Livestock	AusGEM_00060	AusGEM_00452	4580870	1155410	0.798579	0.00383134	2683	0.000585697	Companion Animal	Canine	NA	2012	3	Companion Animal/Livestock	Avian/Canine	ST117	254
6	2012	NA	Avian	Livestock	AusGEM_00060	AusGEM_00614	4471803	1268569	0.779009	0.00427877	3863	0.000863857	Companion Animal	Canine	NA	2015	30	Companion Animal/Livestock	Avian/Canine	ST117	299
6	2012	NA	Avian	Livestock	AusGEM_00060	AusGEM_00786	4511070	1011448	0.81685	0.00342764	1889	0.000418748	Human	Human	NA	2014	31	Human/Livestock	Avian/Human	ST117	185
6	2012	NA	Avian	Livestock	AusGEM_00060	AusGEM_00908	4560417	1047164	0.813259	0.00350594	2882	0.00063196	Livestock	Porcine	NA	2007	32	Livestock/Livestock	Avian/Porcine	ST117	200
6	2012	NA	Avian	Livestock	AusGEM_00060	AusGEM_00929	4536833	1214549	0.788825	0.00405234	3094	0.000681974	Livestock	Porcine	NA	2017	33	Livestock/Livestock	Avian/Porcine	ST117	227
6	2012	NA	Avian	Livestock	AusGEM_00060	AusGEM_01406	4624426	1163628	0.79896	0.00382276	2643	0.00057153	Human	Human	NA	2006	34	Human/Livestock	Avian/Human	ST117	199
6	2012	NA	Avian	Livestock	AusGEM_00060	AusGEM_01885	4490696	1150609	0.796039	0.00388851	4005	0.000891844	Human	Human	NA	2006	35	Human/Livestock	Avian/Human	ST117	292
6	2012	NA	Avian	Livestock	AusGEM_00060	AusGEM_01903	4480780	1167865	0.793249	0.00395162	4267	0.00095229	Human	Human	NA	2006	36	Human/Livestock	Avian/Human	ST117	376
6	2012	NA	Avian	Livestock	AusGEM_00060	AUSMDU00008374	4554471	760047	0.856987	0.00258519	1729	0.000379627	Human	Human	Swab	2017	37	Human/Livestock	Avian/Human	ST117	160
6	2012	NA	Avian	Livestock	AusGEM_00060	AUSMDU00023223	4432118	1088352	0.802852	0.00373574	2949	0.00066537	Human	Human	Urine	2018	38	Human/Livestock	Avian/Human	ST117	256
6	2012	NA	Avian	Livestock	AusGEM_00060	AUSMDU00035564	4524235	1329280	0.772909	0.00442156	3024	0.0006684	Human	Human	Swab	2019	39	Human/Livestock	Avian/Human	ST117	295
6	2012	NA	Avian	Livestock	AusGEM_00060	SRR10065349	4563666	1196098	0.792336	0.00397234	2582	0.000565773	Livestock	Avian	ExPEC other	2009	40	Livestock/Livestock	Avian/Avian	ST117	232
6	2012	NA	Avian	Livestock	AusGEM_00060	SRR10065351	4564244	1196222	0.792339	0.00397226	2575	0.000564168	Livestock	Avian	ExPEC other	2009	40	Livestock/Livestock	Avian/Avian	ST117	232
6	2012	NA	Avian	Livestock	AusGEM_00060	SRR10065352	4616923	1004003	0.821381	0.00332954	2270	0.000491669	Livestock	Avian	ExPEC other	2017	41	Livestock/Livestock	Avian/Avian	ST117	230
6	2012	NA	Avian	Livestock	AusGEM_00060	SRR14160928	4408191	1105313	0.799526	0.00381007	3455	0.000783768	Livestock	Porcine	Unknown	2019	42	Livestock/Livestock	Avian/Porcine	ST117	364
6	2012	NA	Avian	Livestock	AusGEM_00060	SRR7828747	4526533	1292360	0.777903	0.00430455	2917	0.000644423	Human	Human	Blood	2016	43	Human/Livestock	Avian/Human	ST117	217
6	2012	NA	Avian	Livestock	AusGEM_00060	TEA_2H_103_1	4461741	1182957	0.79043	0.00401569	3897	0.000873426	Human	Human	NA	2011	30	Human/Livestock	Avian/Human	ST117	293
6	2012	NA	Avian	Livestock	AusGEM_00060	TEA_2H_290_1	4605059	890588	0.837947	0.00297751	2562	0.000556345	Human	Human	NA	2011	44	Human/Livestock	Avian/Human	ST117	223
6	2012	NA	Avian	Livestock	AusGEM_00060	TEA_2H_434_21	4560345	1114203	0.803649	0.00371798	2667	0.000584824	Human	Human	NA	2011	3	Human/Livestock	Avian/Human	ST117	256
6	2012	NA	Avian	Livestock	AusGEM_00060	TEA_B1075	4644320	707179	0.867854	0.00236693	1810	0.000389723	Livestock	Avian	NA	2002	45	Livestock/Livestock	Avian/Avian	ST117	159
6	2012	NA	Avian	Livestock	AusGEM_00060	TEA_B1932b	4588437	973901	0.824912	0.00325366	2576	0.000561411	Livestock	Avian	NA	2011	46	Livestock/Livestock	Avian/Avian	ST117	271
6	2012	NA	Avian	Livestock	AusGEM_00060	TEA_C1_119	4518720	1118235	0.801624	0.00376312	2887	0.000638898	Food	Poultry Meat	NA	2013	47	Food/Livestock	Avian/Poultry Meat	ST117	242
6	2012	NA	Avian	Livestock	AusGEM_00060	TEA_C1_123	4579133	943632	0.829138	0.00316344	2052	0.00044812	Food	Poultry Meat	NA	2013	48	Food/Livestock	Avian/Poultry Meat	ST117	188
6	2012	NA	Avian	Livestock	AusGEM_00060	TEA_C2_100	4564493	1021743	0.817096	0.00342229	2712	0.000594151	Food	Poultry Meat	NA	2013	3	Food/Livestock	Avian/Poultry Meat	ST117	253
6	2012	NA	Avian	Livestock	AusGEM_00060	TEA_C2_102	4571199	1016206	0.818126	0.00339994	2660	0.000581904	Food	Poultry Meat	NA	2013	3	Food/Livestock	Avian/Poultry Meat	ST117	253
6	2012	NA	Avian	Livestock	AusGEM_00060	TEA_C2_103	4591751	920316	0.833036	0.0030808	2318	0.000504818	Food	Poultry Meat	NA	2013	49	Food/Livestock	Avian/Poultry Meat	ST117	203
6	2012	NA	Avian	Livestock	AusGEM_00060	TEA_C2_106	4471550	1106196	0.801677	0.00376195	2373	0.000530688	Food	Poultry Meat	NA	2013	50	Food/Livestock	Avian/Poultry Meat	ST117	250
6	2012	NA	Avian	Livestock	AusGEM_00060	TEA_C2_13	4463684	1109694	0.800894	0.00377944	2389	0.000535208	Food	Poultry Meat	NA	2013	50	Food/Livestock	Avian/Poultry Meat	ST117	252
6	2012	NA	Avian	Livestock	AusGEM_00060	TEA_C2_27	4551216	969169	0.824438	0.00326381	2543	0.000558752	Food	Poultry Meat	NA	2013	51	Food/Livestock	Avian/Poultry Meat	ST117	244
6	2012	NA	Avian	Livestock	AusGEM_00060	TEA_C2_97	4473712	1314918	0.772845	0.00442308	3815	0.000852759	Food	Poultry Meat	NA	2013	52	Food/Livestock	Avian/Poultry Meat	ST117	364
6	2012	NA	Avian	Livestock	AusGEM_00060	TEA_C3_65	4512466	1011357	0.81691	0.00342634	2589	0.000573744	Food	Poultry Meat	NA	2013	53	Food/Livestock	Avian/Poultry Meat	ST117	236
6	2012	NA	Avian	Livestock	AusGEM_00060	TEA_C3_70	4562999	941629	0.828939	0.00316767	2316	0.000507561	Food	Poultry Meat	NA	2013	54	Food/Livestock	Avian/Poultry Meat	ST117	228
6	2012	NA	Avian	Livestock	AusGEM_00060	TEA_C3_72	4550810	1119567	0.802559	0.00374227	2463	0.000541222	Food	Poultry Meat	NA	2013	55	Food/Livestock	Avian/Poultry Meat	ST117	222
6	2012	NA	Avian	Livestock	AusGEM_00060	TEA_C4_85	4455403	1258711	0.779719	0.00426226	3909	0.000877362	Food	Poultry Meat	NA	2013	30	Food/Livestock	Avian/Poultry Meat	ST117	299
6	2012	NA	Avian	Livestock	AusGEM_00060	TEA_C4_86	4484948	1000912	0.817547	0.0034125	2739	0.000610709	Food	Poultry Meat	NA	2013	7	Food/Livestock	Avian/Poultry Meat	ST117	251
6	2012	NA	Avian	Livestock	AusGEM_00060	TEA_C4_93	4610011	1046963	0.814925	0.00346955	2528	0.000548372	Food	Poultry Meat	NA	2013	56	Food/Livestock	Avian/Poultry Meat	ST117	219
6	2012	NA	Avian	Livestock	AusGEM_00060	TEA_C4_94	4470170	1315178	0.772671	0.00442717	3801	0.000850303	Food	Poultry Meat	NA	2013	52	Food/Livestock	Avian/Poultry Meat	ST117	359
6	2012	NA	Avian	Livestock	AusGEM_00060	TEA_C4_95	4445252	991527	0.817626	0.00341078	2734	0.000615038	Food	Poultry Meat	NA	2013	8	Food/Livestock	Avian/Poultry Meat	ST117	240
6	2012	NA	Avian	Livestock	AusGEM_00060	TEA_E5261	4483132	1134619	0.79803	0.00384367	3049	0.000680105	Environmental	Water	NA	2013	57	Environmental/Livestock	Avian/Water	ST117	229
6	2012	NA	Avian	Livestock	AusGEM_00060	TEA_H030	4527132	973919	0.822958	0.0032956	2395	0.000529032	Human	Human	NA	2001	58	Human/Livestock	Avian/Human	ST117	241
6	2012	NA	Avian	Livestock	AusGEM_00060	TEA_H561	4606661	769985	0.856791	0.00258916	2251	0.00048864	Human	Human	NA	2001	59	Human/Livestock	Avian/Human	ST117	176
6	2012	NA	Avian	Livestock	AusGEM_00065	AusGEM_00067	4642942	1159386	0.800186	0.00379529	3119	0.000671772	Livestock	Avian	NA	2012	3	Livestock/Livestock	Avian/Avian	ST117	254
6	2012	NA	Avian	Livestock	AusGEM_00065	AusGEM_00068	4504845	1256879	0.781857	0.00421265	2767	0.000614228	Livestock	Avian	NA	2012	7	Livestock/Livestock	Avian/Avian	ST117	256
6	2012	NA	Avian	Livestock	AusGEM_00065	AusGEM_00074	4597304	1182642	0.795389	0.00390318	3121	0.000678876	Livestock	Avian	NA	2013	3	Livestock/Livestock	Avian/Avian	ST117	261
6	2012	NA	Avian	Livestock	AusGEM_00065	AusGEM_00085	4425128	1185006	0.788774	0.00405351	2769	0.000625745	Livestock	Avian	NA	2014	8	Livestock/Livestock	Avian/Avian	ST117	245
6	2012	NA	Avian	Livestock	AusGEM_00065	AusGEM_00086	4748997	901792	0.840413	0.00292595	1747	0.000367867	Livestock	Avian	NA	2008	9	Livestock/Livestock	Avian/Avian	ST117	118
6	2012	NA	Avian	Livestock	AusGEM_00065	AusGEM_00094	4922121	403701	0.924199	0.00129646	495	0.000100566	Livestock	Avian	NA	2008	10	Livestock/Livestock	Avian/Avian	ST117	18
6	2012	NA	Avian	Livestock	AusGEM_00065	AusGEM_00095	4970969	466313	0.914238	0.00147861	1061	0.000213439	Livestock	Avian	NA	2007	11	Livestock/Livestock	Avian/Avian	ST117	104
6	2012	NA	Avian	Livestock	AusGEM_00065	AusGEM_00096	4920529	408987	0.92326	0.00131351	461	9.36891e-05	Livestock	Avian	NA	2008	10	Livestock/Livestock	Avian/Avian	ST117	16
6	2012	NA	Avian	Livestock	AusGEM_00065	AusGEM_00101	4978466	456227	0.916053	0.0014452	926	0.000186001	Livestock	Avian	NA	2007	12	Livestock/Livestock	Avian/Avian	ST117	60
6	2012	NA	Avian	Livestock	AusGEM_00065	AusGEM_00104	5020566	221681	0.957713	0.000704424	113	2.25074e-05	Livestock	Avian	NA	2008	6	Livestock/Livestock	Avian/Avian	ST117	22
6	2012	NA	Avian	Livestock	AusGEM_00065	AusGEM_00105	5018200	375333	0.930411	0.00118435	113	2.2518e-05	Livestock	Avian	NA	2008	6	Livestock/Livestock	Avian/Avian	ST117	15
6	2012	NA	Avian	Livestock	AusGEM_00065	AusGEM_00106	4591514	1156771	0.798762	0.00382721	2737	0.0005961	Livestock	Avian	NA	2007	13	Livestock/Livestock	Avian/Avian	ST117	256
6	2012	NA	Avian	Livestock	AusGEM_00065	AusGEM_00107	4600534	1190239	0.794459	0.00392419	3101	0.000674052	Livestock	Avian	NA	2008	3	Livestock/Livestock	Avian/Avian	ST117	250
6	2012	NA	Avian	Livestock	AusGEM_00065	AusGEM_00113	4635842	1383983	0.770096	0.00448796	3123	0.000673664	Livestock	Avian	NA	2008	3	Livestock/Livestock	Avian/Avian	ST117	248
6	2012	NA	Avian	Livestock	AusGEM_00065	AusGEM_00114	4734582	837989	0.849623	0.0027354	1520	0.000321042	Livestock	Avian	NA	2008	14	Livestock/Livestock	Avian/Avian	ST117	82
6	2012	NA	Avian	Livestock	AusGEM_00065	AusGEM_00116	5019035	600889	0.893079	0.00187541	108	2.15181e-05	Livestock	Avian	NA	2008	6	Livestock/Livestock	Avian/Avian	ST117	15
6	2012	NA	Avian	Livestock	AusGEM_00065	AusGEM_00120	4576649	1222447	0.7892	0.00404376	2970	0.000648946	Livestock	Avian	NA	2009	15	Livestock/Livestock	Avian/Avian	ST117	301
6	2012	NA	Avian	Livestock	AusGEM_00065	AusGEM_00130	4469870	1516245	0.746706	0.00505381	3835	0.000857967	Livestock	Avian	NA	2015	16	Livestock/Livestock	Avian/Avian	ST117	378
6	2012	NA	Avian	Livestock	AusGEM_00065	AusGEM_00139	4641894	1059590	0.814155	0.00348635	2042	0.000439907	Livestock	Avian	NA	2016	17	Livestock/Livestock	Avian/Avian	ST117	219
6	2012	NA	Avian	Livestock	AusGEM_00065	AusGEM_00140	4644713	1056445	0.814696	0.00347454	2017	0.000434257	Livestock	Avian	NA	2016	17	Livestock/Livestock	Avian/Avian	ST117	215
6	2012	NA	Avian	Livestock	AusGEM_00065	AusGEM_00141	4644867	1056382	0.81471	0.00347423	2017	0.000434243	Livestock	Avian	NA	2016	17	Livestock/Livestock	Avian/Avian	ST117	215
6	2012	NA	Avian	Livestock	AusGEM_00065	AusGEM_00142	4645509	1062695	0.81383	0.00349345	2017	0.000434183	Livestock	Avian	NA	2016	17	Livestock/Livestock	Avian/Avian	ST117	215
6	2012	NA	Avian	Livestock	AusGEM_00065	AusGEM_00180	4457141	1408297	0.759899	0.00473158	2933	0.000658045	Livestock	Avian	NA	2016	18	Livestock/Livestock	Avian/Avian	ST117	308
6	2012	NA	Avian	Livestock	AusGEM_00065	AusGEM_00181	4462976	1404230	0.760665	0.00471313	2844	0.000637243	Livestock	Avian	NA	2016	19	Livestock/Livestock	Avian/Avian	ST117	269
6	2012	NA	Avian	Livestock	AusGEM_00065	AusGEM_00183	4441710	1307789	0.772539	0.00443029	2577	0.000580182	Livestock	Avian	NA	2016	19	Livestock/Livestock	Avian/Avian	ST117	268
6	2012	NA	Avian	Livestock	AusGEM_00065	AusGEM_00184	4440850	1309902	0.772221	0.00443778	2597	0.000584798	Livestock	Avian	NA	2016	19	Livestock/Livestock	Avian/Avian	ST117	271
6	2012	NA	Avian	Livestock	AusGEM_00065	AusGEM_00185	4460465	1323403	0.771191	0.00446208	2807	0.000629307	Livestock	Avian	NA	2016	19	Livestock/Livestock	Avian/Avian	ST117	271
6	2012	NA	Avian	Livestock	AusGEM_00065	AusGEM_00186	4545133	1047251	0.812736	0.00351739	2495	0.000548939	Livestock	Avian	NA	2016	20	Livestock/Livestock	Avian/Avian	ST117	234
6	2012	NA	Avian	Livestock	AusGEM_00065	AusGEM_00187	4544541	1049637	0.81237	0.00352541	2512	0.000552751	Livestock	Avian	NA	2016	20	Livestock/Livestock	Avian/Avian	ST117	233
6	2012	NA	Avian	Livestock	AusGEM_00065	AusGEM_00188	4544819	1047206	0.812732	0.00351747	2506	0.000551397	Livestock	Avian	NA	2016	20	Livestock/Livestock	Avian/Avian	ST117	233
6	2012	NA	Avian	Livestock	AusGEM_00065	AusGEM_00190	4543752	1046011	0.81287	0.00351445	2517	0.000553947	Livestock	Avian	NA	2016	20	Livestock/Livestock	Avian/Avian	ST117	232
6	2012	NA	Avian	Livestock	AusGEM_00065	AusGEM_00191	4439088	1310542	0.772065	0.00444145	2630	0.000592464	Livestock	Avian	NA	2016	19	Livestock/Livestock	Avian/Avian	ST117	280
6	2012	NA	Avian	Livestock	AusGEM_00065	AusGEM_00192	4440312	1309688	0.772228	0.0044376	2590	0.000583292	Livestock	Avian	NA	2016	19	Livestock/Livestock	Avian/Avian	ST117	268
6	2012	NA	Avian	Livestock	AusGEM_00065	AusGEM_00193	4459397	1415198	0.759099	0.0047509	2847	0.000638427	Livestock	Avian	NA	2016	19	Livestock/Livestock	Avian/Avian	ST117	273
6	2012	NA	Avian	Livestock	AusGEM_00065	AusGEM_00202	4460529	1323211	0.771219	0.00446142	2809	0.000629746	Livestock	Avian	NA	2016	19	Livestock/Livestock	Avian/Avian	ST117	268
6	2012	NA	Avian	Livestock	AusGEM_00065	AusGEM_00203	4460169	1414595	0.759208	0.00474825	2836	0.00063585	Livestock	Avian	NA	2016	19	Livestock/Livestock	Avian/Avian	ST117	267
6	2012	NA	Avian	Livestock	AusGEM_00065	AusGEM_00205	4460486	1325238	0.770947	0.00446784	2815	0.000631097	Livestock	Avian	NA	2016	19	Livestock/Livestock	Avian/Avian	ST117	267
6	2012	NA	Avian	Livestock	AusGEM_00065	AusGEM_00209	4542914	1040776	0.813604	0.00349839	2514	0.000553389	Livestock	Avian	NA	2016	20	Livestock/Livestock	Avian/Avian	ST117	234
6	2012	NA	Avian	Livestock	AusGEM_00065	AusGEM_00210	4537649	1192533	0.791886	0.00398257	2256	0.000497174	Livestock	Avian	NA	2016	21	Livestock/Livestock	Avian/Avian	ST117	243
6	2012	NA	Avian	Livestock	AusGEM_00065	AusGEM_00212	4538845	1193076	0.791854	0.00398329	2248	0.00049528	Livestock	Avian	NA	2016	21	Livestock/Livestock	Avian/Avian	ST117	243
6	2012	NA	Avian	Livestock	AusGEM_00065	AusGEM_00213	4537975	1192587	0.79189	0.00398247	2256	0.000497138	Livestock	Avian	NA	2016	21	Livestock/Livestock	Avian/Avian	ST117	244
6	2012	NA	Avian	Livestock	AusGEM_00065	AusGEM_00214	4537831	1193409	0.791771	0.00398517	2255	0.000496933	Livestock	Avian	NA	2016	21	Livestock/Livestock	Avian/Avian	ST117	243
6	2012	NA	Avian	Livestock	AusGEM_00065	AusGEM_00215	4537380	1192795	0.79184	0.00398361	2255	0.000496983	Livestock	Avian	NA	2016	21	Livestock/Livestock	Avian/Avian	ST117	243
6	2012	NA	Avian	Livestock	AusGEM_00065	AusGEM_00216	4544141	1193720	0.791957	0.00398094	2282	0.000502185	Livestock	Avian	NA	2016	21	Livestock/Livestock	Avian/Avian	ST117	243
6	2012	NA	Avian	Livestock	AusGEM_00065	AusGEM_00217	4538891	1197090	0.791302	0.00399585	2272	0.000500563	Livestock	Avian	NA	2016	21	Livestock/Livestock	Avian/Avian	ST117	244
6	2012	NA	Avian	Livestock	AusGEM_00065	AusGEM_00218	4538982	1198785	0.791071	0.0040011	2247	0.000495045	Livestock	Avian	NA	2016	21	Livestock/Livestock	Avian/Avian	ST117	243
6	2012	NA	Avian	Livestock	AusGEM_00065	AusGEM_00221	4545435	1039138	0.813927	0.00349134	2500	0.000550002	Livestock	Avian	NA	2016	20	Livestock/Livestock	Avian/Avian	ST117	233
6	2012	NA	Avian	Livestock	AusGEM_00065	AusGEM_00223	4545523	1039139	0.81393	0.00349128	2500	0.000549992	Livestock	Avian	NA	2016	20	Livestock/Livestock	Avian/Avian	ST117	233
6	2012	NA	Avian	Livestock	AusGEM_00065	AusGEM_00224	4545102	1042218	0.813467	0.00350139	2513	0.000552903	Livestock	Avian	NA	2016	20	Livestock/Livestock	Avian/Avian	ST117	233
6	2012	NA	Avian	Livestock	AusGEM_00065	AusGEM_00225	4544105	1042281	0.813425	0.00350232	2526	0.000555885	Livestock	Avian	NA	2016	20	Livestock/Livestock	Avian/Avian	ST117	233
6	2012	NA	Avian	Livestock	AusGEM_00065	AusGEM_00228	4619535	1132590	0.803101	0.00373019	2315	0.000501133	Livestock	Avian	NA	2016	22	Livestock/Livestock	Avian/Avian	ST117	229
6	2012	NA	Avian	Livestock	AusGEM_00065	AusGEM_00229	4619427	1127301	0.803836	0.00371382	2310	0.000500062	Livestock	Avian	NA	2016	22	Livestock/Livestock	Avian/Avian	ST117	229
6	2012	NA	Avian	Livestock	AusGEM_00065	AusGEM_00230	4619491	1132206	0.803153	0.00372903	2324	0.000503086	Livestock	Avian	NA	2016	22	Livestock/Livestock	Avian/Avian	ST117	229
6	2012	NA	Avian	Livestock	AusGEM_00065	AusGEM_00231	4619440	1131266	0.803282	0.00372614	2320	0.000502225	Livestock	Avian	NA	2016	22	Livestock/Livestock	Avian/Avian	ST117	229
6	2012	NA	Avian	Livestock	AusGEM_00065	AusGEM_00232	4619296	1129434	0.803533	0.00372055	2322	0.000502674	Livestock	Avian	NA	2016	22	Livestock/Livestock	Avian/Avian	ST117	229
6	2012	NA	Avian	Livestock	AusGEM_00065	AusGEM_00233	4563359	1119214	0.803044	0.00373144	2389	0.000523518	Livestock	Avian	NA	2016	23	Livestock/Livestock	Avian/Avian	ST117	230
6	2012	NA	Avian	Livestock	AusGEM_00065	AusGEM_00238	4619394	1127873	0.803755	0.00371562	2317	0.000501581	Livestock	Avian	NA	2016	22	Livestock/Livestock	Avian/Avian	ST117	229
6	2012	NA	Avian	Livestock	AusGEM_00065	AusGEM_00239	4621994	1162698	0.799004	0.00382178	2300	0.000497621	Livestock	Avian	NA	2016	22	Livestock/Livestock	Avian/Avian	ST117	230
6	2012	NA	Avian	Livestock	AusGEM_00065	AusGEM_00240	4619368	1129693	0.8035	0.0037213	2323	0.000502883	Livestock	Avian	NA	2016	22	Livestock/Livestock	Avian/Avian	ST117	230
6	2012	NA	Avian	Livestock	AusGEM_00065	AusGEM_00245	4563367	1117451	0.803294	0.00372588	2380	0.000521545	Livestock	Avian	NA	2016	23	Livestock/Livestock	Avian/Avian	ST117	228
6	2012	NA	Avian	Livestock	AusGEM_00065	AusGEM_00253	4563382	1117584	0.803276	0.00372629	2385	0.000522639	Livestock	Avian	NA	2016	23	Livestock/Livestock	Avian/Avian	ST117	231
6	2012	NA	Avian	Livestock	AusGEM_00065	AusGEM_00254	4563033	1116994	0.803347	0.0037247	2390	0.000523774	Livestock	Avian	NA	2016	23	Livestock/Livestock	Avian/Avian	ST117	230
6	2012	NA	Avian	Livestock	AusGEM_00065	AusGEM_00255	4563633	1114427	0.803731	0.00371615	2368	0.000518885	Livestock	Avian	NA	2016	23	Livestock/Livestock	Avian/Avian	ST117	230
6	2012	NA	Avian	Livestock	AusGEM_00065	AusGEM_00256	4563726	1117732	0.803267	0.00372649	2376	0.000520627	Livestock	Avian	NA	2016	23	Livestock/Livestock	Avian/Avian	ST117	230
6	2012	NA	Avian	Livestock	AusGEM_00065	AusGEM_00257	4591547	1069599	0.811063	0.00355407	2372	0.000516601	Livestock	Avian	NA	2016	24	Livestock/Livestock	Avian/Avian	ST117	211
6	2012	NA	Avian	Livestock	AusGEM_00065	AusGEM_00282	4640468	1309268	0.779945	0.004257	3081	0.000663942	Livestock	Avian	NA	2016	3	Livestock/Livestock	Avian/Avian	ST117	258
6	2012	NA	Avian	Livestock	AusGEM_00065	AusGEM_00286	4592791	1173619	0.796473	0.00387871	2421	0.00052713	Livestock	Avian	NA	2016	25	Livestock/Livestock	Avian/Avian	ST117	211
6	2012	NA	Avian	Livestock	AusGEM_00065	AusGEM_00287	4592991	1174811	0.796316	0.00388226	2438	0.000530809	Livestock	Avian	NA	2016	25	Livestock/Livestock	Avian/Avian	ST117	211
6	2012	NA	Avian	Livestock	AusGEM_00065	AusGEM_00288	4591933	1176540	0.79604	0.00388849	2435	0.000530278	Livestock	Avian	NA	2016	25	Livestock/Livestock	Avian/Avian	ST117	214
6	2012	NA	Avian	Livestock	AusGEM_00065	AusGEM_00289	4593150	1172890	0.796587	0.00387615	2415	0.000525783	Livestock	Avian	NA	2016	25	Livestock/Livestock	Avian/Avian	ST117	211
6	2012	NA	Avian	Livestock	AusGEM_00065	AusGEM_00293	4641271	1309747	0.779912	0.00425777	3069	0.000661241	Livestock	Avian	NA	2016	3	Livestock/Livestock	Avian/Avian	ST117	257
6	2012	NA	Avian	Livestock	AusGEM_00065	AusGEM_00302	4580572	1295734	0.779499	0.00426738	2484	0.00054229	Livestock	Avian	NA	2016	26	Livestock/Livestock	Avian/Avian	ST117	292
6	2012	NA	Avian	Livestock	AusGEM_00065	AusGEM_00303	4579287	1292218	0.779917	0.00425765	2502	0.000546373	Livestock	Avian	NA	2016	26	Livestock/Livestock	Avian/Avian	ST117	299
6	2012	NA	Avian	Livestock	AusGEM_00065	AusGEM_00305	4580593	1293714	0.779767	0.00426113	2479	0.000541196	Livestock	Avian	NA	2016	26	Livestock/Livestock	Avian/Avian	ST117	290
6	2012	NA	Avian	Livestock	AusGEM_00065	AusGEM_00306	4579569	1293759	0.779723	0.00426216	2480	0.000541536	Livestock	Avian	NA	2016	26	Livestock/Livestock	Avian/Avian	ST117	289
6	2012	NA	Avian	Livestock	AusGEM_00065	AusGEM_00307	4579966	1338875	0.773794	0.00440074	2471	0.000539524	Livestock	Avian	NA	2016	26	Livestock/Livestock	Avian/Avian	ST117	289
6	2012	NA	Avian	Livestock	AusGEM_00065	AusGEM_00315	4643774	1313009	0.779577	0.00426555	3040	0.00065464	Livestock	Avian	NA	2016	3	Livestock/Livestock	Avian/Avian	ST117	257
6	2012	NA	Avian	Livestock	AusGEM_00065	AusGEM_00323	4531209	1155325	0.796831	0.00387064	2794	0.000616612	Livestock	Avian	NA	2015	27	Livestock/Livestock	Avian/Avian	ST117	232
6	2012	NA	Avian	Livestock	AusGEM_00065	AusGEM_00326	4643821	1312824	0.779603	0.00426495	3046	0.000655925	Livestock	Avian	NA	2016	3	Livestock/Livestock	Avian/Avian	ST117	257
6	2012	NA	Avian	Livestock	AusGEM_00065	AusGEM_00393	4585828	1501214	0.753375	0.00488991	2744	0.000598365	Companion Animal	Canine	NA	2011	3	Companion Animal/Livestock	Avian/Canine	ST117	258
6	2012	NA	Avian	Livestock	AusGEM_00065	AusGEM_00401	4546458	1183718	0.793424	0.00394765	2882	0.0006339	Companion Animal	Canine	NA	2011	28	Companion Animal/Livestock	Avian/Canine	ST117	229
6	2012	NA	Avian	Livestock	AusGEM_00065	AusGEM_00411	4415808	1043519	0.808856	0.00360264	2176	0.000492775	Companion Animal	Canine	NA	2011	29	Companion Animal/Livestock	Avian/Canine	ST117	201
6	2012	NA	Avian	Livestock	AusGEM_00065	AusGEM_00452	4654174	1188532	0.796579	0.00387634	3066	0.000658764	Companion Animal	Canine	NA	2012	3	Companion Animal/Livestock	Avian/Canine	ST117	259
6	2012	NA	Avian	Livestock	AusGEM_00065	AusGEM_00614	4538172	1315561	0.775261	0.00436631	4276	0.00094223	Companion Animal	Canine	NA	2015	30	Companion Animal/Livestock	Avian/Canine	ST117	304
6	2012	NA	Avian	Livestock	AusGEM_00065	AusGEM_00786	4509469	1194380	0.790601	0.0040118	1940	0.000430206	Human	Human	NA	2014	31	Human/Livestock	Avian/Human	ST117	190
6	2012	NA	Avian	Livestock	AusGEM_00065	AusGEM_00908	4560598	1226532	0.788059	0.00406987	2950	0.000646845	Livestock	Porcine	NA	2007	32	Livestock/Livestock	Avian/Porcine	ST117	205
6	2012	NA	Avian	Livestock	AusGEM_00065	AusGEM_00929	4536924	1394097	0.764948	0.00461036	3137	0.000691438	Livestock	Porcine	NA	2017	33	Livestock/Livestock	Avian/Porcine	ST117	233
6	2012	NA	Avian	Livestock	AusGEM_00065	AusGEM_01406	4625922	1340366	0.775343	0.00436439	2699	0.000583451	Human	Human	NA	2006	34	Human/Livestock	Avian/Human	ST117	204
6	2012	NA	Avian	Livestock	AusGEM_00065	AusGEM_01885	4487668	1336395	0.770539	0.00447748	4042	0.000900691	Human	Human	NA	2006	35	Human/Livestock	Avian/Human	ST117	297
6	2012	NA	Avian	Livestock	AusGEM_00065	AusGEM_01903	4477695	1353765	0.767851	0.00454119	4311	0.000962772	Human	Human	NA	2006	36	Human/Livestock	Avian/Human	ST117	381
6	2012	NA	Avian	Livestock	AusGEM_00065	AUSMDU00008374	4557047	934625	0.829811	0.00314913	1786	0.00039192	Human	Human	Swab	2017	37	Human/Livestock	Avian/Human	ST117	165
6	2012	NA	Avian	Livestock	AusGEM_00065	AUSMDU00023223	4432088	1268142	0.777528	0.00431329	2987	0.000673949	Human	Human	Urine	2018	38	Human/Livestock	Avian/Human	ST117	261
6	2012	NA	Avian	Livestock	AusGEM_00065	AUSMDU00035564	4524319	1508842	0.749909	0.00497485	3060	0.000676345	Human	Human	Swab	2019	39	Human/Livestock	Avian/Human	ST117	299
6	2012	NA	Avian	Livestock	AusGEM_00065	SRR10065349	4562674	1377812	0.768064	0.00453613	2627	0.000575759	Livestock	Avian	ExPEC other	2009	40	Livestock/Livestock	Avian/Avian	ST117	236
6	2012	NA	Avian	Livestock	AusGEM_00065	SRR10065351	4563285	1377870	0.76808	0.00453574	2620	0.000574148	Livestock	Avian	ExPEC other	2009	40	Livestock/Livestock	Avian/Avian	ST117	236
6	2012	NA	Avian	Livestock	AusGEM_00065	SRR10065352	4617412	1182755	0.796083	0.00388752	2335	0.000505695	Livestock	Avian	ExPEC other	2017	41	Livestock/Livestock	Avian/Avian	ST117	235
6	2012	NA	Avian	Livestock	AusGEM_00065	SRR14160928	4406678	1288069	0.773815	0.00440026	3502	0.000794703	Livestock	Porcine	Unknown	2019	42	Livestock/Livestock	Avian/Porcine	ST117	368
6	2012	NA	Avian	Livestock	AusGEM_00065	SRR7828747	4527550	1470056	0.754893	0.0048529	2972	0.000656426	Human	Human	Blood	2016	43	Human/Livestock	Avian/Human	ST117	222
6	2012	NA	Avian	Livestock	AusGEM_00065	TEA_2H_103_1	4461239	1363691	0.765887	0.00458795	3940	0.000883163	Human	Human	NA	2011	30	Human/Livestock	Avian/Human	ST117	298
6	2012	NA	Avian	Livestock	AusGEM_00065	TEA_2H_290_1	4604217	1072002	0.811142	0.00355235	2617	0.000568392	Human	Human	NA	2011	44	Human/Livestock	Avian/Human	ST117	227
6	2012	NA	Avian	Livestock	AusGEM_00065	TEA_2H_434_21	4625055	1164513	0.79886	0.00382501	3116	0.000673722	Human	Human	NA	2011	3	Human/Livestock	Avian/Human	ST117	261
6	2012	NA	Avian	Livestock	AusGEM_00065	TEA_B1075	4645365	884819	0.840002	0.00293453	1862	0.00040083	Livestock	Avian	NA	2002	45	Livestock/Livestock	Avian/Avian	ST117	164
6	2012	NA	Avian	Livestock	AusGEM_00065	TEA_B1932b	4586468	1157569	0.798475	0.00383367	2646	0.000576915	Livestock	Avian	NA	2011	46	Livestock/Livestock	Avian/Avian	ST117	275
6	2012	NA	Avian	Livestock	AusGEM_00065	TEA_C1_119	4518655	1298095	0.776835	0.00432948	2961	0.000655284	Food	Poultry Meat	NA	2013	47	Food/Livestock	Avian/Poultry Meat	ST117	248
6	2012	NA	Avian	Livestock	AusGEM_00065	TEA_C1_123	4578232	1125164	0.80272	0.00373866	2096	0.000457819	Food	Poultry Meat	NA	2013	48	Food/Livestock	Avian/Poultry Meat	ST117	193
6	2012	NA	Avian	Livestock	AusGEM_00065	TEA_C2_100	4568715	1193029	0.79294	0.00395863	2747	0.000601263	Food	Poultry Meat	NA	2013	3	Food/Livestock	Avian/Poultry Meat	ST117	259
6	2012	NA	Avian	Livestock	AusGEM_00065	TEA_C2_102	4575642	1187050	0.794011	0.00393434	2704	0.000590955	Food	Poultry Meat	NA	2013	3	Food/Livestock	Avian/Poultry Meat	ST117	258
6	2012	NA	Avian	Livestock	AusGEM_00065	TEA_C2_103	4592697	1098154	0.807032	0.00364293	2383	0.000518867	Food	Poultry Meat	NA	2013	49	Food/Livestock	Avian/Poultry Meat	ST117	209
6	2012	NA	Avian	Livestock	AusGEM_00065	TEA_C2_106	4522598	1183830	0.792544	0.0039676	2939	0.000649848	Food	Poultry Meat	NA	2013	50	Food/Livestock	Avian/Poultry Meat	ST117	255
6	2012	NA	Avian	Livestock	AusGEM_00065	TEA_C2_13	4515220	1186352	0.791925	0.00398166	2955	0.000654453	Food	Poultry Meat	NA	2013	50	Food/Livestock	Avian/Poultry Meat	ST117	257
6	2012	NA	Avian	Livestock	AusGEM_00065	TEA_C2_27	4548558	1154215	0.797605	0.00385323	2594	0.000570291	Food	Poultry Meat	NA	2013	51	Food/Livestock	Avian/Poultry Meat	ST117	249
6	2012	NA	Avian	Livestock	AusGEM_00065	TEA_C2_97	4472038	1497996	0.749081	0.00499521	3872	0.000865824	Food	Poultry Meat	NA	2013	52	Food/Livestock	Avian/Poultry Meat	ST117	369
6	2012	NA	Avian	Livestock	AusGEM_00065	TEA_C3_65	4513543	1188933	0.791506	0.00399121	2649	0.0005869	Food	Poultry Meat	NA	2013	53	Food/Livestock	Avian/Poultry Meat	ST117	241
6	2012	NA	Avian	Livestock	AusGEM_00065	TEA_C3_70	4561037	1125283	0.802107	0.00375234	2380	0.000521811	Food	Poultry Meat	NA	2013	54	Food/Livestock	Avian/Poultry Meat	ST117	230
6	2012	NA	Avian	Livestock	AusGEM_00065	TEA_C3_72	4603175	1194567	0.79396	0.0039355	2987	0.0006489	Food	Poultry Meat	NA	2013	55	Food/Livestock	Avian/Poultry Meat	ST117	227
6	2012	NA	Avian	Livestock	AusGEM_00065	TEA_C4_85	4522327	1304593	0.776109	0.00434645	4317	0.000954597	Food	Poultry Meat	NA	2013	30	Food/Livestock	Avian/Poultry Meat	ST117	304
6	2012	NA	Avian	Livestock	AusGEM_00065	TEA_C4_86	4484357	1181824	0.791425	0.00399305	2767	0.000617034	Food	Poultry Meat	NA	2013	7	Food/Livestock	Avian/Poultry Meat	ST117	256
6	2012	NA	Avian	Livestock	AusGEM_00065	TEA_C4_93	4666558	1113599	0.807341	0.00363609	3080	0.000660015	Food	Poultry Meat	NA	2013	56	Food/Livestock	Avian/Poultry Meat	ST117	224
6	2012	NA	Avian	Livestock	AusGEM_00065	TEA_C4_94	4466873	1501502	0.748424	0.0050114	3848	0.000861453	Food	Poultry Meat	NA	2013	52	Food/Livestock	Avian/Poultry Meat	ST117	365
6	2012	NA	Avian	Livestock	AusGEM_00065	TEA_C4_95	4445991	1169779	0.791698	0.00398685	2805	0.000630905	Food	Poultry Meat	NA	2013	8	Food/Livestock	Avian/Poultry Meat	ST117	246
6	2012	NA	Avian	Livestock	AusGEM_00065	TEA_E5261	4482237	1316139	0.773016	0.00441905	3107	0.000693181	Environmental	Water	NA	2013	57	Environmental/Livestock	Avian/Water	ST117	233
6	2012	NA	Avian	Livestock	AusGEM_00065	TEA_H030	4524573	1158767	0.796112	0.00388686	2435	0.000538172	Human	Human	NA	2001	58	Human/Livestock	Avian/Human	ST117	244
6	2012	NA	Avian	Livestock	AusGEM_00065	TEA_H561	4605063	952911	0.828551	0.00317593	2297	0.000498799	Human	Human	NA	2001	59	Human/Livestock	Avian/Human	ST117	181
3	2012	NA	Avian	Livestock	AusGEM_00067	AusGEM_00068	4624038	1045411	0.815606	0.0034547	1669	0.00036094	Livestock	Avian	NA	2012	7	Livestock/Livestock	Avian/Avian	ST117	206
3	2012	NA	Avian	Livestock	AusGEM_00067	AusGEM_00074	5145625	112918	0.978527	0.000352016	227	4.41151e-05	Livestock	Avian	NA	2013	3	Livestock/Livestock	Avian/Avian	ST117	13
3	2012	NA	Avian	Livestock	AusGEM_00067	AusGEM_00085	4370364	1321452	0.767833	0.00454162	2743	0.000627637	Livestock	Avian	NA	2014	8	Livestock/Livestock	Avian/Avian	ST117	283
3	2012	NA	Avian	Livestock	AusGEM_00067	AusGEM_00086	4609934	1206836	0.792525	0.00396805	3170	0.000687645	Livestock	Avian	NA	2008	9	Livestock/Livestock	Avian/Avian	ST117	295
3	2012	NA	Avian	Livestock	AusGEM_00067	AusGEM_00094	4568089	1138683	0.800468	0.00378897	2551	0.000558439	Livestock	Avian	NA	2008	10	Livestock/Livestock	Avian/Avian	ST117	245
3	2012	NA	Avian	Livestock	AusGEM_00067	AusGEM_00095	4676357	1082455	0.812035	0.00353275	3379	0.000722571	Livestock	Avian	NA	2007	11	Livestock/Livestock	Avian/Avian	ST117	297
3	2012	NA	Avian	Livestock	AusGEM_00067	AusGEM_00096	4564494	1147975	0.79904	0.00382097	2539	0.00055625	Livestock	Avian	NA	2008	10	Livestock/Livestock	Avian/Avian	ST117	243
3	2012	NA	Avian	Livestock	AusGEM_00067	AusGEM_00101	4683286	1073505	0.813524	0.00350015	3273	0.000698868	Livestock	Avian	NA	2007	12	Livestock/Livestock	Avian/Avian	ST117	260
3	2012	NA	Avian	Livestock	AusGEM_00067	AusGEM_00104	4605232	1079267	0.810139	0.00357439	2649	0.000575215	Livestock	Avian	NA	2008	6	Livestock/Livestock	Avian/Avian	ST117	247
3	2012	NA	Avian	Livestock	AusGEM_00067	AusGEM_00105	4617257	1204137	0.793153	0.00395379	2617	0.000566787	Livestock	Avian	NA	2008	6	Livestock/Livestock	Avian/Avian	ST117	250
3	2012	NA	Avian	Livestock	AusGEM_00067	AusGEM_00106	5108532	149653	0.971539	0.00046907	116	2.27071e-05	Livestock	Avian	NA	2007	13	Livestock/Livestock	Avian/Avian	ST117	18
3	2012	NA	Avian	Livestock	AusGEM_00067	AusGEM_00107	5083565	251095	0.952931	0.00078699	74	1.45567e-05	Livestock	Avian	NA	2008	3	Livestock/Livestock	Avian/Avian	ST117	11
3	2012	NA	Avian	Livestock	AusGEM_00067	AusGEM_00113	5116541	449503	0.919242	0.00138674	109	2.13035e-05	Livestock	Avian	NA	2008	3	Livestock/Livestock	Avian/Avian	ST117	8
3	2012	NA	Avian	Livestock	AusGEM_00067	AusGEM_00114	4569932	1194207	0.792821	0.00396132	2981	0.000652307	Livestock	Avian	NA	2008	14	Livestock/Livestock	Avian/Avian	ST117	262
3	2012	NA	Avian	Livestock	AusGEM_00067	AusGEM_00116	4626930	1412017	0.766182	0.00458093	2728	0.000589592	Livestock	Avian	NA	2008	6	Livestock/Livestock	Avian/Avian	ST117	243
3	2012	NA	Avian	Livestock	AusGEM_00067	AusGEM_00120	4554690	1293283	0.778849	0.00428249	3216	0.000706085	Livestock	Avian	NA	2009	15	Livestock/Livestock	Avian/Avian	ST117	329
3	2012	NA	Avian	Livestock	AusGEM_00067	AusGEM_00130	4560449	1362005	0.770027	0.00448959	3271	0.000717254	Livestock	Avian	NA	2015	16	Livestock/Livestock	Avian/Avian	ST117	390
3	2012	NA	Avian	Livestock	AusGEM_00067	AusGEM_00139	4577153	1215990	0.790098	0.00402327	2541	0.000555149	Livestock	Avian	NA	2016	17	Livestock/Livestock	Avian/Avian	ST117	284
3	2012	NA	Avian	Livestock	AusGEM_00067	AusGEM_00140	4579985	1212819	0.790633	0.00401106	2516	0.000549347	Livestock	Avian	NA	2016	17	Livestock/Livestock	Avian/Avian	ST117	279
3	2012	NA	Avian	Livestock	AusGEM_00067	AusGEM_00141	4580064	1212906	0.790624	0.00401127	2516	0.000549337	Livestock	Avian	NA	2016	17	Livestock/Livestock	Avian/Avian	ST117	279
3	2012	NA	Avian	Livestock	AusGEM_00067	AusGEM_00142	4580582	1219467	0.789749	0.00403124	2518	0.000549712	Livestock	Avian	NA	2016	17	Livestock/Livestock	Avian/Avian	ST117	279
3	2012	NA	Avian	Livestock	AusGEM_00067	AusGEM_00180	4580612	1188273	0.79402	0.00393413	2297	0.000501461	Livestock	Avian	NA	2016	18	Livestock/Livestock	Avian/Avian	ST117	260
3	2012	NA	Avian	Livestock	AusGEM_00067	AusGEM_00181	4586597	1183906	0.794835	0.0039157	2195	0.000478568	Livestock	Avian	NA	2016	19	Livestock/Livestock	Avian/Avian	ST117	221
3	2012	NA	Avian	Livestock	AusGEM_00067	AusGEM_00183	4567210	1083707	0.808225	0.00361657	1916	0.000419512	Livestock	Avian	NA	2016	19	Livestock/Livestock	Avian/Avian	ST117	220
3	2012	NA	Avian	Livestock	AusGEM_00067	AusGEM_00184	4565837	1086846	0.807729	0.00362751	1935	0.0004238	Livestock	Avian	NA	2016	19	Livestock/Livestock	Avian/Avian	ST117	224
3	2012	NA	Avian	Livestock	AusGEM_00067	AusGEM_00185	4584163	1102925	0.806065	0.00366433	2171	0.000473587	Livestock	Avian	NA	2016	19	Livestock/Livestock	Avian/Avian	ST117	223
3	2012	NA	Avian	Livestock	AusGEM_00067	AusGEM_00186	4587176	990083	0.822479	0.00330591	1816	0.000395886	Livestock	Avian	NA	2016	20	Livestock/Livestock	Avian/Avian	ST117	208
3	2012	NA	Avian	Livestock	AusGEM_00067	AusGEM_00187	4587450	990737	0.822391	0.00330779	1817	0.000396081	Livestock	Avian	NA	2016	20	Livestock/Livestock	Avian/Avian	ST117	207
3	2012	NA	Avian	Livestock	AusGEM_00067	AusGEM_00188	4586528	990706	0.822366	0.00330833	1823	0.000397468	Livestock	Avian	NA	2016	20	Livestock/Livestock	Avian/Avian	ST117	207
3	2012	NA	Avian	Livestock	AusGEM_00067	AusGEM_00190	4585329	989775	0.822465	0.0033062	1820	0.000396918	Livestock	Avian	NA	2016	20	Livestock/Livestock	Avian/Avian	ST117	207
3	2012	NA	Avian	Livestock	AusGEM_00067	AusGEM_00191	4564537	1086562	0.807726	0.00362759	1962	0.000429835	Livestock	Avian	NA	2016	19	Livestock/Livestock	Avian/Avian	ST117	231
3	2012	NA	Avian	Livestock	AusGEM_00067	AusGEM_00192	4566011	1085208	0.807969	0.0036222	1920	0.000420498	Livestock	Avian	NA	2016	19	Livestock/Livestock	Avian/Avian	ST117	220
3	2012	NA	Avian	Livestock	AusGEM_00067	AusGEM_00193	4581959	1196992	0.79287	0.0039602	2203	0.000480799	Livestock	Avian	NA	2016	19	Livestock/Livestock	Avian/Avian	ST117	224
3	2012	NA	Avian	Livestock	AusGEM_00067	AusGEM_00202	4583539	1104109	0.805876	0.00366852	2170	0.000473433	Livestock	Avian	NA	2016	19	Livestock/Livestock	Avian/Avian	ST117	220
3	2012	NA	Avian	Livestock	AusGEM_00067	AusGEM_00203	4583278	1195295	0.79315	0.00395385	2189	0.000477606	Livestock	Avian	NA	2016	19	Livestock/Livestock	Avian/Avian	ST117	220
3	2012	NA	Avian	Livestock	AusGEM_00067	AusGEM_00205	4583667	1105794	0.805642	0.00367371	2170	0.00047342	Livestock	Avian	NA	2016	19	Livestock/Livestock	Avian/Avian	ST117	219
3	2012	NA	Avian	Livestock	AusGEM_00067	AusGEM_00209	4585002	983518	0.823379	0.00328655	1828	0.000398691	Livestock	Avian	NA	2016	20	Livestock/Livestock	Avian/Avian	ST117	209
3	2012	NA	Avian	Livestock	AusGEM_00067	AusGEM_00210	4534234	1226281	0.787123	0.00409131	3048	0.000672219	Livestock	Avian	NA	2016	21	Livestock/Livestock	Avian/Avian	ST117	298
3	2012	NA	Avian	Livestock	AusGEM_00067	AusGEM_00212	4535983	1225718	0.787265	0.00408807	3039	0.000669976	Livestock	Avian	NA	2016	21	Livestock/Livestock	Avian/Avian	ST117	298
3	2012	NA	Avian	Livestock	AusGEM_00067	AusGEM_00213	4534888	1225679	0.787229	0.00408887	3046	0.000671681	Livestock	Avian	NA	2016	21	Livestock/Livestock	Avian/Avian	ST117	298
3	2012	NA	Avian	Livestock	AusGEM_00067	AusGEM_00214	4534475	1227039	0.787028	0.00409348	3048	0.000672184	Livestock	Avian	NA	2016	21	Livestock/Livestock	Avian/Avian	ST117	298
3	2012	NA	Avian	Livestock	AusGEM_00067	AusGEM_00215	4533919	1226635	0.787063	0.00409269	3051	0.000672928	Livestock	Avian	NA	2016	21	Livestock/Livestock	Avian/Avian	ST117	298
3	2012	NA	Avian	Livestock	AusGEM_00067	AusGEM_00216	4542435	1224050	0.78773	0.00407739	3079	0.00067783	Livestock	Avian	NA	2016	21	Livestock/Livestock	Avian/Avian	ST117	298
3	2012	NA	Avian	Livestock	AusGEM_00067	AusGEM_00217	4537418	1226954	0.787149	0.00409072	3075	0.000677698	Livestock	Avian	NA	2016	21	Livestock/Livestock	Avian/Avian	ST117	299
3	2012	NA	Avian	Livestock	AusGEM_00067	AusGEM_00218	4536020	1231627	0.786459	0.00410654	3038	0.00066975	Livestock	Avian	NA	2016	21	Livestock/Livestock	Avian/Avian	ST117	298
3	2012	NA	Avian	Livestock	AusGEM_00067	AusGEM_00221	4587847	981232	0.823807	0.00327735	1817	0.000396046	Livestock	Avian	NA	2016	20	Livestock/Livestock	Avian/Avian	ST117	207
3	2012	NA	Avian	Livestock	AusGEM_00067	AusGEM_00223	4587839	981425	0.823778	0.00327797	1814	0.000395393	Livestock	Avian	NA	2016	20	Livestock/Livestock	Avian/Avian	ST117	207
3	2012	NA	Avian	Livestock	AusGEM_00067	AusGEM_00224	4588017	983306	0.823506	0.00328382	1832	0.000399301	Livestock	Avian	NA	2016	20	Livestock/Livestock	Avian/Avian	ST117	207
3	2012	NA	Avian	Livestock	AusGEM_00067	AusGEM_00225	4587220	982969	0.82353	0.00328329	1828	0.000398498	Livestock	Avian	NA	2016	20	Livestock/Livestock	Avian/Avian	ST117	207
3	2012	NA	Avian	Livestock	AusGEM_00067	AusGEM_00228	4653792	1090994	0.81009	0.00357547	2659	0.000571362	Livestock	Avian	NA	2016	22	Livestock/Livestock	Avian/Avian	ST117	286
3	2012	NA	Avian	Livestock	AusGEM_00067	AusGEM_00229	4653091	1086891	0.810646	0.00356324	2651	0.000569729	Livestock	Avian	NA	2016	22	Livestock/Livestock	Avian/Avian	ST117	286
3	2012	NA	Avian	Livestock	AusGEM_00067	AusGEM_00230	4654444	1089218	0.810362	0.00356949	2670	0.000573645	Livestock	Avian	NA	2016	22	Livestock/Livestock	Avian/Avian	ST117	286
3	2012	NA	Avian	Livestock	AusGEM_00067	AusGEM_00231	4654110	1088844	0.810404	0.00356857	2668	0.000573257	Livestock	Avian	NA	2016	22	Livestock/Livestock	Avian/Avian	ST117	286
3	2012	NA	Avian	Livestock	AusGEM_00067	AusGEM_00232	4653776	1087392	0.810597	0.0035643	2654	0.00057029	Livestock	Avian	NA	2016	22	Livestock/Livestock	Avian/Avian	ST117	286
3	2012	NA	Avian	Livestock	AusGEM_00067	AusGEM_00233	4537238	1198374	0.791064	0.00400125	3323	0.000732384	Livestock	Avian	NA	2016	23	Livestock/Livestock	Avian/Avian	ST117	300
3	2012	NA	Avian	Livestock	AusGEM_00067	AusGEM_00238	4652934	1087711	0.810525	0.00356591	2654	0.000570393	Livestock	Avian	NA	2016	22	Livestock/Livestock	Avian/Avian	ST117	286
3	2012	NA	Avian	Livestock	AusGEM_00067	AusGEM_00239	4655334	1122936	0.805662	0.00367326	2642	0.000567521	Livestock	Avian	NA	2016	22	Livestock/Livestock	Avian/Avian	ST117	287
3	2012	NA	Avian	Livestock	AusGEM_00067	AusGEM_00240	4652739	1089869	0.810214	0.00357274	2658	0.000571276	Livestock	Avian	NA	2016	22	Livestock/Livestock	Avian/Avian	ST117	287
3	2012	NA	Avian	Livestock	AusGEM_00067	AusGEM_00245	4538546	1194011	0.791714	0.00398647	3332	0.000734156	Livestock	Avian	NA	2016	23	Livestock/Livestock	Avian/Avian	ST117	298
3	2012	NA	Avian	Livestock	AusGEM_00067	AusGEM_00253	4537157	1196952	0.791258	0.00399686	3322	0.000732177	Livestock	Avian	NA	2016	23	Livestock/Livestock	Avian/Avian	ST117	301
3	2012	NA	Avian	Livestock	AusGEM_00067	AusGEM_00254	4536888	1196202	0.791351	0.00399472	3325	0.000732881	Livestock	Avian	NA	2016	23	Livestock/Livestock	Avian/Avian	ST117	300
3	2012	NA	Avian	Livestock	AusGEM_00067	AusGEM_00255	4537882	1192847	0.791851	0.00398336	3302	0.000727652	Livestock	Avian	NA	2016	23	Livestock/Livestock	Avian/Avian	ST117	300
3	2012	NA	Avian	Livestock	AusGEM_00067	AusGEM_00256	4537233	1197636	0.791166	0.00399894	3316	0.000730842	Livestock	Avian	NA	2016	23	Livestock/Livestock	Avian/Avian	ST117	300
3	2012	NA	Avian	Livestock	AusGEM_00067	AusGEM_00257	4571449	1136713	0.800862	0.00378016	3157	0.000690591	Livestock	Avian	NA	2016	24	Livestock/Livestock	Avian/Avian	ST117	281
3	2012	NA	Avian	Livestock	AusGEM_00067	AusGEM_00282	5161199	294724	0.945981	0.000908125	173	3.35193e-05	Livestock	Avian	NA	2016	3	Livestock/Livestock	Avian/Avian	ST117	10
3	2012	NA	Avian	Livestock	AusGEM_00067	AusGEM_00286	4583951	1218217	0.790041	0.00402457	2239	0.000488443	Livestock	Avian	NA	2016	25	Livestock/Livestock	Avian/Avian	ST117	257
3	2012	NA	Avian	Livestock	AusGEM_00067	AusGEM_00287	4583818	1220075	0.789783	0.00403045	2245	0.000489766	Livestock	Avian	NA	2016	25	Livestock/Livestock	Avian/Avian	ST117	257
3	2012	NA	Avian	Livestock	AusGEM_00067	AusGEM_00288	4584423	1218478	0.790023	0.00402499	2258	0.000492537	Livestock	Avian	NA	2016	25	Livestock/Livestock	Avian/Avian	ST117	260
3	2012	NA	Avian	Livestock	AusGEM_00067	AusGEM_00289	4584401	1217306	0.790181	0.00402137	2239	0.000488395	Livestock	Avian	NA	2016	25	Livestock/Livestock	Avian/Avian	ST117	257
3	2012	NA	Avian	Livestock	AusGEM_00067	AusGEM_00293	5163027	293153	0.946271	0.000903037	169	3.27327e-05	Livestock	Avian	NA	2016	3	Livestock/Livestock	Avian/Avian	ST117	9
3	2012	NA	Avian	Livestock	AusGEM_00067	AusGEM_00302	4569777	1344242	0.772702	0.00442643	2971	0.000650141	Livestock	Avian	NA	2016	26	Livestock/Livestock	Avian/Avian	ST117	344
3	2012	NA	Avian	Livestock	AusGEM_00067	AusGEM_00303	4567247	1343216	0.772739	0.00442556	2998	0.000656413	Livestock	Avian	NA	2016	26	Livestock/Livestock	Avian/Avian	ST117	352
3	2012	NA	Avian	Livestock	AusGEM_00067	AusGEM_00305	4569329	1343160	0.772827	0.0044235	2971	0.000650205	Livestock	Avian	NA	2016	26	Livestock/Livestock	Avian/Avian	ST117	342
3	2012	NA	Avian	Livestock	AusGEM_00067	AusGEM_00306	4568626	1342563	0.772878	0.0044223	2972	0.000650524	Livestock	Avian	NA	2016	26	Livestock/Livestock	Avian/Avian	ST117	341
3	2012	NA	Avian	Livestock	AusGEM_00067	AusGEM_00307	4568931	1387863	0.767012	0.00456115	2967	0.000649386	Livestock	Avian	NA	2016	26	Livestock/Livestock	Avian/Avian	ST117	341
3	2012	NA	Avian	Livestock	AusGEM_00067	AusGEM_00315	5167727	292021	0.946514	0.000898792	144	2.78652e-05	Livestock	Avian	NA	2016	3	Livestock/Livestock	Avian/Avian	ST117	9
3	2012	NA	Avian	Livestock	AusGEM_00067	AusGEM_00323	4608910	1026841	0.817799	0.00340704	1832	0.000397491	Livestock	Avian	NA	2015	27	Livestock/Livestock	Avian/Avian	ST117	178
3	2012	NA	Avian	Livestock	AusGEM_00067	AusGEM_00326	5167615	292154	0.94649	0.000899213	147	2.84464e-05	Livestock	Avian	NA	2016	3	Livestock/Livestock	Avian/Avian	ST117	9
3	2012	NA	Avian	Livestock	AusGEM_00067	AusGEM_00393	5113972	471844	0.915528	0.00145485	97	1.89676e-05	Companion Animal	Canine	NA	2011	3	Companion Animal/Livestock	Avian/Canine	ST117	10
3	2012	NA	Avian	Livestock	AusGEM_00067	AusGEM_00401	4584682	1134188	0.801676	0.00376196	1948	0.000424893	Companion Animal	Canine	NA	2011	28	Companion Animal/Livestock	Avian/Canine	ST117	201
3	2012	NA	Avian	Livestock	AusGEM_00067	AusGEM_00411	4302769	1296515	0.76845	0.00452697	2730	0.000634475	Companion Animal	Canine	NA	2011	29	Companion Animal/Livestock	Avian/Canine	ST117	268
3	2012	NA	Avian	Livestock	AusGEM_00067	AusGEM_00452	5192797	138204	0.974075	0.000426436	359	6.91342e-05	Companion Animal	Canine	NA	2012	3	Companion Animal/Livestock	Avian/Canine	ST117	11
3	2012	NA	Avian	Livestock	AusGEM_00067	AusGEM_00614	4608492	1201839	0.793155	0.00395375	3547	0.000769666	Companion Animal	Canine	NA	2015	30	Companion Animal/Livestock	Avian/Canine	ST117	250
3	2012	NA	Avian	Livestock	AusGEM_00067	AusGEM_00786	4477273	1285690	0.776905	0.00432785	2334	0.000521299	Human	Human	NA	2014	31	Human/Livestock	Avian/Human	ST117	250
3	2012	NA	Avian	Livestock	AusGEM_00067	AusGEM_00908	4616134	1142378	0.801619	0.00376323	2336	0.000506051	Livestock	Porcine	NA	2007	32	Livestock/Livestock	Avian/Porcine	ST117	187
3	2012	NA	Avian	Livestock	AusGEM_00067	AusGEM_00929	4563595	1367673	0.769413	0.00450413	2282	0.000500044	Livestock	Porcine	NA	2017	33	Livestock/Livestock	Avian/Porcine	ST117	215
3	2012	NA	Avian	Livestock	AusGEM_00067	AusGEM_01406	4640703	1337722	0.776242	0.00434335	2287	0.000492813	Human	Human	NA	2006	34	Human/Livestock	Avian/Human	ST117	249
3	2012	NA	Avian	Livestock	AusGEM_00067	AusGEM_01885	4571478	1195693	0.792673	0.00396469	3169	0.000693211	Human	Human	NA	2006	35	Human/Livestock	Avian/Human	ST117	243
3	2012	NA	Avian	Livestock	AusGEM_00067	AusGEM_01903	4560837	1214399	0.789723	0.00403183	3421	0.000750082	Human	Human	NA	2006	36	Human/Livestock	Avian/Human	ST117	334
3	2012	NA	Avian	Livestock	AusGEM_00067	AUSMDU00008374	4453212	1169213	0.792045	0.00397895	2240	0.000503008	Human	Human	Swab	2017	37	Human/Livestock	Avian/Human	ST117	229
3	2012	NA	Avian	Livestock	AusGEM_00067	AUSMDU00023223	4556452	1046332	0.813248	0.00350619	2235	0.000490513	Human	Human	Urine	2018	38	Human/Livestock	Avian/Human	ST117	212
3	2012	NA	Avian	Livestock	AusGEM_00067	AUSMDU00035564	4551458	1481482	0.754434	0.00486407	2277	0.000500279	Human	Human	Swab	2019	39	Human/Livestock	Avian/Human	ST117	286
3	2012	NA	Avian	Livestock	AusGEM_00067	SRR10065349	4618035	1294008	0.781123	0.00422965	2092	0.000453007	Livestock	Avian	ExPEC other	2009	40	Livestock/Livestock	Avian/Avian	ST117	234
3	2012	NA	Avian	Livestock	AusGEM_00067	SRR10065351	4618606	1294146	0.781126	0.00422959	2087	0.000451868	Livestock	Avian	ExPEC other	2009	40	Livestock/Livestock	Avian/Avian	ST117	234
3	2012	NA	Avian	Livestock	AusGEM_00067	SRR10065352	4554745	1335007	0.773334	0.00441157	3389	0.000744059	Livestock	Avian	ExPEC other	2017	41	Livestock/Livestock	Avian/Avian	ST117	302
3	2012	NA	Avian	Livestock	AusGEM_00067	SRR14160928	4421078	1286187	0.77464	0.00438087	3779	0.000854769	Livestock	Porcine	Unknown	2019	42	Livestock/Livestock	Avian/Porcine	ST117	395
3	2012	NA	Avian	Livestock	AusGEM_00067	SRR7828747	4582179	1387716	0.767548	0.0045484	2411	0.000526169	Human	Human	Blood	2016	43	Human/Livestock	Avian/Human	ST117	205
3	2012	NA	Avian	Livestock	AusGEM_00067	TEA_2H_103_1	4544196	1224695	0.787707	0.00407793	3081	0.000678008	Human	Human	NA	2011	30	Human/Livestock	Avian/Human	ST117	247
3	2012	NA	Avian	Livestock	AusGEM_00067	TEA_2H_290_1	4583743	1139868	0.800848	0.00378047	1957	0.000426944	Human	Human	NA	2011	44	Human/Livestock	Avian/Human	ST117	177
3	2012	NA	Avian	Livestock	AusGEM_00067	TEA_2H_434_21	5190000	61541	0.988281	0.000190686	97	1.86898e-05	Human	Human	NA	2011	3	Human/Livestock	Avian/Human	ST117	9
3	2012	NA	Avian	Livestock	AusGEM_00067	TEA_B1075	4574539	1053389	0.812828	0.00351537	2501	0.000546722	Livestock	Avian	NA	2002	45	Livestock/Livestock	Avian/Avian	ST117	239
3	2012	NA	Avian	Livestock	AusGEM_00067	TEA_B1932b	4571000	1215423	0.789953	0.00402659	3127	0.000684095	Livestock	Avian	NA	2011	46	Livestock/Livestock	Avian/Avian	ST117	327
3	2012	NA	Avian	Livestock	AusGEM_00067	TEA_C1_119	4432814	1496695	0.747585	0.00503208	3073	0.000693239	Food	Poultry Meat	NA	2013	47	Food/Livestock	Avian/Poultry Meat	ST117	286
3	2012	NA	Avian	Livestock	AusGEM_00067	TEA_C1_123	4574673	1159200	0.797833	0.00384809	2677	0.000585178	Food	Poultry Meat	NA	2013	48	Food/Livestock	Avian/Poultry Meat	ST117	250
3	2012	NA	Avian	Livestock	AusGEM_00067	TEA_C2_100	5106366	144645	0.972454	0.000453671	81	1.58626e-05	Food	Poultry Meat	NA	2013	3	Food/Livestock	Avian/Poultry Meat	ST117	11
3	2012	NA	Avian	Livestock	AusGEM_00067	TEA_C2_102	5114026	137200	0.973873	0.000429836	71	1.38834e-05	Food	Poultry Meat	NA	2013	3	Food/Livestock	Avian/Poultry Meat	ST117	10
3	2012	NA	Avian	Livestock	AusGEM_00067	TEA_C2_103	4573730	1163006	0.79727	0.00386075	3160	0.000690902	Food	Poultry Meat	NA	2013	49	Food/Livestock	Avian/Poultry Meat	ST117	278
3	2012	NA	Avian	Livestock	AusGEM_00067	TEA_C2_106	4638388	979168	0.825695	0.00323688	2509	0.000540921	Food	Poultry Meat	NA	2013	50	Food/Livestock	Avian/Poultry Meat	ST117	229
3	2012	NA	Avian	Livestock	AusGEM_00067	TEA_C2_13	4629082	985546	0.824468	0.00326317	2523	0.000545032	Food	Poultry Meat	NA	2013	50	Food/Livestock	Avian/Poultry Meat	ST117	231
3	2012	NA	Avian	Livestock	AusGEM_00067	TEA_C2_27	4640756	996737	0.823195	0.0032905	1744	0.000375801	Food	Poultry Meat	NA	2013	51	Food/Livestock	Avian/Poultry Meat	ST117	200
3	2012	NA	Avian	Livestock	AusGEM_00067	TEA_C2_97	4567452	1334086	0.773943	0.00439725	3357	0.000734983	Food	Poultry Meat	NA	2013	52	Food/Livestock	Avian/Poultry Meat	ST117	380
3	2012	NA	Avian	Livestock	AusGEM_00067	TEA_C3_65	4566506	1109925	0.804468	0.00369977	2932	0.000642066	Food	Poultry Meat	NA	2013	53	Food/Livestock	Avian/Poultry Meat	ST117	272
3	2012	NA	Avian	Livestock	AusGEM_00067	TEA_C3_70	4574689	1124897	0.802635	0.00374056	2573	0.000562443	Food	Poultry Meat	NA	2013	54	Food/Livestock	Avian/Poultry Meat	ST117	269
3	2012	NA	Avian	Livestock	AusGEM_00067	TEA_C3_72	4558569	1310697	0.776685	0.00433299	3479	0.000763178	Food	Poultry Meat	NA	2013	55	Food/Livestock	Avian/Poultry Meat	ST117	293
3	2012	NA	Avian	Livestock	AusGEM_00067	TEA_C4_85	4590237	1195691	0.793345	0.00394944	3586	0.000781223	Food	Poultry Meat	NA	2013	30	Food/Livestock	Avian/Poultry Meat	ST117	252
3	2012	NA	Avian	Livestock	AusGEM_00067	TEA_C4_86	4595854	985748	0.823393	0.00328624	1666	0.000362501	Food	Poultry Meat	NA	2013	7	Food/Livestock	Avian/Poultry Meat	ST117	206
3	2012	NA	Avian	Livestock	AusGEM_00067	TEA_C4_93	4658422	1156789	0.801075	0.00377539	3697	0.000793616	Food	Poultry Meat	NA	2013	56	Food/Livestock	Avian/Poultry Meat	ST117	269
3	2012	NA	Avian	Livestock	AusGEM_00067	TEA_C4_94	4561590	1338986	0.773075	0.00441765	3352	0.000734831	Food	Poultry Meat	NA	2013	52	Food/Livestock	Avian/Poultry Meat	ST117	376
3	2012	NA	Avian	Livestock	AusGEM_00067	TEA_C4_95	4407818	1273043	0.775907	0.00435119	2979	0.000675845	Food	Poultry Meat	NA	2013	8	Food/Livestock	Avian/Poultry Meat	ST117	281
3	2012	NA	Avian	Livestock	AusGEM_00067	TEA_E5261	4597949	1111633	0.805304	0.0036812	2145	0.000466512	Environmental	Water	NA	2013	57	Environmental/Livestock	Avian/Water	ST117	186
3	2012	NA	Avian	Livestock	AusGEM_00067	TEA_H030	4568808	1097215	0.806352	0.00365797	2021	0.000442347	Human	Human	NA	2001	58	Human/Livestock	Avian/Human	ST117	258
3	2012	NA	Avian	Livestock	AusGEM_00067	TEA_H561	4569967	1050021	0.813163	0.00350804	2743	0.000600223	Human	Human	NA	2001	59	Human/Livestock	Avian/Human	ST117	237
7	2012	NA	Avian	Livestock	AusGEM_00068	AusGEM_00074	4579731	1066005	0.811184	0.00355142	1689	0.000368799	Livestock	Avian	NA	2013	3	Livestock/Livestock	Avian/Avian	ST117	213
7	2012	NA	Avian	Livestock	AusGEM_00068	AusGEM_00085	4366101	1151277	0.791336	0.00399506	2744	0.000628478	Livestock	Avian	NA	2014	8	Livestock/Livestock	Avian/Avian	ST117	279
7	2012	NA	Avian	Livestock	AusGEM_00068	AusGEM_00086	4561939	1124125	0.802302	0.003748	3146	0.000689619	Livestock	Avian	NA	2008	9	Livestock/Livestock	Avian/Avian	ST117	297
7	2012	NA	Avian	Livestock	AusGEM_00068	AusGEM_00094	4533239	1029682	0.814903	0.00347004	2642	0.000582806	Livestock	Avian	NA	2008	10	Livestock/Livestock	Avian/Avian	ST117	247
7	2012	NA	Avian	Livestock	AusGEM_00068	AusGEM_00095	4559625	1137218	0.800377	0.003791	2940	0.00064479	Livestock	Avian	NA	2007	11	Livestock/Livestock	Avian/Avian	ST117	303
7	2012	NA	Avian	Livestock	AusGEM_00068	AusGEM_00096	4532959	1032344	0.814504	0.00347875	2629	0.000579974	Livestock	Avian	NA	2008	10	Livestock/Livestock	Avian/Avian	ST117	245
7	2012	NA	Avian	Livestock	AusGEM_00068	AusGEM_00101	4565304	1130768	0.801483	0.00376628	2845	0.000623179	Livestock	Avian	NA	2007	12	Livestock/Livestock	Avian/Avian	ST117	266
7	2012	NA	Avian	Livestock	AusGEM_00068	AusGEM_00104	4528311	1054408	0.81113	0.0035526	2704	0.000597132	Livestock	Avian	NA	2008	6	Livestock/Livestock	Avian/Avian	ST117	248
7	2012	NA	Avian	Livestock	AusGEM_00068	AusGEM_00105	4540269	1179412	0.793798	0.00393918	2636	0.000580582	Livestock	Avian	NA	2008	6	Livestock/Livestock	Avian/Avian	ST117	252
7	2012	NA	Avian	Livestock	AusGEM_00068	AusGEM_00106	4631036	925944	0.833373	0.00307369	1693	0.000365577	Livestock	Avian	NA	2007	13	Livestock/Livestock	Avian/Avian	ST117	207
7	2012	NA	Avian	Livestock	AusGEM_00068	AusGEM_00107	4603770	1031984	0.816886	0.00342685	1650	0.000358402	Livestock	Avian	NA	2008	3	Livestock/Livestock	Avian/Avian	ST117	204
7	2012	NA	Avian	Livestock	AusGEM_00068	AusGEM_00113	4649542	1204800	0.794204	0.00392997	1742	0.000374661	Livestock	Avian	NA	2008	3	Livestock/Livestock	Avian/Avian	ST117	200
7	2012	NA	Avian	Livestock	AusGEM_00068	AusGEM_00114	4517301	1120768	0.801214	0.00377228	2896	0.000641091	Livestock	Avian	NA	2008	14	Livestock/Livestock	Avian/Avian	ST117	261
7	2012	NA	Avian	Livestock	AusGEM_00068	AusGEM_00116	4541882	1403412	0.763946	0.00463434	2896	0.000637621	Livestock	Avian	NA	2008	6	Livestock/Livestock	Avian/Avian	ST117	246
7	2012	NA	Avian	Livestock	AusGEM_00068	AusGEM_00120	4555903	1112156	0.803785	0.00371494	3216	0.000705897	Livestock	Avian	NA	2009	15	Livestock/Livestock	Avian/Avian	ST117	337
7	2012	NA	Avian	Livestock	AusGEM_00068	AusGEM_00130	4570388	1163426	0.797094	0.00386473	3167	0.000692939	Livestock	Avian	NA	2015	16	Livestock/Livestock	Avian/Avian	ST117	389
7	2012	NA	Avian	Livestock	AusGEM_00068	AusGEM_00139	4544926	1101743	0.804886	0.00369048	2605	0.000573167	Livestock	Avian	NA	2016	17	Livestock/Livestock	Avian/Avian	ST117	286
7	2012	NA	Avian	Livestock	AusGEM_00068	AusGEM_00140	4545938	1102212	0.804854	0.00369118	2574	0.00056622	Livestock	Avian	NA	2016	17	Livestock/Livestock	Avian/Avian	ST117	281
7	2012	NA	Avian	Livestock	AusGEM_00068	AusGEM_00141	4545987	1102359	0.804835	0.00369161	2575	0.000566434	Livestock	Avian	NA	2016	17	Livestock/Livestock	Avian/Avian	ST117	281
7	2012	NA	Avian	Livestock	AusGEM_00068	AusGEM_00142	4546523	1108884	0.803925	0.00371184	2581	0.000567687	Livestock	Avian	NA	2016	17	Livestock/Livestock	Avian/Avian	ST117	281
7	2012	NA	Avian	Livestock	AusGEM_00068	AusGEM_00180	4747080	676636	0.875245	0.00222076	1391	0.000293022	Livestock	Avian	NA	2016	18	Livestock/Livestock	Avian/Avian	ST117	120
7	2012	NA	Avian	Livestock	AusGEM_00068	AusGEM_00181	4754638	669123	0.876631	0.00219355	1275	0.000268159	Livestock	Avian	NA	2016	19	Livestock/Livestock	Avian/Avian	ST117	77
7	2012	NA	Avian	Livestock	AusGEM_00068	AusGEM_00183	4743214	552998	0.895586	0.00182767	1152	0.000242873	Livestock	Avian	NA	2016	19	Livestock/Livestock	Avian/Avian	ST117	76
7	2012	NA	Avian	Livestock	AusGEM_00068	AusGEM_00184	4741258	557303	0.89482	0.00184224	1161	0.000244872	Livestock	Avian	NA	2016	19	Livestock/Livestock	Avian/Avian	ST117	80
7	2012	NA	Avian	Livestock	AusGEM_00068	AusGEM_00185	4752771	587008	0.890069	0.00193299	1290	0.000271421	Livestock	Avian	NA	2016	19	Livestock/Livestock	Avian/Avian	ST117	78
7	2012	NA	Avian	Livestock	AusGEM_00068	AusGEM_00186	4617044	751646	0.859995	0.00252437	1799	0.000389643	Livestock	Avian	NA	2016	20	Livestock/Livestock	Avian/Avian	ST117	206
7	2012	NA	Avian	Livestock	AusGEM_00068	AusGEM_00187	4618002	750932	0.860134	0.00252157	1804	0.000390645	Livestock	Avian	NA	2016	20	Livestock/Livestock	Avian/Avian	ST117	205
7	2012	NA	Avian	Livestock	AusGEM_00068	AusGEM_00188	4616588	751885	0.859944	0.00252539	1808	0.000391631	Livestock	Avian	NA	2016	20	Livestock/Livestock	Avian/Avian	ST117	205
7	2012	NA	Avian	Livestock	AusGEM_00068	AusGEM_00190	4614993	751746	0.859925	0.00252578	1811	0.000392417	Livestock	Avian	NA	2016	20	Livestock/Livestock	Avian/Avian	ST117	205
7	2012	NA	Avian	Livestock	AusGEM_00068	AusGEM_00191	4739843	557249	0.894801	0.0018426	1191	0.000251274	Livestock	Avian	NA	2016	19	Livestock/Livestock	Avian/Avian	ST117	89
7	2012	NA	Avian	Livestock	AusGEM_00068	AusGEM_00192	4741239	556051	0.895031	0.00183822	1157	0.000244029	Livestock	Avian	NA	2016	19	Livestock/Livestock	Avian/Avian	ST117	76
7	2012	NA	Avian	Livestock	AusGEM_00068	AusGEM_00193	4753319	675571	0.87556	0.00221457	1333	0.000280436	Livestock	Avian	NA	2016	19	Livestock/Livestock	Avian/Avian	ST117	81
7	2012	NA	Avian	Livestock	AusGEM_00068	AusGEM_00202	4752760	586966	0.890076	0.00193286	1284	0.000270159	Livestock	Avian	NA	2016	19	Livestock/Livestock	Avian/Avian	ST117	76
7	2012	NA	Avian	Livestock	AusGEM_00068	AusGEM_00203	4754243	674664	0.875727	0.00221128	1323	0.000278278	Livestock	Avian	NA	2016	19	Livestock/Livestock	Avian/Avian	ST117	76
7	2012	NA	Avian	Livestock	AusGEM_00068	AusGEM_00205	4752855	588717	0.889786	0.00193841	1282	0.000269733	Livestock	Avian	NA	2016	19	Livestock/Livestock	Avian/Avian	ST117	75
7	2012	NA	Avian	Livestock	AusGEM_00068	AusGEM_00209	4614885	745051	0.860996	0.00250419	1814	0.000393076	Livestock	Avian	NA	2016	20	Livestock/Livestock	Avian/Avian	ST117	207
7	2012	NA	Avian	Livestock	AusGEM_00068	AusGEM_00210	4536229	1043590	0.812971	0.00351225	2924	0.000644588	Livestock	Avian	NA	2016	21	Livestock/Livestock	Avian/Avian	ST117	301
7	2012	NA	Avian	Livestock	AusGEM_00068	AusGEM_00212	4537993	1042997	0.813116	0.00350907	2910	0.000641253	Livestock	Avian	NA	2016	21	Livestock/Livestock	Avian/Avian	ST117	301
7	2012	NA	Avian	Livestock	AusGEM_00068	AusGEM_00213	4536684	1043386	0.813016	0.00351127	2923	0.000644303	Livestock	Avian	NA	2016	21	Livestock/Livestock	Avian/Avian	ST117	302
7	2012	NA	Avian	Livestock	AusGEM_00068	AusGEM_00214	4537334	1042620	0.813149	0.00350835	2923	0.000644211	Livestock	Avian	NA	2016	21	Livestock/Livestock	Avian/Avian	ST117	301
7	2012	NA	Avian	Livestock	AusGEM_00068	AusGEM_00215	4535855	1044062	0.812889	0.00351403	2927	0.000645303	Livestock	Avian	NA	2016	21	Livestock/Livestock	Avian/Avian	ST117	301
7	2012	NA	Avian	Livestock	AusGEM_00068	AusGEM_00216	4543303	1043613	0.813204	0.00350714	2952	0.000649748	Livestock	Avian	NA	2016	21	Livestock/Livestock	Avian/Avian	ST117	301
7	2012	NA	Avian	Livestock	AusGEM_00068	AusGEM_00217	4540475	1042139	0.813324	0.00350452	2922	0.000643545	Livestock	Avian	NA	2016	21	Livestock/Livestock	Avian/Avian	ST117	302
7	2012	NA	Avian	Livestock	AusGEM_00068	AusGEM_00218	4538069	1048828	0.81227	0.0035276	2911	0.000641462	Livestock	Avian	NA	2016	21	Livestock/Livestock	Avian/Avian	ST117	301
7	2012	NA	Avian	Livestock	AusGEM_00068	AusGEM_00221	4617816	742593	0.861467	0.00249471	1793	0.000388279	Livestock	Avian	NA	2016	20	Livestock/Livestock	Avian/Avian	ST117	205
7	2012	NA	Avian	Livestock	AusGEM_00068	AusGEM_00223	4617855	742692	0.861452	0.00249501	1790	0.000387626	Livestock	Avian	NA	2016	20	Livestock/Livestock	Avian/Avian	ST117	205
7	2012	NA	Avian	Livestock	AusGEM_00068	AusGEM_00224	4619643	741353	0.861714	0.00248976	1785	0.000386393	Livestock	Avian	NA	2016	20	Livestock/Livestock	Avian/Avian	ST117	205
7	2012	NA	Avian	Livestock	AusGEM_00068	AusGEM_00225	4618842	741024	0.861746	0.00248911	1784	0.000386244	Livestock	Avian	NA	2016	20	Livestock/Livestock	Avian/Avian	ST117	205
7	2012	NA	Avian	Livestock	AusGEM_00068	AusGEM_00228	4613010	993857	0.822743	0.00330022	2635	0.000571211	Livestock	Avian	NA	2016	22	Livestock/Livestock	Avian/Avian	ST117	285
7	2012	NA	Avian	Livestock	AusGEM_00068	AusGEM_00229	4611161	992050	0.82295	0.00329577	2635	0.00057144	Livestock	Avian	NA	2016	22	Livestock/Livestock	Avian/Avian	ST117	285
7	2012	NA	Avian	Livestock	AusGEM_00068	AusGEM_00230	4612768	993869	0.822733	0.00330042	2656	0.000575793	Livestock	Avian	NA	2016	22	Livestock/Livestock	Avian/Avian	ST117	285
7	2012	NA	Avian	Livestock	AusGEM_00068	AusGEM_00231	4612860	992643	0.822916	0.00329649	2640	0.000572313	Livestock	Avian	NA	2016	22	Livestock/Livestock	Avian/Avian	ST117	285
7	2012	NA	Avian	Livestock	AusGEM_00068	AusGEM_00232	4613205	989833	0.82334	0.00328738	2639	0.000572053	Livestock	Avian	NA	2016	22	Livestock/Livestock	Avian/Avian	ST117	285
7	2012	NA	Avian	Livestock	AusGEM_00068	AusGEM_00233	4546507	1001135	0.819539	0.00336934	3110	0.000684042	Livestock	Avian	NA	2016	23	Livestock/Livestock	Avian/Avian	ST117	297
7	2012	NA	Avian	Livestock	AusGEM_00068	AusGEM_00238	4610869	993140	0.82278	0.00329941	2642	0.000572994	Livestock	Avian	NA	2016	22	Livestock/Livestock	Avian/Avian	ST117	285
7	2012	NA	Avian	Livestock	AusGEM_00068	AusGEM_00239	4613387	1028129	0.817757	0.00340795	2616	0.000567045	Livestock	Avian	NA	2016	22	Livestock/Livestock	Avian/Avian	ST117	286
7	2012	NA	Avian	Livestock	AusGEM_00068	AusGEM_00240	4610647	995352	0.822449	0.00330655	2642	0.000573022	Livestock	Avian	NA	2016	22	Livestock/Livestock	Avian/Avian	ST117	286
7	2012	NA	Avian	Livestock	AusGEM_00068	AusGEM_00245	4548614	995174	0.820488	0.00334881	3104	0.000682406	Livestock	Avian	NA	2016	23	Livestock/Livestock	Avian/Avian	ST117	296
7	2012	NA	Avian	Livestock	AusGEM_00068	AusGEM_00253	4546956	998653	0.81992	0.00336109	3102	0.000682215	Livestock	Avian	NA	2016	23	Livestock/Livestock	Avian/Avian	ST117	298
7	2012	NA	Avian	Livestock	AusGEM_00068	AusGEM_00254	4546426	998425	0.819937	0.00336073	3113	0.000684714	Livestock	Avian	NA	2016	23	Livestock/Livestock	Avian/Avian	ST117	297
7	2012	NA	Avian	Livestock	AusGEM_00068	AusGEM_00255	4547824	994262	0.820598	0.00334645	3086	0.000678566	Livestock	Avian	NA	2016	23	Livestock/Livestock	Avian/Avian	ST117	297
7	2012	NA	Avian	Livestock	AusGEM_00068	AusGEM_00256	4546478	1000445	0.81964	0.00336716	3099	0.000681627	Livestock	Avian	NA	2016	23	Livestock/Livestock	Avian/Avian	ST117	297
7	2012	NA	Avian	Livestock	AusGEM_00068	AusGEM_00257	4566979	966952	0.825269	0.00324601	3033	0.000664115	Livestock	Avian	NA	2016	24	Livestock/Livestock	Avian/Avian	ST117	286
7	2012	NA	Avian	Livestock	AusGEM_00068	AusGEM_00282	4626784	1184853	0.796124	0.00388658	1806	0.000390336	Livestock	Avian	NA	2016	3	Livestock/Livestock	Avian/Avian	ST117	211
7	2012	NA	Avian	Livestock	AusGEM_00068	AusGEM_00286	4563059	1081300	0.808428	0.00361207	2480	0.000543495	Livestock	Avian	NA	2016	25	Livestock/Livestock	Avian/Avian	ST117	274
7	2012	NA	Avian	Livestock	AusGEM_00068	AusGEM_00287	4562718	1083574	0.808091	0.00361952	2489	0.000545508	Livestock	Avian	NA	2016	25	Livestock/Livestock	Avian/Avian	ST117	274
7	2012	NA	Avian	Livestock	AusGEM_00068	AusGEM_00288	4564542	1079539	0.808731	0.0036054	2496	0.000546824	Livestock	Avian	NA	2016	25	Livestock/Livestock	Avian/Avian	ST117	277
7	2012	NA	Avian	Livestock	AusGEM_00068	AusGEM_00289	4563873	1079661	0.808691	0.00360628	2476	0.000542522	Livestock	Avian	NA	2016	25	Livestock/Livestock	Avian/Avian	ST117	274
7	2012	NA	Avian	Livestock	AusGEM_00068	AusGEM_00293	4627855	1184796	0.796169	0.00388556	1796	0.000388085	Livestock	Avian	NA	2016	3	Livestock/Livestock	Avian/Avian	ST117	210
7	2012	NA	Avian	Livestock	AusGEM_00068	AusGEM_00302	4542808	1219479	0.788369	0.00406277	3350	0.000737429	Livestock	Avian	NA	2016	26	Livestock/Livestock	Avian/Avian	ST117	344
7	2012	NA	Avian	Livestock	AusGEM_00068	AusGEM_00303	4538335	1222339	0.787813	0.00407549	3362	0.0007408	Livestock	Avian	NA	2016	26	Livestock/Livestock	Avian/Avian	ST117	353
7	2012	NA	Avian	Livestock	AusGEM_00068	AusGEM_00305	4541918	1219281	0.788363	0.0040629	3349	0.000737354	Livestock	Avian	NA	2016	26	Livestock/Livestock	Avian/Avian	ST117	342
7	2012	NA	Avian	Livestock	AusGEM_00068	AusGEM_00306	4539903	1221308	0.788012	0.00407094	3343	0.000736359	Livestock	Avian	NA	2016	26	Livestock/Livestock	Avian/Avian	ST117	341
7	2012	NA	Avian	Livestock	AusGEM_00068	AusGEM_00307	4540117	1266790	0.781848	0.00421287	3331	0.000733682	Livestock	Avian	NA	2016	26	Livestock/Livestock	Avian/Avian	ST117	341
7	2012	NA	Avian	Livestock	AusGEM_00068	AusGEM_00315	4630831	1187112	0.795957	0.00389036	1761	0.000380277	Livestock	Avian	NA	2016	3	Livestock/Livestock	Avian/Avian	ST117	210
7	2012	NA	Avian	Livestock	AusGEM_00068	AusGEM_00323	4690513	684934	0.872581	0.00227324	1235	0.000263297	Livestock	Avian	NA	2015	27	Livestock/Livestock	Avian/Avian	ST117	159
7	2012	NA	Avian	Livestock	AusGEM_00068	AusGEM_00326	4630872	1186939	0.795982	0.00388979	1761	0.000380274	Livestock	Avian	NA	2016	3	Livestock/Livestock	Avian/Avian	ST117	210
7	2012	NA	Avian	Livestock	AusGEM_00068	AusGEM_00393	4641295	1238497	0.789364	0.00404003	1824	0.000392994	Companion Animal	Canine	NA	2011	3	Companion Animal/Livestock	Avian/Canine	ST117	209
7	2012	NA	Avian	Livestock	AusGEM_00068	AusGEM_00401	4619189	886473	0.838989	0.00295569	1301	0.000281651	Companion Animal	Canine	NA	2011	28	Companion Animal/Livestock	Avian/Canine	ST117	183
7	2012	NA	Avian	Livestock	AusGEM_00068	AusGEM_00411	4296129	1131094	0.791589	0.00398932	2835	0.000659896	Companion Animal	Canine	NA	2011	29	Companion Animal/Livestock	Avian/Canine	ST117	267
7	2012	NA	Avian	Livestock	AusGEM_00068	AusGEM_00452	4624960	1095177	0.80854	0.00360961	1635	0.000353517	Companion Animal	Canine	NA	2012	3	Companion Animal/Livestock	Avian/Canine	ST117	212
7	2012	NA	Avian	Livestock	AusGEM_00068	AusGEM_00614	4628464	983194	0.824794	0.00325617	2300	0.000496925	Companion Animal	Canine	NA	2015	30	Companion Animal/Livestock	Avian/Canine	ST117	231
7	2012	NA	Avian	Livestock	AusGEM_00068	AusGEM_00786	4468092	1125351	0.798809	0.00382616	2297	0.00051409	Human	Human	NA	2014	31	Human/Livestock	Avian/Human	ST117	248
7	2012	NA	Avian	Livestock	AusGEM_00068	AusGEM_00908	4588049	1019847	0.818141	0.00339961	2204	0.000480378	Livestock	Porcine	NA	2007	32	Livestock/Livestock	Avian/Porcine	ST117	189
7	2012	NA	Avian	Livestock	AusGEM_00068	AusGEM_00929	4560129	1195904	0.792235	0.00397464	2457	0.000538801	Livestock	Porcine	NA	2017	33	Livestock/Livestock	Avian/Porcine	ST117	218
7	2012	NA	Avian	Livestock	AusGEM_00068	AusGEM_01406	4591267	1257893	0.784945	0.00414136	2510	0.00054669	Human	Human	NA	2006	34	Human/Livestock	Avian/Human	ST117	265
7	2012	NA	Avian	Livestock	AusGEM_00068	AusGEM_01885	4611511	936926	0.831137	0.00312099	2289	0.000496367	Human	Human	NA	2006	35	Human/Livestock	Avian/Human	ST117	225
7	2012	NA	Avian	Livestock	AusGEM_00068	AusGEM_01903	4601059	955254	0.828078	0.003186	2544	0.000552916	Human	Human	NA	2006	36	Human/Livestock	Avian/Human	ST117	321
7	2012	NA	Avian	Livestock	AusGEM_00068	AUSMDU00008374	4453317	990302	0.81808	0.00340093	2491	0.000559358	Human	Human	Swab	2017	37	Human/Livestock	Avian/Human	ST117	237
7	2012	NA	Avian	Livestock	AusGEM_00068	AUSMDU00023223	4682516	615503	0.883824	0.00205335	1182	0.000252428	Human	Human	Urine	2018	38	Human/Livestock	Avian/Human	ST117	77
7	2012	NA	Avian	Livestock	AusGEM_00068	AUSMDU00035564	4550885	1303927	0.77729	0.00431886	2620	0.000575712	Human	Human	Swab	2019	39	Human/Livestock	Avian/Human	ST117	285
7	2012	NA	Avian	Livestock	AusGEM_00068	SRR10065349	4623799	1103779	0.807287	0.00363728	2192	0.000474069	Livestock	Avian	ExPEC other	2009	40	Livestock/Livestock	Avian/Avian	ST117	235
7	2012	NA	Avian	Livestock	AusGEM_00068	SRR10065351	4624648	1103361	0.807374	0.00363535	2185	0.000472468	Livestock	Avian	ExPEC other	2009	40	Livestock/Livestock	Avian/Avian	ST117	235
7	2012	NA	Avian	Livestock	AusGEM_00068	SRR10065352	4555637	1154522	0.797813	0.00384855	3105	0.000681573	Livestock	Avian	ExPEC other	2017	41	Livestock/Livestock	Avian/Avian	ST117	303
7	2012	NA	Avian	Livestock	AusGEM_00068	SRR14160928	4404890	1139862	0.794425	0.00392497	3394	0.000770507	Livestock	Porcine	Unknown	2019	42	Livestock/Livestock	Avian/Porcine	ST117	392
7	2012	NA	Avian	Livestock	AusGEM_00068	SRR7828747	4558708	1255957	0.784002	0.00416309	2292	0.000502774	Human	Human	Blood	2016	43	Human/Livestock	Avian/Human	ST117	203
7	2012	NA	Avian	Livestock	AusGEM_00068	TEA_2H_103_1	4614332	905722	0.835922	0.00302	2330	0.000504948	Human	Human	NA	2011	30	Human/Livestock	Avian/Human	ST117	227
7	2012	NA	Avian	Livestock	AusGEM_00068	TEA_2H_290_1	4590160	948333	0.828774	0.00317117	1877	0.000408918	Human	Human	NA	2011	44	Human/Livestock	Avian/Human	ST117	175
7	2012	NA	Avian	Livestock	AusGEM_00068	TEA_2H_434_21	4603075	1056690	0.813298	0.00350509	1675	0.000363887	Human	Human	NA	2011	3	Human/Livestock	Avian/Human	ST117	212
7	2012	NA	Avian	Livestock	AusGEM_00068	TEA_B1075	4517669	988428	0.820485	0.00334889	2479	0.000548734	Livestock	Avian	NA	2002	45	Livestock/Livestock	Avian/Avian	ST117	237
7	2012	NA	Avian	Livestock	AusGEM_00068	TEA_B1932b	4533062	1112598	0.802929	0.00373402	3329	0.000734382	Livestock	Avian	NA	2011	46	Livestock/Livestock	Avian/Avian	ST117	332
7	2012	NA	Avian	Livestock	AusGEM_00068	TEA_C1_119	4462126	1259370	0.779888	0.00425833	2917	0.000653724	Food	Poultry Meat	NA	2013	47	Food/Livestock	Avian/Poultry Meat	ST117	280
7	2012	NA	Avian	Livestock	AusGEM_00068	TEA_C1_123	4565177	999491	0.820386	0.00335102	2626	0.000575224	Food	Poultry Meat	NA	2013	48	Food/Livestock	Avian/Poultry Meat	ST117	249
7	2012	NA	Avian	Livestock	AusGEM_00068	TEA_C2_100	4608715	961246	0.827423	0.00319996	1680	0.000364527	Food	Poultry Meat	NA	2013	3	Food/Livestock	Avian/Poultry Meat	ST117	211
7	2012	NA	Avian	Livestock	AusGEM_00068	TEA_C2_102	4614299	957953	0.828085	0.00318585	1669	0.000361702	Food	Poultry Meat	NA	2013	3	Food/Livestock	Avian/Poultry Meat	ST117	211
7	2012	NA	Avian	Livestock	AusGEM_00068	TEA_C2_103	4565761	1000243	0.820294	0.00335301	3064	0.000671082	Food	Poultry Meat	NA	2013	49	Food/Livestock	Avian/Poultry Meat	ST117	283
7	2012	NA	Avian	Livestock	AusGEM_00068	TEA_C2_106	4762226	552791	0.895994	0.00181991	1335	0.000280331	Food	Poultry Meat	NA	2013	50	Food/Livestock	Avian/Poultry Meat	ST117	93
7	2012	NA	Avian	Livestock	AusGEM_00068	TEA_C2_13	4750388	564233	0.893834	0.00186102	1361	0.000286503	Food	Poultry Meat	NA	2013	50	Food/Livestock	Avian/Poultry Meat	ST117	94
7	2012	NA	Avian	Livestock	AusGEM_00068	TEA_C2_27	4922291	254966	0.950753	0.000824821	305	6.1963e-05	Food	Poultry Meat	NA	2013	51	Food/Livestock	Avian/Poultry Meat	ST117	37
7	2012	NA	Avian	Livestock	AusGEM_00068	TEA_C2_97	4483217	1323855	0.772027	0.00444234	3151	0.000702844	Food	Poultry Meat	NA	2013	52	Food/Livestock	Avian/Poultry Meat	ST117	378
7	2012	NA	Avian	Livestock	AusGEM_00068	TEA_C3_65	4536474	991288	0.820671	0.00334487	2641	0.00058217	Food	Poultry Meat	NA	2013	53	Food/Livestock	Avian/Poultry Meat	ST117	271
7	2012	NA	Avian	Livestock	AusGEM_00068	TEA_C3_70	4574215	947144	0.828458	0.0031779	2559	0.00055944	Food	Poultry Meat	NA	2013	54	Food/Livestock	Avian/Poultry Meat	ST117	265
7	2012	NA	Avian	Livestock	AusGEM_00068	TEA_C3_72	4518573	1211988	0.788504	0.00405967	2884	0.000638255	Food	Poultry Meat	NA	2013	55	Food/Livestock	Avian/Poultry Meat	ST117	290
7	2012	NA	Avian	Livestock	AusGEM_00068	TEA_C4_85	4613757	969950	0.826289	0.00322417	2336	0.000506312	Food	Poultry Meat	NA	2013	30	Food/Livestock	Avian/Poultry Meat	ST117	232
7	2012	NA	Avian	Livestock	AusGEM_00068	TEA_C4_86	4924368	150019	0.970436	0.000487661	83	1.6855e-05	Food	Poultry Meat	NA	2013	7	Food/Livestock	Avian/Poultry Meat	ST117	12
7	2012	NA	Avian	Livestock	AusGEM_00068	TEA_C4_93	4572409	1150114	0.79902	0.00382143	2829	0.000618711	Food	Poultry Meat	NA	2013	56	Food/Livestock	Avian/Poultry Meat	ST117	278
7	2012	NA	Avian	Livestock	AusGEM_00068	TEA_C4_94	4476182	1331101	0.770788	0.0044716	3147	0.000703055	Food	Poultry Meat	NA	2013	52	Food/Livestock	Avian/Poultry Meat	ST117	375
7	2012	NA	Avian	Livestock	AusGEM_00068	TEA_C4_95	4385526	1138926	0.793839	0.00393824	2735	0.000623642	Food	Poultry Meat	NA	2013	8	Food/Livestock	Avian/Poultry Meat	ST117	279
7	2012	NA	Avian	Livestock	AusGEM_00068	TEA_E5261	4611975	904880	0.835979	0.00301879	1444	0.000313098	Environmental	Water	NA	2013	57	Environmental/Livestock	Avian/Water	ST117	166
7	2012	NA	Avian	Livestock	AusGEM_00068	TEA_H030	4567936	920258	0.83232	0.00309593	2298	0.000503072	Human	Human	NA	2001	58	Human/Livestock	Avian/Human	ST117	257
7	2012	NA	Avian	Livestock	AusGEM_00068	TEA_H561	4533551	944152	0.827637	0.00319539	2449	0.000540195	Human	Human	NA	2001	59	Human/Livestock	Avian/Human	ST117	239
3	2013	NA	Avian	Livestock	AusGEM_00074	AusGEM_00085	4348228	1297704	0.770152	0.00448662	2743	0.000630832	Livestock	Avian	NA	2014	8	Livestock/Livestock	Avian/Avian	ST117	288
3	2013	NA	Avian	Livestock	AusGEM_00074	AusGEM_00086	4567937	1222810	0.788834	0.00405214	3184	0.000697032	Livestock	Avian	NA	2008	9	Livestock/Livestock	Avian/Avian	ST117	302
3	2013	NA	Avian	Livestock	AusGEM_00074	AusGEM_00094	4525522	1155797	0.796562	0.00387671	2561	0.000565902	Livestock	Avian	NA	2008	10	Livestock/Livestock	Avian/Avian	ST117	252
3	2013	NA	Avian	Livestock	AusGEM_00074	AusGEM_00095	4630249	1106651	0.807099	0.00364143	3352	0.000723935	Livestock	Avian	NA	2007	11	Livestock/Livestock	Avian/Avian	ST117	305
3	2013	NA	Avian	Livestock	AusGEM_00074	AusGEM_00096	4522903	1163137	0.79544	0.00390203	2563	0.000566671	Livestock	Avian	NA	2008	10	Livestock/Livestock	Avian/Avian	ST117	250
3	2013	NA	Avian	Livestock	AusGEM_00074	AusGEM_00101	4638214	1095629	0.808919	0.00360125	3238	0.000698114	Livestock	Avian	NA	2007	12	Livestock/Livestock	Avian/Avian	ST117	268
3	2013	NA	Avian	Livestock	AusGEM_00074	AusGEM_00104	4555791	1110129	0.804069	0.00370863	2685	0.00058936	Livestock	Avian	NA	2008	6	Livestock/Livestock	Avian/Avian	ST117	254
3	2013	NA	Avian	Livestock	AusGEM_00074	AusGEM_00105	4567465	1235701	0.787064	0.00409266	2645	0.000579096	Livestock	Avian	NA	2008	6	Livestock/Livestock	Avian/Avian	ST117	257
3	2013	NA	Avian	Livestock	AusGEM_00074	AusGEM_00106	5044477	209743	0.960081	0.00066375	163	3.23126e-05	Livestock	Avian	NA	2007	13	Livestock/Livestock	Avian/Avian	ST117	27
3	2013	NA	Avian	Livestock	AusGEM_00074	AusGEM_00107	5018222	313761	0.941155	0.000993016	117	2.3315e-05	Livestock	Avian	NA	2008	3	Livestock/Livestock	Avian/Avian	ST117	20
3	2013	NA	Avian	Livestock	AusGEM_00074	AusGEM_00113	5049742	515081	0.90744	0.00160461	158	3.12887e-05	Livestock	Avian	NA	2008	3	Livestock/Livestock	Avian/Avian	ST117	17
3	2013	NA	Avian	Livestock	AusGEM_00074	AusGEM_00114	4526375	1213301	0.788612	0.00405722	3012	0.000665433	Livestock	Avian	NA	2008	14	Livestock/Livestock	Avian/Avian	ST117	270
3	2013	NA	Avian	Livestock	AusGEM_00074	AusGEM_00116	4577056	1443745	0.760207	0.00472415	2755	0.000601915	Livestock	Avian	NA	2008	6	Livestock/Livestock	Avian/Avian	ST117	250
3	2013	NA	Avian	Livestock	AusGEM_00074	AusGEM_00120	4512689	1309265	0.775116	0.00436972	3230	0.000715759	Livestock	Avian	NA	2009	15	Livestock/Livestock	Avian/Avian	ST117	336
3	2013	NA	Avian	Livestock	AusGEM_00074	AusGEM_00130	4518217	1378449	0.766232	0.00457972	3273	0.000724401	Livestock	Avian	NA	2015	16	Livestock/Livestock	Avian/Avian	ST117	398
3	2013	NA	Avian	Livestock	AusGEM_00074	AusGEM_00139	4526429	1249418	0.783682	0.00417046	2602	0.000574846	Livestock	Avian	NA	2016	17	Livestock/Livestock	Avian/Avian	ST117	291
3	2013	NA	Avian	Livestock	AusGEM_00074	AusGEM_00140	4528099	1248571	0.78386	0.00416637	2577	0.000569113	Livestock	Avian	NA	2016	17	Livestock/Livestock	Avian/Avian	ST117	286
3	2013	NA	Avian	Livestock	AusGEM_00074	AusGEM_00141	4528134	1248746	0.783837	0.00416688	2577	0.000569109	Livestock	Avian	NA	2016	17	Livestock/Livestock	Avian/Avian	ST117	286
3	2013	NA	Avian	Livestock	AusGEM_00074	AusGEM_00142	4528721	1255169	0.782989	0.00418648	2580	0.000569697	Livestock	Avian	NA	2016	17	Livestock/Livestock	Avian/Avian	ST117	286
3	2013	NA	Avian	Livestock	AusGEM_00074	AusGEM_00180	4536366	1208745	0.789605	0.00403453	2319	0.000511202	Livestock	Avian	NA	2016	18	Livestock/Livestock	Avian/Avian	ST117	267
3	2013	NA	Avian	Livestock	AusGEM_00074	AusGEM_00181	4542471	1204138	0.790461	0.00401499	2213	0.00048718	Livestock	Avian	NA	2016	19	Livestock/Livestock	Avian/Avian	ST117	228
3	2013	NA	Avian	Livestock	AusGEM_00074	AusGEM_00183	4523100	1103907	0.80382	0.00371418	1936	0.000428025	Livestock	Avian	NA	2016	19	Livestock/Livestock	Avian/Avian	ST117	227
3	2013	NA	Avian	Livestock	AusGEM_00074	AusGEM_00184	4522101	1106298	0.803444	0.00372255	1954	0.0004321	Livestock	Avian	NA	2016	19	Livestock/Livestock	Avian/Avian	ST117	231
3	2013	NA	Avian	Livestock	AusGEM_00074	AusGEM_00185	4540033	1123165	0.801673	0.00376203	2192	0.000482816	Livestock	Avian	NA	2016	19	Livestock/Livestock	Avian/Avian	ST117	230
3	2013	NA	Avian	Livestock	AusGEM_00074	AusGEM_00186	4541165	1014085	0.817455	0.0034145	1864	0.000410467	Livestock	Avian	NA	2016	20	Livestock/Livestock	Avian/Avian	ST117	217
3	2013	NA	Avian	Livestock	AusGEM_00074	AusGEM_00187	4541311	1014995	0.817326	0.00341731	1863	0.000410234	Livestock	Avian	NA	2016	20	Livestock/Livestock	Avian/Avian	ST117	216
3	2013	NA	Avian	Livestock	AusGEM_00074	AusGEM_00188	4540802	1014138	0.817435	0.00341493	1872	0.000412262	Livestock	Avian	NA	2016	20	Livestock/Livestock	Avian/Avian	ST117	216
3	2013	NA	Avian	Livestock	AusGEM_00074	AusGEM_00190	4539572	1013269	0.817522	0.00341303	1870	0.000411933	Livestock	Avian	NA	2016	20	Livestock/Livestock	Avian/Avian	ST117	216
3	2013	NA	Avian	Livestock	AusGEM_00074	AusGEM_00191	4520934	1105748	0.803481	0.00372171	1986	0.00043929	Livestock	Avian	NA	2016	19	Livestock/Livestock	Avian/Avian	ST117	238
3	2013	NA	Avian	Livestock	AusGEM_00074	AusGEM_00192	4522349	1104512	0.803707	0.00371668	1937	0.000428317	Livestock	Avian	NA	2016	19	Livestock/Livestock	Avian/Avian	ST117	227
3	2013	NA	Avian	Livestock	AusGEM_00074	AusGEM_00193	4538271	1216348	0.788631	0.00405678	2223	0.000489834	Livestock	Avian	NA	2016	19	Livestock/Livestock	Avian/Avian	ST117	231
3	2013	NA	Avian	Livestock	AusGEM_00074	AusGEM_00202	4539235	1124697	0.801428	0.0037675	2198	0.000484223	Livestock	Avian	NA	2016	19	Livestock/Livestock	Avian/Avian	ST117	227
3	2013	NA	Avian	Livestock	AusGEM_00074	AusGEM_00203	4539220	1215391	0.788797	0.00405298	2211	0.000487088	Livestock	Avian	NA	2016	19	Livestock/Livestock	Avian/Avian	ST117	227
3	2013	NA	Avian	Livestock	AusGEM_00074	AusGEM_00205	4539657	1125794	0.801288	0.00377064	2185	0.000481314	Livestock	Avian	NA	2016	19	Livestock/Livestock	Avian/Avian	ST117	226
3	2013	NA	Avian	Livestock	AusGEM_00074	AusGEM_00209	4537646	1010210	0.81791	0.00340463	1865	0.000411006	Livestock	Avian	NA	2016	20	Livestock/Livestock	Avian/Avian	ST117	218
3	2013	NA	Avian	Livestock	AusGEM_00074	AusGEM_00210	4488625	1249479	0.782249	0.00420359	3092	0.000688852	Livestock	Avian	NA	2016	21	Livestock/Livestock	Avian/Avian	ST117	306
3	2013	NA	Avian	Livestock	AusGEM_00074	AusGEM_00212	4489988	1249688	0.782272	0.00420305	3079	0.000685748	Livestock	Avian	NA	2016	21	Livestock/Livestock	Avian/Avian	ST117	306
3	2013	NA	Avian	Livestock	AusGEM_00074	AusGEM_00213	4489082	1249271	0.782295	0.00420253	3089	0.000688114	Livestock	Avian	NA	2016	21	Livestock/Livestock	Avian/Avian	ST117	306
3	2013	NA	Avian	Livestock	AusGEM_00074	AusGEM_00214	4488894	1250181	0.782163	0.00420556	3092	0.000688811	Livestock	Avian	NA	2016	21	Livestock/Livestock	Avian/Avian	ST117	306
3	2013	NA	Avian	Livestock	AusGEM_00074	AusGEM_00215	4488499	1249455	0.782247	0.00420362	3090	0.000688426	Livestock	Avian	NA	2016	21	Livestock/Livestock	Avian/Avian	ST117	306
3	2013	NA	Avian	Livestock	AusGEM_00074	AusGEM_00216	4495535	1249830	0.782463	0.00419863	3112	0.000692242	Livestock	Avian	NA	2016	21	Livestock/Livestock	Avian/Avian	ST117	306
3	2013	NA	Avian	Livestock	AusGEM_00074	AusGEM_00217	4491430	1250910	0.78216	0.00420564	3093	0.000688645	Livestock	Avian	NA	2016	21	Livestock/Livestock	Avian/Avian	ST117	307
3	2013	NA	Avian	Livestock	AusGEM_00074	AusGEM_00218	4490025	1255597	0.781469	0.00422164	3078	0.00068552	Livestock	Avian	NA	2016	21	Livestock/Livestock	Avian/Avian	ST117	306
3	2013	NA	Avian	Livestock	AusGEM_00074	AusGEM_00221	4540009	1008888	0.818182	0.00339872	1842	0.000405726	Livestock	Avian	NA	2016	20	Livestock/Livestock	Avian/Avian	ST117	216
3	2013	NA	Avian	Livestock	AusGEM_00074	AusGEM_00223	4540031	1009021	0.818163	0.00339913	1839	0.000405063	Livestock	Avian	NA	2016	20	Livestock/Livestock	Avian/Avian	ST117	216
3	2013	NA	Avian	Livestock	AusGEM_00074	AusGEM_00224	4540832	1009656	0.818096	0.00340059	1842	0.000405653	Livestock	Avian	NA	2016	20	Livestock/Livestock	Avian/Avian	ST117	216
3	2013	NA	Avian	Livestock	AusGEM_00074	AusGEM_00225	4540252	1008885	0.818191	0.00339853	1836	0.000404383	Livestock	Avian	NA	2016	20	Livestock/Livestock	Avian/Avian	ST117	216
3	2013	NA	Avian	Livestock	AusGEM_00074	AusGEM_00228	4601127	1128304	0.803069	0.0037309	2740	0.000595506	Livestock	Avian	NA	2016	22	Livestock/Livestock	Avian/Avian	ST117	293
3	2013	NA	Avian	Livestock	AusGEM_00074	AusGEM_00229	4600590	1123873	0.803672	0.00371747	2736	0.000594706	Livestock	Avian	NA	2016	22	Livestock/Livestock	Avian/Avian	ST117	293
3	2013	NA	Avian	Livestock	AusGEM_00074	AusGEM_00230	4601589	1126908	0.80328	0.00372619	2740	0.000595447	Livestock	Avian	NA	2016	22	Livestock/Livestock	Avian/Avian	ST117	293
3	2013	NA	Avian	Livestock	AusGEM_00074	AusGEM_00231	4601631	1125782	0.80344	0.00372264	2735	0.000594354	Livestock	Avian	NA	2016	22	Livestock/Livestock	Avian/Avian	ST117	293
3	2013	NA	Avian	Livestock	AusGEM_00074	AusGEM_00232	4601414	1124096	0.803669	0.00371754	2730	0.000593296	Livestock	Avian	NA	2016	22	Livestock/Livestock	Avian/Avian	ST117	293
3	2013	NA	Avian	Livestock	AusGEM_00074	AusGEM_00233	4491871	1221088	0.78626	0.00411112	3363	0.000748686	Livestock	Avian	NA	2016	23	Livestock/Livestock	Avian/Avian	ST117	308
3	2013	NA	Avian	Livestock	AusGEM_00074	AusGEM_00238	4600639	1124281	0.803616	0.00371871	2730	0.000593396	Livestock	Avian	NA	2016	22	Livestock/Livestock	Avian/Avian	ST117	293
3	2013	NA	Avian	Livestock	AusGEM_00074	AusGEM_00239	4602289	1161006	0.798552	0.00383194	2722	0.000591445	Livestock	Avian	NA	2016	22	Livestock/Livestock	Avian/Avian	ST117	294
3	2013	NA	Avian	Livestock	AusGEM_00074	AusGEM_00240	4600123	1127081	0.803206	0.00372785	2743	0.000596288	Livestock	Avian	NA	2016	22	Livestock/Livestock	Avian/Avian	ST117	294
3	2013	NA	Avian	Livestock	AusGEM_00074	AusGEM_00245	4492451	1218181	0.786682	0.00410143	3364	0.000748812	Livestock	Avian	NA	2016	23	Livestock/Livestock	Avian/Avian	ST117	306
3	2013	NA	Avian	Livestock	AusGEM_00074	AusGEM_00253	4492191	1218864	0.786578	0.00410381	3353	0.000746406	Livestock	Avian	NA	2016	23	Livestock/Livestock	Avian/Avian	ST117	309
3	2013	NA	Avian	Livestock	AusGEM_00074	AusGEM_00254	4491679	1218600	0.786595	0.00410342	3361	0.000748273	Livestock	Avian	NA	2016	23	Livestock/Livestock	Avian/Avian	ST117	308
3	2013	NA	Avian	Livestock	AusGEM_00074	AusGEM_00255	4492963	1214665	0.787186	0.00408987	3326	0.000740269	Livestock	Avian	NA	2016	23	Livestock/Livestock	Avian/Avian	ST117	308
3	2013	NA	Avian	Livestock	AusGEM_00074	AusGEM_00256	4491834	1220414	0.786351	0.00410902	3353	0.000746466	Livestock	Avian	NA	2016	23	Livestock/Livestock	Avian/Avian	ST117	308
3	2013	NA	Avian	Livestock	AusGEM_00074	AusGEM_00257	4524117	1163357	0.795453	0.00390174	3191	0.000705331	Livestock	Avian	NA	2016	24	Livestock/Livestock	Avian/Avian	ST117	287
3	2013	NA	Avian	Livestock	AusGEM_00074	AusGEM_00282	5092527	364048	0.933283	0.00113288	284	5.5768e-05	Livestock	Avian	NA	2016	3	Livestock/Livestock	Avian/Avian	ST117	14
3	2013	NA	Avian	Livestock	AusGEM_00074	AusGEM_00286	4533078	1251943	0.783589	0.00417262	2304	0.000508264	Livestock	Avian	NA	2016	25	Livestock/Livestock	Avian/Avian	ST117	264
3	2013	NA	Avian	Livestock	AusGEM_00074	AusGEM_00287	4532688	1254315	0.783253	0.00418037	2309	0.000509411	Livestock	Avian	NA	2016	25	Livestock/Livestock	Avian/Avian	ST117	264
3	2013	NA	Avian	Livestock	AusGEM_00074	AusGEM_00288	4533987	1251330	0.783706	0.00416992	2320	0.000511691	Livestock	Avian	NA	2016	25	Livestock/Livestock	Avian/Avian	ST117	267
3	2013	NA	Avian	Livestock	AusGEM_00074	AusGEM_00289	4533460	1251168	0.783708	0.00416986	2301	0.000507559	Livestock	Avian	NA	2016	25	Livestock/Livestock	Avian/Avian	ST117	264
3	2013	NA	Avian	Livestock	AusGEM_00074	AusGEM_00293	5093693	363801	0.933339	0.00113187	275	5.39883e-05	Livestock	Avian	NA	2016	3	Livestock/Livestock	Avian/Avian	ST117	13
3	2013	NA	Avian	Livestock	AusGEM_00074	AusGEM_00302	4528653	1358470	0.769247	0.00450806	2981	0.000658253	Livestock	Avian	NA	2016	26	Livestock/Livestock	Avian/Avian	ST117	350
3	2013	NA	Avian	Livestock	AusGEM_00074	AusGEM_00303	4525438	1358814	0.769076	0.00451211	3004	0.000663803	Livestock	Avian	NA	2016	26	Livestock/Livestock	Avian/Avian	ST117	358
3	2013	NA	Avian	Livestock	AusGEM_00074	AusGEM_00305	4528119	1357560	0.769345	0.00450574	2985	0.000659214	Livestock	Avian	NA	2016	26	Livestock/Livestock	Avian/Avian	ST117	348
3	2013	NA	Avian	Livestock	AusGEM_00074	AusGEM_00306	4526842	1358111	0.769223	0.00450863	2983	0.000658958	Livestock	Avian	NA	2016	26	Livestock/Livestock	Avian/Avian	ST117	347
3	2013	NA	Avian	Livestock	AusGEM_00074	AusGEM_00307	4527322	1403061	0.763411	0.00464714	2975	0.000657121	Livestock	Avian	NA	2016	26	Livestock/Livestock	Avian/Avian	ST117	347
3	2013	NA	Avian	Livestock	AusGEM_00074	AusGEM_00315	5097321	364813	0.933211	0.00113417	227	4.45332e-05	Livestock	Avian	NA	2016	3	Livestock/Livestock	Avian/Avian	ST117	13
3	2013	NA	Avian	Livestock	AusGEM_00074	AusGEM_00323	4560684	1055273	0.812094	0.00353146	1880	0.000412219	Livestock	Avian	NA	2015	27	Livestock/Livestock	Avian/Avian	ST117	187
3	2013	NA	Avian	Livestock	AusGEM_00074	AusGEM_00326	5097314	364736	0.933224	0.00113394	227	4.45333e-05	Livestock	Avian	NA	2016	3	Livestock/Livestock	Avian/Avian	ST117	13
3	2013	NA	Avian	Livestock	AusGEM_00074	AusGEM_00393	5045926	539916	0.903342	0.00168123	144	2.85379e-05	Companion Animal	Canine	NA	2011	3	Companion Animal/Livestock	Avian/Canine	ST117	19
3	2013	NA	Avian	Livestock	AusGEM_00074	AusGEM_00401	4542725	1150082	0.797976	0.00384487	1955	0.000430358	Companion Animal	Canine	NA	2011	28	Companion Animal/Livestock	Avian/Canine	ST117	208
3	2013	NA	Avian	Livestock	AusGEM_00074	AusGEM_00411	4266152	1301729	0.766207	0.00458031	2761	0.000647187	Companion Animal	Canine	NA	2011	29	Companion Animal/Livestock	Avian/Canine	ST117	275
3	2013	NA	Avian	Livestock	AusGEM_00074	AusGEM_00452	5130846	194086	0.963551	0.000604421	337	6.56812e-05	Companion Animal	Canine	NA	2012	3	Companion Animal/Livestock	Avian/Canine	ST117	13
3	2013	NA	Avian	Livestock	AusGEM_00074	AusGEM_00614	4564097	1222609	0.788721	0.00405472	3548	0.000777372	Companion Animal	Canine	NA	2015	30	Companion Animal/Livestock	Avian/Canine	ST117	255
3	2013	NA	Avian	Livestock	AusGEM_00074	AusGEM_00786	4431946	1308324	0.77208	0.0044411	2348	0.00052979	Human	Human	NA	2014	31	Human/Livestock	Avian/Human	ST117	258
3	2013	NA	Avian	Livestock	AusGEM_00074	AusGEM_00908	4576513	1153600	0.798678	0.00382911	2391	0.00052245	Livestock	Porcine	NA	2007	32	Livestock/Livestock	Avian/Porcine	ST117	196
3	2013	NA	Avian	Livestock	AusGEM_00074	AusGEM_00929	4523783	1379277	0.766345	0.00457702	2327	0.000514393	Livestock	Porcine	NA	2017	33	Livestock/Livestock	Avian/Porcine	ST117	224
3	2013	NA	Avian	Livestock	AusGEM_00074	AusGEM_01406	4593833	1363442	0.77113	0.00446351	2361	0.00051395	Human	Human	NA	2006	34	Human/Livestock	Avian/Human	ST117	255
3	2013	NA	Avian	Livestock	AusGEM_00074	AusGEM_01885	4530490	1209649	0.789265	0.00404229	3154	0.000696172	Human	Human	NA	2006	35	Human/Livestock	Avian/Human	ST117	249
3	2013	NA	Avian	Livestock	AusGEM_00074	AusGEM_01903	4520514	1227025	0.786513	0.00410531	3400	0.000752127	Human	Human	NA	2006	36	Human/Livestock	Avian/Human	ST117	341
3	2013	NA	Avian	Livestock	AusGEM_00074	AUSMDU00008374	4413834	1179949	0.789061	0.00404696	2277	0.000515878	Human	Human	Swab	2017	37	Human/Livestock	Avian/Human	ST117	237
3	2013	NA	Avian	Livestock	AusGEM_00074	AUSMDU00023223	4514855	1061506	0.809642	0.00358533	2267	0.00050212	Human	Human	Urine	2018	38	Human/Livestock	Avian/Human	ST117	220
3	2013	NA	Avian	Livestock	AusGEM_00074	AUSMDU00035564	4507444	1501490	0.750124	0.00496956	2289	0.000507827	Human	Human	Swab	2019	39	Human/Livestock	Avian/Human	ST117	294
3	2013	NA	Avian	Livestock	AusGEM_00074	SRR10065349	4572479	1317100	0.776368	0.0043404	2150	0.000470204	Livestock	Avian	ExPEC other	2009	40	Livestock/Livestock	Avian/Avian	ST117	243
3	2013	NA	Avian	Livestock	AusGEM_00074	SRR10065351	4573090	1317158	0.776383	0.00434004	2147	0.000469486	Livestock	Avian	ExPEC other	2009	40	Livestock/Livestock	Avian/Avian	ST117	243
3	2013	NA	Avian	Livestock	AusGEM_00074	SRR10065352	4509259	1357959	0.768551	0.00452456	3396	0.000753117	Livestock	Avian	ExPEC other	2017	41	Livestock/Livestock	Avian/Avian	ST117	309
3	2013	NA	Avian	Livestock	AusGEM_00074	SRR14160928	4381651	1297021	0.771598	0.00445247	3773	0.000861091	Livestock	Porcine	Unknown	2019	42	Livestock/Livestock	Avian/Porcine	ST117	401
3	2013	NA	Avian	Livestock	AusGEM_00074	SRR7828747	4549293	1385468	0.76655	0.00457214	2454	0.000539424	Human	Human	Blood	2016	43	Human/Livestock	Avian/Human	ST117	214
3	2013	NA	Avian	Livestock	AusGEM_00074	TEA_2H_103_1	4501794	1241479	0.783838	0.00416688	3089	0.000686171	Human	Human	NA	2011	30	Human/Livestock	Avian/Human	ST117	252
3	2013	NA	Avian	Livestock	AusGEM_00074	TEA_2H_290_1	4543954	1151426	0.797832	0.00384812	2022	0.000444987	Human	Human	NA	2011	44	Human/Livestock	Avian/Human	ST117	186
3	2013	NA	Avian	Livestock	AusGEM_00074	TEA_2H_434_21	5121793	129935	0.975259	0.000406604	261	5.09587e-05	Human	Human	NA	2011	3	Human/Livestock	Avian/Human	ST117	19
3	2013	NA	Avian	Livestock	AusGEM_00074	TEA_B1075	4528727	1076993	0.807876	0.00362426	2540	0.000560864	Livestock	Avian	NA	2002	45	Livestock/Livestock	Avian/Avian	ST117	246
3	2013	NA	Avian	Livestock	AusGEM_00074	TEA_B1932b	4530677	1228049	0.78675	0.00409987	3139	0.000692832	Livestock	Avian	NA	2011	46	Livestock/Livestock	Avian/Avian	ST117	334
3	2013	NA	Avian	Livestock	AusGEM_00074	TEA_C1_119	4390758	1512787	0.743749	0.00512715	3050	0.000694641	Food	Poultry Meat	NA	2013	47	Food/Livestock	Avian/Poultry Meat	ST117	291
3	2013	NA	Avian	Livestock	AusGEM_00074	TEA_C1_123	4529698	1181130	0.793177	0.00395324	2750	0.000607105	Food	Poultry Meat	NA	2013	48	Food/Livestock	Avian/Poultry Meat	ST117	259
3	2013	NA	Avian	Livestock	AusGEM_00074	TEA_C2_100	5045827	197703	0.962296	0.000625847	98	1.9422e-05	Food	Poultry Meat	NA	2013	3	Food/Livestock	Avian/Poultry Meat	ST117	8
3	2013	NA	Avian	Livestock	AusGEM_00074	TEA_C2_102	5052568	192096	0.963373	0.000607462	67	1.32606e-05	Food	Poultry Meat	NA	2013	3	Food/Livestock	Avian/Poultry Meat	ST117	7
3	2013	NA	Avian	Livestock	AusGEM_00074	TEA_C2_103	4528204	1186038	0.792442	0.00396993	3208	0.000708449	Food	Poultry Meat	NA	2013	49	Food/Livestock	Avian/Poultry Meat	ST117	284
3	2013	NA	Avian	Livestock	AusGEM_00074	TEA_C2_106	4595301	997322	0.821672	0.00332328	2525	0.000549474	Food	Poultry Meat	NA	2013	50	Food/Livestock	Avian/Poultry Meat	ST117	235
3	2013	NA	Avian	Livestock	AusGEM_00074	TEA_C2_13	4589749	996192	0.821661	0.00332352	2543	0.000554061	Food	Poultry Meat	NA	2013	50	Food/Livestock	Avian/Poultry Meat	ST117	237
3	2013	NA	Avian	Livestock	AusGEM_00074	TEA_C2_27	4593071	1024087	0.817686	0.00340948	1744	0.000379702	Food	Poultry Meat	NA	2013	51	Food/Livestock	Avian/Poultry Meat	ST117	206
3	2013	NA	Avian	Livestock	AusGEM_00074	TEA_C2_97	4528555	1343860	0.771157	0.00446287	3366	0.000743283	Food	Poultry Meat	NA	2013	52	Food/Livestock	Avian/Poultry Meat	ST117	388
3	2013	NA	Avian	Livestock	AusGEM_00074	TEA_C3_65	4524026	1126865	0.800586	0.00378633	2987	0.000660253	Food	Poultry Meat	NA	2013	53	Food/Livestock	Avian/Poultry Meat	ST117	280
3	2013	NA	Avian	Livestock	AusGEM_00074	TEA_C3_70	4534985	1136285	0.799642	0.00380748	2588	0.000570674	Food	Poultry Meat	NA	2013	54	Food/Livestock	Avian/Poultry Meat	ST117	277
3	2013	NA	Avian	Livestock	AusGEM_00074	TEA_C3_72	4513489	1332837	0.772021	0.00444248	3532	0.000782543	Food	Poultry Meat	NA	2013	55	Food/Livestock	Avian/Poultry Meat	ST117	301
3	2013	NA	Avian	Livestock	AusGEM_00074	TEA_C4_85	4552286	1203573	0.790896	0.00400509	3566	0.000783343	Food	Poultry Meat	NA	2013	30	Food/Livestock	Avian/Poultry Meat	ST117	257
3	2013	NA	Avian	Livestock	AusGEM_00074	TEA_C4_86	4558076	993284	0.821074	0.00333618	1680	0.000368577	Food	Poultry Meat	NA	2013	7	Food/Livestock	Avian/Poultry Meat	ST117	213
3	2013	NA	Avian	Livestock	AusGEM_00074	TEA_C4_93	4619841	1165931	0.798483	0.00383348	3703	0.000801543	Food	Poultry Meat	NA	2013	56	Food/Livestock	Avian/Poultry Meat	ST117	274
3	2013	NA	Avian	Livestock	AusGEM_00074	TEA_C4_94	4523607	1346932	0.770561	0.00447696	3366	0.000744096	Food	Poultry Meat	NA	2013	52	Food/Livestock	Avian/Poultry Meat	ST117	382
3	2013	NA	Avian	Livestock	AusGEM_00074	TEA_C4_95	4371109	1278441	0.773709	0.00440274	2962	0.000677631	Food	Poultry Meat	NA	2013	8	Food/Livestock	Avian/Poultry Meat	ST117	286
3	2013	NA	Avian	Livestock	AusGEM_00074	TEA_E5261	4559610	1120291	0.802762	0.00373773	2214	0.000485568	Environmental	Water	NA	2013	57	Environmental/Livestock	Avian/Water	ST117	195
3	2013	NA	Avian	Livestock	AusGEM_00074	TEA_H030	4529668	1107475	0.80354	0.00372041	2079	0.000458974	Human	Human	NA	2001	58	Human/Livestock	Avian/Human	ST117	265
3	2013	NA	Avian	Livestock	AusGEM_00074	TEA_H561	4527058	1067819	0.809143	0.0035963	2774	0.00061276	Human	Human	NA	2001	59	Human/Livestock	Avian/Human	ST117	245
8	2014	NA	Avian	Livestock	AusGEM_00085	AusGEM_00086	4465301	1086094	0.804357	0.00370224	2759	0.000617875	Livestock	Avian	NA	2008	9	Livestock/Livestock	Avian/Avian	ST117	286
8	2014	NA	Avian	Livestock	AusGEM_00085	AusGEM_00094	4479240	906373	0.831705	0.00310896	2562	0.000571972	Livestock	Avian	NA	2008	10	Livestock/Livestock	Avian/Avian	ST117	235
8	2014	NA	Avian	Livestock	AusGEM_00085	AusGEM_00095	4451134	1122893	0.798549	0.003832	3039	0.000682747	Livestock	Avian	NA	2007	11	Livestock/Livestock	Avian/Avian	ST117	292
8	2014	NA	Avian	Livestock	AusGEM_00085	AusGEM_00096	4480848	905259	0.831927	0.00310425	2536	0.000565964	Livestock	Avian	NA	2008	10	Livestock/Livestock	Avian/Avian	ST117	233
8	2014	NA	Avian	Livestock	AusGEM_00085	AusGEM_00101	4456215	1117639	0.799485	0.00381099	2933	0.000658182	Livestock	Avian	NA	2007	12	Livestock/Livestock	Avian/Avian	ST117	255
8	2014	NA	Avian	Livestock	AusGEM_00085	AusGEM_00104	4443530	992663	0.817397	0.00341575	2786	0.000626979	Livestock	Avian	NA	2008	6	Livestock/Livestock	Avian/Avian	ST117	238
8	2014	NA	Avian	Livestock	AusGEM_00085	AusGEM_00105	4459277	1110089	0.800679	0.00378424	2861	0.000641584	Livestock	Avian	NA	2008	6	Livestock/Livestock	Avian/Avian	ST117	241
8	2014	NA	Avian	Livestock	AusGEM_00085	AusGEM_00106	4378594	1199521	0.784959	0.00414102	2745	0.000626914	Livestock	Avian	NA	2007	13	Livestock/Livestock	Avian/Avian	ST117	281
8	2014	NA	Avian	Livestock	AusGEM_00085	AusGEM_00107	4350469	1307279	0.76894	0.00451534	2712	0.000623381	Livestock	Avian	NA	2008	3	Livestock/Livestock	Avian/Avian	ST117	279
8	2014	NA	Avian	Livestock	AusGEM_00085	AusGEM_00113	4385565	1501447	0.744956	0.00509717	2718	0.00061976	Livestock	Avian	NA	2008	3	Livestock/Livestock	Avian/Avian	ST117	277
8	2014	NA	Avian	Livestock	AusGEM_00085	AusGEM_00114	4448915	1026233	0.812565	0.00352113	2609	0.000586435	Livestock	Avian	NA	2008	14	Livestock/Livestock	Avian/Avian	ST117	251
8	2014	NA	Avian	Livestock	AusGEM_00085	AusGEM_00116	4449609	1356651	0.766347	0.00457699	2833	0.000636685	Livestock	Avian	NA	2008	6	Livestock/Livestock	Avian/Avian	ST117	236
8	2014	NA	Avian	Livestock	AusGEM_00085	AusGEM_00120	4449631	1093393	0.802744	0.00373813	2714	0.000609938	Livestock	Avian	NA	2009	15	Livestock/Livestock	Avian/Avian	ST117	273
8	2014	NA	Avian	Livestock	AusGEM_00085	AusGEM_00130	4341769	1389357	0.757577	0.00478771	3359	0.000773648	Livestock	Avian	NA	2015	16	Livestock/Livestock	Avian/Avian	ST117	356
8	2014	NA	Avian	Livestock	AusGEM_00085	AusGEM_00139	4500773	958742	0.824391	0.00326483	2531	0.000562348	Livestock	Avian	NA	2016	17	Livestock/Livestock	Avian/Avian	ST117	268
8	2014	NA	Avian	Livestock	AusGEM_00085	AusGEM_00140	4502560	957661	0.824611	0.0032601	2511	0.000557683	Livestock	Avian	NA	2016	17	Livestock/Livestock	Avian/Avian	ST117	264
8	2014	NA	Avian	Livestock	AusGEM_00085	AusGEM_00141	4502645	957736	0.824603	0.00326028	2511	0.000557672	Livestock	Avian	NA	2016	17	Livestock/Livestock	Avian/Avian	ST117	264
8	2014	NA	Avian	Livestock	AusGEM_00085	AusGEM_00142	4502604	965415	0.823443	0.00328516	2511	0.000557677	Livestock	Avian	NA	2016	17	Livestock/Livestock	Avian/Avian	ST117	264
8	2014	NA	Avian	Livestock	AusGEM_00085	AusGEM_00180	4364382	1210725	0.782834	0.00419006	2884	0.000660804	Livestock	Avian	NA	2016	18	Livestock/Livestock	Avian/Avian	ST117	322
8	2014	NA	Avian	Livestock	AusGEM_00085	AusGEM_00181	4368711	1209670	0.78315	0.00418275	2796	0.000640006	Livestock	Avian	NA	2016	19	Livestock/Livestock	Avian/Avian	ST117	286
8	2014	NA	Avian	Livestock	AusGEM_00085	AusGEM_00183	4346207	1115705	0.79573	0.00389548	2527	0.000581427	Livestock	Avian	NA	2016	19	Livestock/Livestock	Avian/Avian	ST117	285
8	2014	NA	Avian	Livestock	AusGEM_00085	AusGEM_00184	4345441	1117630	0.795421	0.00390246	2539	0.000584291	Livestock	Avian	NA	2016	19	Livestock/Livestock	Avian/Avian	ST117	289
8	2014	NA	Avian	Livestock	AusGEM_00085	AusGEM_00185	4365678	1129887	0.7944	0.00392553	2771	0.000634724	Livestock	Avian	NA	2016	19	Livestock/Livestock	Avian/Avian	ST117	288
8	2014	NA	Avian	Livestock	AusGEM_00085	AusGEM_00186	4390007	974413	0.818356	0.00339494	3040	0.000692482	Livestock	Avian	NA	2016	20	Livestock/Livestock	Avian/Avian	ST117	266
8	2014	NA	Avian	Livestock	AusGEM_00085	AusGEM_00187	4390107	975415	0.818207	0.00339818	3035	0.000691327	Livestock	Avian	NA	2016	20	Livestock/Livestock	Avian/Avian	ST117	265
8	2014	NA	Avian	Livestock	AusGEM_00085	AusGEM_00188	4389994	973766	0.818455	0.00339281	3044	0.000693395	Livestock	Avian	NA	2016	20	Livestock/Livestock	Avian/Avian	ST117	265
8	2014	NA	Avian	Livestock	AusGEM_00085	AusGEM_00190	4389270	971885	0.818717	0.00338712	3042	0.000693054	Livestock	Avian	NA	2016	20	Livestock/Livestock	Avian/Avian	ST117	264
8	2014	NA	Avian	Livestock	AusGEM_00085	AusGEM_00191	4344180	1117268	0.795426	0.00390233	2567	0.000590906	Livestock	Avian	NA	2016	19	Livestock/Livestock	Avian/Avian	ST117	294
8	2014	NA	Avian	Livestock	AusGEM_00085	AusGEM_00192	4345640	1115942	0.795674	0.00389674	2544	0.000585414	Livestock	Avian	NA	2016	19	Livestock/Livestock	Avian/Avian	ST117	285
8	2014	NA	Avian	Livestock	AusGEM_00085	AusGEM_00193	4362948	1225006	0.780777	0.00423768	2759	0.000632371	Livestock	Avian	NA	2016	19	Livestock/Livestock	Avian/Avian	ST117	289
8	2014	NA	Avian	Livestock	AusGEM_00085	AusGEM_00202	4365580	1130019	0.794377	0.00392605	2770	0.000634509	Livestock	Avian	NA	2016	19	Livestock/Livestock	Avian/Avian	ST117	285
8	2014	NA	Avian	Livestock	AusGEM_00085	AusGEM_00203	4363530	1224783	0.780831	0.00423643	2748	0.000629765	Livestock	Avian	NA	2016	19	Livestock/Livestock	Avian/Avian	ST117	285
8	2014	NA	Avian	Livestock	AusGEM_00085	AusGEM_00205	4365739	1131642	0.794149	0.00393122	2774	0.000635402	Livestock	Avian	NA	2016	19	Livestock/Livestock	Avian/Avian	ST117	284
8	2014	NA	Avian	Livestock	AusGEM_00085	AusGEM_00209	4388748	966018	0.819597	0.00336808	3039	0.000692453	Livestock	Avian	NA	2016	20	Livestock/Livestock	Avian/Avian	ST117	267
8	2014	NA	Avian	Livestock	AusGEM_00085	AusGEM_00210	4484632	915477	0.830471	0.00313512	2282	0.000508849	Livestock	Avian	NA	2016	21	Livestock/Livestock	Avian/Avian	ST117	265
8	2014	NA	Avian	Livestock	AusGEM_00085	AusGEM_00212	4485644	916388	0.830362	0.00313741	2277	0.000507619	Livestock	Avian	NA	2016	21	Livestock/Livestock	Avian/Avian	ST117	265
8	2014	NA	Avian	Livestock	AusGEM_00085	AusGEM_00213	4484933	915581	0.830464	0.00313526	2287	0.00050993	Livestock	Avian	NA	2016	21	Livestock/Livestock	Avian/Avian	ST117	266
8	2014	NA	Avian	Livestock	AusGEM_00085	AusGEM_00214	4484733	916515	0.830314	0.00313844	2284	0.000509283	Livestock	Avian	NA	2016	21	Livestock/Livestock	Avian/Avian	ST117	265
8	2014	NA	Avian	Livestock	AusGEM_00085	AusGEM_00215	4484392	915681	0.830432	0.00313594	2282	0.000508876	Livestock	Avian	NA	2016	21	Livestock/Livestock	Avian/Avian	ST117	265
8	2014	NA	Avian	Livestock	AusGEM_00085	AusGEM_00216	4487002	924908	0.829098	0.00316429	2307	0.000514152	Livestock	Avian	NA	2016	21	Livestock/Livestock	Avian/Avian	ST117	265
8	2014	NA	Avian	Livestock	AusGEM_00085	AusGEM_00217	4486478	918826	0.830014	0.00314481	2297	0.000511983	Livestock	Avian	NA	2016	21	Livestock/Livestock	Avian/Avian	ST117	266
8	2014	NA	Avian	Livestock	AusGEM_00085	AusGEM_00218	4485778	922103	0.829489	0.00315596	2279	0.00050805	Livestock	Avian	NA	2016	21	Livestock/Livestock	Avian/Avian	ST117	265
8	2014	NA	Avian	Livestock	AusGEM_00085	AusGEM_00221	4390442	966034	0.819651	0.0033669	3034	0.000691047	Livestock	Avian	NA	2016	20	Livestock/Livestock	Avian/Avian	ST117	265
8	2014	NA	Avian	Livestock	AusGEM_00085	AusGEM_00223	4390464	966167	0.819632	0.00336733	3034	0.000691043	Livestock	Avian	NA	2016	20	Livestock/Livestock	Avian/Avian	ST117	265
8	2014	NA	Avian	Livestock	AusGEM_00085	AusGEM_00224	4390574	968184	0.819327	0.00337392	3038	0.000691937	Livestock	Avian	NA	2016	20	Livestock/Livestock	Avian/Avian	ST117	265
8	2014	NA	Avian	Livestock	AusGEM_00085	AusGEM_00225	4390029	967343	0.819437	0.00337154	3040	0.000692478	Livestock	Avian	NA	2016	20	Livestock/Livestock	Avian/Avian	ST117	265
8	2014	NA	Avian	Livestock	AusGEM_00085	AusGEM_00228	4491221	1006128	0.816979	0.00342483	2748	0.00061186	Livestock	Avian	NA	2016	22	Livestock/Livestock	Avian/Avian	ST117	276
8	2014	NA	Avian	Livestock	AusGEM_00085	AusGEM_00229	4489966	1003133	0.817383	0.00341606	2741	0.000610472	Livestock	Avian	NA	2016	22	Livestock/Livestock	Avian/Avian	ST117	276
8	2014	NA	Avian	Livestock	AusGEM_00085	AusGEM_00230	4490307	1007484	0.816747	0.00342987	2761	0.00061488	Livestock	Avian	NA	2016	22	Livestock/Livestock	Avian/Avian	ST117	276
8	2014	NA	Avian	Livestock	AusGEM_00085	AusGEM_00231	4490292	1006472	0.816897	0.00342661	2751	0.000612655	Livestock	Avian	NA	2016	22	Livestock/Livestock	Avian/Avian	ST117	276
8	2014	NA	Avian	Livestock	AusGEM_00085	AusGEM_00232	4489732	1005472	0.817027	0.00342379	2759	0.000614513	Livestock	Avian	NA	2016	22	Livestock/Livestock	Avian/Avian	ST117	276
8	2014	NA	Avian	Livestock	AusGEM_00085	AusGEM_00233	4507328	848186	0.841624	0.00290073	2430	0.000539122	Livestock	Avian	NA	2016	23	Livestock/Livestock	Avian/Avian	ST117	267
8	2014	NA	Avian	Livestock	AusGEM_00085	AusGEM_00238	4489265	1005041	0.817076	0.00342273	2758	0.000614354	Livestock	Avian	NA	2016	22	Livestock/Livestock	Avian/Avian	ST117	276
8	2014	NA	Avian	Livestock	AusGEM_00085	AusGEM_00239	4491532	1040532	0.811909	0.00353551	2736	0.000609146	Livestock	Avian	NA	2016	22	Livestock/Livestock	Avian/Avian	ST117	277
8	2014	NA	Avian	Livestock	AusGEM_00085	AusGEM_00240	4490129	1005081	0.817099	0.00342224	2745	0.000611341	Livestock	Avian	NA	2016	22	Livestock/Livestock	Avian/Avian	ST117	277
8	2014	NA	Avian	Livestock	AusGEM_00085	AusGEM_00245	4508152	844791	0.842182	0.00288912	2417	0.00053614	Livestock	Avian	NA	2016	23	Livestock/Livestock	Avian/Avian	ST117	265
8	2014	NA	Avian	Livestock	AusGEM_00085	AusGEM_00253	4507943	845372	0.842084	0.00289115	2416	0.000535943	Livestock	Avian	NA	2016	23	Livestock/Livestock	Avian/Avian	ST117	268
8	2014	NA	Avian	Livestock	AusGEM_00085	AusGEM_00254	4507021	845928	0.84197	0.00289353	2425	0.000538049	Livestock	Avian	NA	2016	23	Livestock/Livestock	Avian/Avian	ST117	267
8	2014	NA	Avian	Livestock	AusGEM_00085	AusGEM_00255	4508088	842427	0.842552	0.00288142	2399	0.000532155	Livestock	Avian	NA	2016	23	Livestock/Livestock	Avian/Avian	ST117	267
8	2014	NA	Avian	Livestock	AusGEM_00085	AusGEM_00256	4507955	846184	0.841957	0.0028938	2412	0.000535054	Livestock	Avian	NA	2016	23	Livestock/Livestock	Avian/Avian	ST117	267
8	2014	NA	Avian	Livestock	AusGEM_00085	AusGEM_00257	4490740	888123	0.834886	0.00304177	2645	0.00058899	Livestock	Avian	NA	2016	24	Livestock/Livestock	Avian/Avian	ST117	254
8	2014	NA	Avian	Livestock	AusGEM_00085	AusGEM_00282	4367560	1471994	0.747927	0.00502365	2739	0.000627124	Livestock	Avian	NA	2016	3	Livestock/Livestock	Avian/Avian	ST117	288
8	2014	NA	Avian	Livestock	AusGEM_00085	AusGEM_00286	4480399	1015313	0.815254	0.00346239	2652	0.000591912	Livestock	Avian	NA	2016	25	Livestock/Livestock	Avian/Avian	ST117	252
8	2014	NA	Avian	Livestock	AusGEM_00085	AusGEM_00287	4479740	1018223	0.8148	0.00347228	2664	0.000594677	Livestock	Avian	NA	2016	25	Livestock/Livestock	Avian/Avian	ST117	252
8	2014	NA	Avian	Livestock	AusGEM_00085	AusGEM_00288	4478986	1019344	0.814608	0.00347646	2684	0.000599243	Livestock	Avian	NA	2016	25	Livestock/Livestock	Avian/Avian	ST117	255
8	2014	NA	Avian	Livestock	AusGEM_00085	AusGEM_00289	4480169	1015762	0.815179	0.00346401	2656	0.000592835	Livestock	Avian	NA	2016	25	Livestock/Livestock	Avian/Avian	ST117	252
8	2014	NA	Avian	Livestock	AusGEM_00085	AusGEM_00293	4368036	1473127	0.747802	0.00502673	2723	0.000623392	Livestock	Avian	NA	2016	3	Livestock/Livestock	Avian/Avian	ST117	287
8	2014	NA	Avian	Livestock	AusGEM_00085	AusGEM_00302	4425419	1222950	0.783486	0.00417499	3274	0.000739817	Livestock	Avian	NA	2016	26	Livestock/Livestock	Avian/Avian	ST117	299
8	2014	NA	Avian	Livestock	AusGEM_00085	AusGEM_00303	4422441	1222820	0.78339	0.00417721	3288	0.000743481	Livestock	Avian	NA	2016	26	Livestock/Livestock	Avian/Avian	ST117	308
8	2014	NA	Avian	Livestock	AusGEM_00085	AusGEM_00305	4424005	1223800	0.783314	0.00417896	3270	0.000739149	Livestock	Avian	NA	2016	26	Livestock/Livestock	Avian/Avian	ST117	297
8	2014	NA	Avian	Livestock	AusGEM_00085	AusGEM_00306	4423750	1222307	0.783511	0.00417441	3263	0.00073761	Livestock	Avian	NA	2016	26	Livestock/Livestock	Avian/Avian	ST117	296
8	2014	NA	Avian	Livestock	AusGEM_00085	AusGEM_00307	4424015	1267687	0.777275	0.00431921	3252	0.000735079	Livestock	Avian	NA	2016	26	Livestock/Livestock	Avian/Avian	ST117	296
8	2014	NA	Avian	Livestock	AusGEM_00085	AusGEM_00315	4369614	1478239	0.747217	0.00504119	2702	0.000618361	Livestock	Avian	NA	2016	3	Livestock/Livestock	Avian/Avian	ST117	287
8	2014	NA	Avian	Livestock	AusGEM_00085	AusGEM_00323	4423241	988171	0.817391	0.00341588	2679	0.000605665	Livestock	Avian	NA	2015	27	Livestock/Livestock	Avian/Avian	ST117	252
8	2014	NA	Avian	Livestock	AusGEM_00085	AusGEM_00326	4369660	1478056	0.747242	0.00504056	2708	0.000619728	Livestock	Avian	NA	2016	3	Livestock/Livestock	Avian/Avian	ST117	287
8	2014	NA	Avian	Livestock	AusGEM_00085	AusGEM_00393	4377634	1534512	0.740448	0.00520954	2736	0.000624995	Companion Animal	Canine	NA	2011	3	Companion Animal/Livestock	Avian/Canine	ST117	288
8	2014	NA	Avian	Livestock	AusGEM_00085	AusGEM_00401	4425062	1043420	0.809194	0.00359519	3042	0.000687448	Companion Animal	Canine	NA	2011	28	Companion Animal/Livestock	Avian/Canine	ST117	252
8	2014	NA	Avian	Livestock	AusGEM_00085	AusGEM_00411	4386786	718473	0.859268	0.00253903	2042	0.000465489	Companion Animal	Canine	NA	2011	29	Companion Animal/Livestock	Avian/Canine	ST117	147
8	2014	NA	Avian	Livestock	AusGEM_00085	AusGEM_00452	4370233	1373324	0.760893	0.00470762	2713	0.000620791	Companion Animal	Canine	NA	2012	3	Companion Animal/Livestock	Avian/Canine	ST117	288
8	2014	NA	Avian	Livestock	AusGEM_00085	AusGEM_00614	4420801	1167213	0.791122	0.00399994	3500	0.000791712	Companion Animal	Canine	NA	2015	30	Companion Animal/Livestock	Avian/Canine	ST117	326
8	2014	NA	Avian	Livestock	AusGEM_00085	AusGEM_00786	4350606	1129016	0.793961	0.00393548	2433	0.000559232	Human	Human	NA	2014	31	Human/Livestock	Avian/Human	ST117	238
8	2014	NA	Avian	Livestock	AusGEM_00085	AusGEM_00908	4448756	1067126	0.806536	0.0036539	2940	0.000660859	Livestock	Porcine	NA	2007	32	Livestock/Livestock	Avian/Porcine	ST117	230
8	2014	NA	Avian	Livestock	AusGEM_00085	AusGEM_00929	4452515	1179825	0.790527	0.0040135	2996	0.000672878	Livestock	Porcine	NA	2017	33	Livestock/Livestock	Avian/Porcine	ST117	257
8	2014	NA	Avian	Livestock	AusGEM_00085	AusGEM_01406	4504824	1199472	0.789725	0.00403179	2616	0.000580711	Human	Human	NA	2006	34	Human/Livestock	Avian/Human	ST117	251
8	2014	NA	Avian	Livestock	AusGEM_00085	AusGEM_01885	4419814	1089013	0.802315	0.0037477	3536	0.000800034	Human	Human	NA	2006	35	Human/Livestock	Avian/Human	ST117	320
8	2014	NA	Avian	Livestock	AusGEM_00085	AusGEM_01903	4410616	1104833	0.799684	0.00380654	3776	0.000856116	Human	Human	NA	2006	36	Human/Livestock	Avian/Human	ST117	408
8	2014	NA	Avian	Livestock	AusGEM_00085	AUSMDU00008374	4415103	835423	0.840888	0.00291606	2795	0.000633054	Human	Human	Swab	2017	37	Human/Livestock	Avian/Human	ST117	224
8	2014	NA	Avian	Livestock	AusGEM_00085	AUSMDU00023223	4306831	1135566	0.791348	0.00399479	2803	0.000650827	Human	Human	Urine	2018	38	Human/Livestock	Avian/Human	ST117	282
8	2014	NA	Avian	Livestock	AusGEM_00085	AUSMDU00035564	4416088	1342214	0.766908	0.00456362	3040	0.000688392	Human	Human	Swab	2019	39	Human/Livestock	Avian/Human	ST117	321
8	2014	NA	Avian	Livestock	AusGEM_00085	SRR10065349	4470284	1179502	0.791231	0.00399747	2699	0.000603765	Livestock	Avian	ExPEC other	2009	40	Livestock/Livestock	Avian/Avian	ST117	260
8	2014	NA	Avian	Livestock	AusGEM_00085	SRR10065351	4470375	1180600	0.79108	0.00400089	2697	0.000603305	Livestock	Avian	ExPEC other	2009	40	Livestock/Livestock	Avian/Avian	ST117	260
8	2014	NA	Avian	Livestock	AusGEM_00085	SRR10065352	4513739	1007011	0.817595	0.00341145	2442	0.000541015	Livestock	Avian	ExPEC other	2017	41	Livestock/Livestock	Avian/Avian	ST117	270
8	2014	NA	Avian	Livestock	AusGEM_00085	SRR14160928	4409294	899747	0.830526	0.00313395	2622	0.000594653	Livestock	Porcine	Unknown	2019	42	Livestock/Livestock	Avian/Porcine	ST117	308
8	2014	NA	Avian	Livestock	AusGEM_00085	SRR7828747	4406845	1328376	0.768383	0.00452857	2730	0.000619491	Human	Human	Blood	2016	43	Human/Livestock	Avian/Human	ST117	243
8	2014	NA	Avian	Livestock	AusGEM_00085	TEA_2H_103_1	4414255	1074569	0.804226	0.00370514	3500	0.000792886	Human	Human	NA	2011	30	Human/Livestock	Avian/Human	ST117	323
8	2014	NA	Avian	Livestock	AusGEM_00085	TEA_2H_290_1	4459387	978572	0.820048	0.00335833	2597	0.000582367	Human	Human	NA	2011	44	Human/Livestock	Avian/Human	ST117	252
8	2014	NA	Avian	Livestock	AusGEM_00085	TEA_2H_434_21	4359909	1311715	0.768723	0.00452049	2713	0.000622261	Human	Human	NA	2011	3	Human/Livestock	Avian/Human	ST117	288
8	2014	NA	Avian	Livestock	AusGEM_00085	TEA_B1075	4468900	854659	0.839457	0.00294591	2755	0.000616483	Livestock	Avian	NA	2002	45	Livestock/Livestock	Avian/Avian	ST117	226
8	2014	NA	Avian	Livestock	AusGEM_00085	TEA_B1932b	4418713	1109989	0.799232	0.00381668	3228	0.000730529	Livestock	Avian	NA	2011	46	Livestock/Livestock	Avian/Avian	ST117	284
8	2014	NA	Avian	Livestock	AusGEM_00085	TEA_C1_119	4773536	405243	0.921749	0.00134099	101	2.11583e-05	Food	Poultry Meat	NA	2013	47	Food/Livestock	Avian/Poultry Meat	ST117	6
8	2014	NA	Avian	Livestock	AusGEM_00085	TEA_C1_123	4447340	1003858	0.815846	0.00344948	2527	0.000568205	Food	Poultry Meat	NA	2013	48	Food/Livestock	Avian/Poultry Meat	ST117	242
8	2014	NA	Avian	Livestock	AusGEM_00085	TEA_C2_100	4359340	1228689	0.780121	0.00425291	2748	0.000630371	Food	Poultry Meat	NA	2013	3	Food/Livestock	Avian/Poultry Meat	ST117	288
8	2014	NA	Avian	Livestock	AusGEM_00085	TEA_C2_102	4364924	1225396	0.7808	0.00423714	2722	0.000623608	Food	Poultry Meat	NA	2013	3	Food/Livestock	Avian/Poultry Meat	ST117	288
8	2014	NA	Avian	Livestock	AusGEM_00085	TEA_C2_103	4498699	903060	0.832821	0.00308534	2681	0.00059595	Food	Poultry Meat	NA	2013	49	Food/Livestock	Avian/Poultry Meat	ST117	253
8	2014	NA	Avian	Livestock	AusGEM_00085	TEA_C2_106	4352935	1140066	0.792451	0.00396972	2190	0.000503109	Food	Poultry Meat	NA	2013	50	Food/Livestock	Avian/Poultry Meat	ST117	273
8	2014	NA	Avian	Livestock	AusGEM_00085	TEA_C2_13	4350656	1132390	0.793474	0.0039465	2202	0.000506131	Food	Poultry Meat	NA	2013	50	Food/Livestock	Avian/Poultry Meat	ST117	275
8	2014	NA	Avian	Livestock	AusGEM_00085	TEA_C2_27	4376380	1115481	0.796885	0.00386944	2808	0.000641626	Food	Poultry Meat	NA	2013	51	Food/Livestock	Avian/Poultry Meat	ST117	273
8	2014	NA	Avian	Livestock	AusGEM_00085	TEA_C2_97	4342360	1374262	0.759602	0.00473874	3385	0.00077953	Food	Poultry Meat	NA	2013	52	Food/Livestock	Avian/Poultry Meat	ST117	344
8	2014	NA	Avian	Livestock	AusGEM_00085	TEA_C3_65	4490161	852607	0.840418	0.00292584	2380	0.000530048	Food	Poultry Meat	NA	2013	53	Food/Livestock	Avian/Poultry Meat	ST117	255
8	2014	NA	Avian	Livestock	AusGEM_00085	TEA_C3_70	4423868	1016531	0.813151	0.0035083	2850	0.000644233	Food	Poultry Meat	NA	2013	54	Food/Livestock	Avian/Poultry Meat	ST117	267
8	2014	NA	Avian	Livestock	AusGEM_00085	TEA_C3_72	4504226	1009375	0.81693	0.0034259	2476	0.000549706	Food	Poultry Meat	NA	2013	55	Food/Livestock	Avian/Poultry Meat	ST117	260
8	2014	NA	Avian	Livestock	AusGEM_00085	TEA_C4_85	4409722	1146713	0.793624	0.00394311	3527	0.000799824	Food	Poultry Meat	NA	2013	30	Food/Livestock	Avian/Poultry Meat	ST117	327
8	2014	NA	Avian	Livestock	AusGEM_00085	TEA_C4_86	4354966	1057516	0.804615	0.00369649	2765	0.000634907	Food	Poultry Meat	NA	2013	7	Food/Livestock	Avian/Poultry Meat	ST117	279
8	2014	NA	Avian	Livestock	AusGEM_00085	TEA_C4_93	4511384	1040857	0.812534	0.00352181	2345	0.000519796	Food	Poultry Meat	NA	2013	56	Food/Livestock	Avian/Poultry Meat	ST117	247
8	2014	NA	Avian	Livestock	AusGEM_00085	TEA_C4_94	4339600	1372958	0.75966	0.00473736	3372	0.00077703	Food	Poultry Meat	NA	2013	52	Food/Livestock	Avian/Poultry Meat	ST117	340
8	2014	NA	Avian	Livestock	AusGEM_00085	TEA_C4_95	4770420	137831	0.971919	0.000462681	51	1.06909e-05	Food	Poultry Meat	NA	2013	8	Food/Livestock	Avian/Poultry Meat	ST117	6
8	2014	NA	Avian	Livestock	AusGEM_00085	TEA_E5261	4366327	1164869	0.7894	0.0040392	3177	0.000727614	Environmental	Water	NA	2013	57	Environmental/Livestock	Avian/Water	ST117	259
8	2014	NA	Avian	Livestock	AusGEM_00085	TEA_H030	4434034	956755	0.82252	0.00330501	2550	0.000575097	Human	Human	NA	2001	58	Human/Livestock	Avian/Human	ST117	251
8	2014	NA	Avian	Livestock	AusGEM_00085	TEA_H561	4466168	847611	0.840488	0.00292439	2535	0.000567601	Human	Human	NA	2001	59	Human/Livestock	Avian/Human	ST117	230
9	2008	NA	Avian	Livestock	AusGEM_00086	AusGEM_00094	4778144	673089	0.876525	0.00219562	1491	0.000312046	Livestock	Avian	NA	2008	10	Livestock/Livestock	Avian/Avian	ST117	112
9	2008	NA	Avian	Livestock	AusGEM_00086	AusGEM_00095	4796358	796969	0.857514	0.0025745	1940	0.000404474	Livestock	Avian	NA	2007	11	Livestock/Livestock	Avian/Avian	ST117	163
9	2008	NA	Avian	Livestock	AusGEM_00086	AusGEM_00096	4779574	672331	0.87668	0.0021926	1429	0.000298981	Livestock	Avian	NA	2008	10	Livestock/Livestock	Avian/Avian	ST117	110
9	2008	NA	Avian	Livestock	AusGEM_00086	AusGEM_00101	4802809	788975	0.858905	0.00254638	1825	0.000379986	Livestock	Avian	NA	2007	12	Livestock/Livestock	Avian/Avian	ST117	126
9	2008	NA	Avian	Livestock	AusGEM_00086	AusGEM_00104	4772375	699497	0.872165	0.00228145	1680	0.000352026	Livestock	Avian	NA	2008	6	Livestock/Livestock	Avian/Avian	ST117	112
9	2008	NA	Avian	Livestock	AusGEM_00086	AusGEM_00105	4808695	775777	0.861083	0.00250244	1867	0.000388255	Livestock	Avian	NA	2008	6	Livestock/Livestock	Avian/Avian	ST117	117
9	2008	NA	Avian	Livestock	AusGEM_00086	AusGEM_00106	4615407	1090419	0.808894	0.00360181	3193	0.000691813	Livestock	Avian	NA	2007	13	Livestock/Livestock	Avian/Avian	ST117	295
9	2008	NA	Avian	Livestock	AusGEM_00086	AusGEM_00107	4585758	1201225	0.792426	0.00397028	3127	0.000681894	Livestock	Avian	NA	2008	3	Livestock/Livestock	Avian/Avian	ST117	292
9	2008	NA	Avian	Livestock	AusGEM_00086	AusGEM_00113	4628531	1380039	0.770322	0.00448262	3161	0.000682938	Livestock	Avian	NA	2008	3	Livestock/Livestock	Avian/Avian	ST117	289
9	2008	NA	Avian	Livestock	AusGEM_00086	AusGEM_00114	5057882	172823	0.96696	0.000546461	266	5.25912e-05	Livestock	Avian	NA	2008	14	Livestock/Livestock	Avian/Avian	ST117	67
9	2008	NA	Avian	Livestock	AusGEM_00086	AusGEM_00116	4823226	973941	0.831997	0.00310277	1893	0.000392476	Livestock	Avian	NA	2008	6	Livestock/Livestock	Avian/Avian	ST117	111
9	2008	NA	Avian	Livestock	AusGEM_00086	AusGEM_00120	4601576	1154027	0.799495	0.00381077	3583	0.000778646	Livestock	Avian	NA	2009	15	Livestock/Livestock	Avian/Avian	ST117	341
9	2008	NA	Avian	Livestock	AusGEM_00086	AusGEM_00130	4546554	1344311	0.771797	0.00444776	4230	0.000930375	Livestock	Avian	NA	2015	16	Livestock/Livestock	Avian/Avian	ST117	413
9	2008	NA	Avian	Livestock	AusGEM_00086	AusGEM_00139	4609709	1105394	0.806584	0.00365284	2477	0.000537344	Livestock	Avian	NA	2016	17	Livestock/Livestock	Avian/Avian	ST117	270
9	2008	NA	Avian	Livestock	AusGEM_00086	AusGEM_00140	4611649	1104007	0.806845	0.00364705	2443	0.000529745	Livestock	Avian	NA	2016	17	Livestock/Livestock	Avian/Avian	ST117	265
9	2008	NA	Avian	Livestock	AusGEM_00086	AusGEM_00141	4611707	1104136	0.806829	0.00364741	2443	0.000529739	Livestock	Avian	NA	2016	17	Livestock/Livestock	Avian/Avian	ST117	265
9	2008	NA	Avian	Livestock	AusGEM_00086	AusGEM_00142	4611701	1111745	0.805756	0.00367118	2444	0.000529956	Livestock	Avian	NA	2016	17	Livestock/Livestock	Avian/Avian	ST117	265
9	2008	NA	Avian	Livestock	AusGEM_00086	AusGEM_00180	4527568	1248877	0.783798	0.00416778	3592	0.000793362	Livestock	Avian	NA	2016	18	Livestock/Livestock	Avian/Avian	ST117	341
9	2008	NA	Avian	Livestock	AusGEM_00086	AusGEM_00181	4532855	1245906	0.784399	0.00415393	3504	0.000773023	Livestock	Avian	NA	2016	19	Livestock/Livestock	Avian/Avian	ST117	308
9	2008	NA	Avian	Livestock	AusGEM_00086	AusGEM_00183	4497577	1177489	0.792515	0.00396826	3128	0.000695486	Livestock	Avian	NA	2016	19	Livestock/Livestock	Avian/Avian	ST117	307
9	2008	NA	Avian	Livestock	AusGEM_00086	AusGEM_00184	4497293	1178450	0.792371	0.00397154	3143	0.000698865	Livestock	Avian	NA	2016	19	Livestock/Livestock	Avian/Avian	ST117	311
9	2008	NA	Avian	Livestock	AusGEM_00086	AusGEM_00185	4520808	1184151	0.792435	0.00397009	3413	0.000754954	Livestock	Avian	NA	2016	19	Livestock/Livestock	Avian/Avian	ST117	309
9	2008	NA	Avian	Livestock	AusGEM_00086	AusGEM_00186	4573166	972619	0.82462	0.00325991	2400	0.000524801	Livestock	Avian	NA	2016	20	Livestock/Livestock	Avian/Avian	ST117	264
9	2008	NA	Avian	Livestock	AusGEM_00086	AusGEM_00187	4573620	972913	0.824591	0.00326054	2408	0.000526498	Livestock	Avian	NA	2016	20	Livestock/Livestock	Avian/Avian	ST117	263
9	2008	NA	Avian	Livestock	AusGEM_00086	AusGEM_00188	4573306	971666	0.824766	0.00325677	2402	0.000525222	Livestock	Avian	NA	2016	20	Livestock/Livestock	Avian/Avian	ST117	263
9	2008	NA	Avian	Livestock	AusGEM_00086	AusGEM_00190	4571699	971551	0.824733	0.00325749	2414	0.000528031	Livestock	Avian	NA	2016	20	Livestock/Livestock	Avian/Avian	ST117	262
9	2008	NA	Avian	Livestock	AusGEM_00086	AusGEM_00191	4495304	1179544	0.792145	0.00397667	3187	0.000708962	Livestock	Avian	NA	2016	19	Livestock/Livestock	Avian/Avian	ST117	315
9	2008	NA	Avian	Livestock	AusGEM_00086	AusGEM_00192	4496469	1178808	0.792291	0.00397336	3157	0.000702106	Livestock	Avian	NA	2016	19	Livestock/Livestock	Avian/Avian	ST117	307
9	2008	NA	Avian	Livestock	AusGEM_00086	AusGEM_00193	4546194	1223038	0.788007	0.00407106	3724	0.000819147	Livestock	Avian	NA	2016	19	Livestock/Livestock	Avian/Avian	ST117	311
9	2008	NA	Avian	Livestock	AusGEM_00086	AusGEM_00202	4521583	1182537	0.792687	0.00396436	3390	0.000749737	Livestock	Avian	NA	2016	19	Livestock/Livestock	Avian/Avian	ST117	307
9	2008	NA	Avian	Livestock	AusGEM_00086	AusGEM_00203	4546963	1222441	0.788117	0.00406855	3713	0.000816589	Livestock	Avian	NA	2016	19	Livestock/Livestock	Avian/Avian	ST117	306
9	2008	NA	Avian	Livestock	AusGEM_00086	AusGEM_00205	4521247	1185150	0.792312	0.00397288	3406	0.000753332	Livestock	Avian	NA	2016	19	Livestock/Livestock	Avian/Avian	ST117	306
9	2008	NA	Avian	Livestock	AusGEM_00086	AusGEM_00209	4571783	964472	0.82579	0.00323486	2397	0.000524303	Livestock	Avian	NA	2016	20	Livestock/Livestock	Avian/Avian	ST117	265
9	2008	NA	Avian	Livestock	AusGEM_00086	AusGEM_00210	4607033	1035199	0.816527	0.00343467	2310	0.000501407	Livestock	Avian	NA	2016	21	Livestock/Livestock	Avian/Avian	ST117	281
9	2008	NA	Avian	Livestock	AusGEM_00086	AusGEM_00212	4607953	1036294	0.816398	0.00343746	2299	0.00049892	Livestock	Avian	NA	2016	21	Livestock/Livestock	Avian/Avian	ST117	281
9	2008	NA	Avian	Livestock	AusGEM_00086	AusGEM_00213	4607238	1035495	0.816491	0.00343546	2309	0.000501168	Livestock	Avian	NA	2016	21	Livestock/Livestock	Avian/Avian	ST117	282
9	2008	NA	Avian	Livestock	AusGEM_00086	AusGEM_00214	4607224	1036057	0.816409	0.00343723	2309	0.000501169	Livestock	Avian	NA	2016	21	Livestock/Livestock	Avian/Avian	ST117	281
9	2008	NA	Avian	Livestock	AusGEM_00086	AusGEM_00215	4606592	1035805	0.816425	0.00343689	2312	0.000501889	Livestock	Avian	NA	2016	21	Livestock/Livestock	Avian/Avian	ST117	281
9	2008	NA	Avian	Livestock	AusGEM_00086	AusGEM_00216	4616183	1031070	0.817421	0.00341524	2341	0.000507129	Livestock	Avian	NA	2016	21	Livestock/Livestock	Avian/Avian	ST117	281
9	2008	NA	Avian	Livestock	AusGEM_00086	AusGEM_00217	4610725	1034856	0.816696	0.00343098	2317	0.000502524	Livestock	Avian	NA	2016	21	Livestock/Livestock	Avian/Avian	ST117	282
9	2008	NA	Avian	Livestock	AusGEM_00086	AusGEM_00218	4608057	1042069	0.815567	0.00345556	2296	0.000498258	Livestock	Avian	NA	2016	21	Livestock/Livestock	Avian/Avian	ST117	281
9	2008	NA	Avian	Livestock	AusGEM_00086	AusGEM_00221	4573345	964752	0.825797	0.0032347	2376	0.000519532	Livestock	Avian	NA	2016	20	Livestock/Livestock	Avian/Avian	ST117	263
9	2008	NA	Avian	Livestock	AusGEM_00086	AusGEM_00223	4573335	964949	0.825768	0.00323533	2374	0.000519096	Livestock	Avian	NA	2016	20	Livestock/Livestock	Avian/Avian	ST117	263
9	2008	NA	Avian	Livestock	AusGEM_00086	AusGEM_00224	4574445	964966	0.8258	0.00323464	2389	0.000522249	Livestock	Avian	NA	2016	20	Livestock/Livestock	Avian/Avian	ST117	263
9	2008	NA	Avian	Livestock	AusGEM_00086	AusGEM_00225	4573829	964267	0.825885	0.00323282	2400	0.000524724	Livestock	Avian	NA	2016	20	Livestock/Livestock	Avian/Avian	ST117	263
9	2008	NA	Avian	Livestock	AusGEM_00086	AusGEM_00228	4711356	930382	0.835089	0.0030375	1856	0.000393942	Livestock	Avian	NA	2016	22	Livestock/Livestock	Avian/Avian	ST117	256
9	2008	NA	Avian	Livestock	AusGEM_00086	AusGEM_00229	4710888	925813	0.835753	0.00302355	1850	0.000392707	Livestock	Avian	NA	2016	22	Livestock/Livestock	Avian/Avian	ST117	256
9	2008	NA	Avian	Livestock	AusGEM_00086	AusGEM_00230	4712387	927848	0.835495	0.00302897	1874	0.000397675	Livestock	Avian	NA	2016	22	Livestock/Livestock	Avian/Avian	ST117	256
9	2008	NA	Avian	Livestock	AusGEM_00086	AusGEM_00231	4712032	927516	0.835534	0.00302815	1865	0.000395795	Livestock	Avian	NA	2016	22	Livestock/Livestock	Avian/Avian	ST117	256
9	2008	NA	Avian	Livestock	AusGEM_00086	AusGEM_00232	4711239	926982	0.83559	0.00302697	1856	0.000393952	Livestock	Avian	NA	2016	22	Livestock/Livestock	Avian/Avian	ST117	256
9	2008	NA	Avian	Livestock	AusGEM_00086	AusGEM_00233	4653495	920376	0.834877	0.00304198	2355	0.000506071	Livestock	Avian	NA	2016	23	Livestock/Livestock	Avian/Avian	ST117	255
9	2008	NA	Avian	Livestock	AusGEM_00086	AusGEM_00238	4710639	926817	0.835597	0.00302683	1857	0.000394214	Livestock	Avian	NA	2016	22	Livestock/Livestock	Avian/Avian	ST117	256
9	2008	NA	Avian	Livestock	AusGEM_00086	AusGEM_00239	4712587	962946	0.830334	0.00313802	1827	0.000387685	Livestock	Avian	NA	2016	22	Livestock/Livestock	Avian/Avian	ST117	257
9	2008	NA	Avian	Livestock	AusGEM_00086	AusGEM_00240	4710390	929083	0.835254	0.00303404	1859	0.000394659	Livestock	Avian	NA	2016	22	Livestock/Livestock	Avian/Avian	ST117	257
9	2008	NA	Avian	Livestock	AusGEM_00086	AusGEM_00245	4654639	916341	0.835515	0.00302854	2356	0.000506162	Livestock	Avian	NA	2016	23	Livestock/Livestock	Avian/Avian	ST117	254
9	2008	NA	Avian	Livestock	AusGEM_00086	AusGEM_00253	4654170	917442	0.835336	0.0030323	2336	0.000501915	Livestock	Avian	NA	2016	23	Livestock/Livestock	Avian/Avian	ST117	255
9	2008	NA	Avian	Livestock	AusGEM_00086	AusGEM_00254	4653440	917614	0.835289	0.0030333	2354	0.000505862	Livestock	Avian	NA	2016	23	Livestock/Livestock	Avian/Avian	ST117	255
9	2008	NA	Avian	Livestock	AusGEM_00086	AusGEM_00255	4653712	915703	0.835584	0.0030271	2320	0.000498527	Livestock	Avian	NA	2016	23	Livestock/Livestock	Avian/Avian	ST117	255
9	2008	NA	Avian	Livestock	AusGEM_00086	AusGEM_00256	4653401	919816	0.834958	0.00304027	2341	0.000503073	Livestock	Avian	NA	2016	23	Livestock/Livestock	Avian/Avian	ST117	255
9	2008	NA	Avian	Livestock	AusGEM_00086	AusGEM_00257	4695589	842949	0.847803	0.00277281	2173	0.000462775	Livestock	Avian	NA	2016	24	Livestock/Livestock	Avian/Avian	ST117	239
9	2008	NA	Avian	Livestock	AusGEM_00086	AusGEM_00282	4603473	1364692	0.771338	0.0044586	3172	0.000689045	Livestock	Avian	NA	2016	3	Livestock/Livestock	Avian/Avian	ST117	298
9	2008	NA	Avian	Livestock	AusGEM_00086	AusGEM_00286	4619318	1101999	0.807387	0.00363506	2371	0.000513279	Livestock	Avian	NA	2016	25	Livestock/Livestock	Avian/Avian	ST117	253
9	2008	NA	Avian	Livestock	AusGEM_00086	AusGEM_00287	4620400	1101427	0.807504	0.00363248	2383	0.000515756	Livestock	Avian	NA	2016	25	Livestock/Livestock	Avian/Avian	ST117	253
9	2008	NA	Avian	Livestock	AusGEM_00086	AusGEM_00288	4620023	1101794	0.80744	0.0036339	2379	0.000514933	Livestock	Avian	NA	2016	25	Livestock/Livestock	Avian/Avian	ST117	256
9	2008	NA	Avian	Livestock	AusGEM_00086	AusGEM_00289	4620363	1099898	0.807719	0.00362773	2359	0.000510566	Livestock	Avian	NA	2016	25	Livestock/Livestock	Avian/Avian	ST117	252
9	2008	NA	Avian	Livestock	AusGEM_00086	AusGEM_00293	4603755	1366213	0.771152	0.00446298	3159	0.000686179	Livestock	Avian	NA	2016	3	Livestock/Livestock	Avian/Avian	ST117	297
9	2008	NA	Avian	Livestock	AusGEM_00086	AusGEM_00302	4643265	1151782	0.801247	0.00377154	2748	0.000591825	Livestock	Avian	NA	2016	26	Livestock/Livestock	Avian/Avian	ST117	324
9	2008	NA	Avian	Livestock	AusGEM_00086	AusGEM_00303	4642509	1147208	0.801854	0.00375799	2741	0.000590414	Livestock	Avian	NA	2016	26	Livestock/Livestock	Avian/Avian	ST117	333
9	2008	NA	Avian	Livestock	AusGEM_00086	AusGEM_00305	4643546	1149242	0.801608	0.00376348	2731	0.000588128	Livestock	Avian	NA	2016	26	Livestock/Livestock	Avian/Avian	ST117	322
9	2008	NA	Avian	Livestock	AusGEM_00086	AusGEM_00306	4642368	1149595	0.801519	0.00376547	2727	0.000587416	Livestock	Avian	NA	2016	26	Livestock/Livestock	Avian/Avian	ST117	322
9	2008	NA	Avian	Livestock	AusGEM_00086	AusGEM_00307	4642580	1195081	0.795281	0.00390562	2721	0.000586097	Livestock	Avian	NA	2016	26	Livestock/Livestock	Avian/Avian	ST117	322
9	2008	NA	Avian	Livestock	AusGEM_00086	AusGEM_00315	4606502	1368987	0.7709	0.00446896	3115	0.000676218	Livestock	Avian	NA	2016	3	Livestock/Livestock	Avian/Avian	ST117	297
9	2008	NA	Avian	Livestock	AusGEM_00086	AusGEM_00323	4599233	1000711	0.8213	0.0033313	2912	0.000633149	Livestock	Avian	NA	2015	27	Livestock/Livestock	Avian/Avian	ST117	278
9	2008	NA	Avian	Livestock	AusGEM_00086	AusGEM_00326	4606485	1368930	0.770906	0.0044688	3122	0.00067774	Livestock	Avian	NA	2016	3	Livestock/Livestock	Avian/Avian	ST117	297
9	2008	NA	Avian	Livestock	AusGEM_00086	AusGEM_00393	4631785	1390734	0.769078	0.00451208	3264	0.000704696	Companion Animal	Canine	NA	2011	3	Companion Animal/Livestock	Avian/Canine	ST117	299
9	2008	NA	Avian	Livestock	AusGEM_00086	AusGEM_00401	4576540	1104988	0.805512	0.00367658	3056	0.000667753	Companion Animal	Canine	NA	2011	28	Companion Animal/Livestock	Avian/Canine	ST117	270
9	2008	NA	Avian	Livestock	AusGEM_00086	AusGEM_00411	4435556	985457	0.818215	0.003398	2186	0.000492836	Companion Animal	Canine	NA	2011	29	Companion Animal/Livestock	Avian/Canine	ST117	235
9	2008	NA	Avian	Livestock	AusGEM_00086	AusGEM_00452	4610701	1256912	0.785788	0.00412196	3150	0.000683193	Companion Animal	Canine	NA	2012	3	Companion Animal/Livestock	Avian/Canine	ST117	300
9	2008	NA	Avian	Livestock	AusGEM_00086	AusGEM_00614	4545214	1282911	0.779876	0.00425861	3653	0.000803703	Companion Animal	Canine	NA	2015	30	Companion Animal/Livestock	Avian/Canine	ST117	342
9	2008	NA	Avian	Livestock	AusGEM_00086	AusGEM_00786	4533100	1128552	0.800667	0.00378451	1566	0.000345459	Human	Human	NA	2014	31	Human/Livestock	Avian/Human	ST117	219
9	2008	NA	Avian	Livestock	AusGEM_00086	AusGEM_00908	4668713	991736	0.824796	0.00325615	3196	0.000684557	Livestock	Porcine	NA	2007	32	Livestock/Livestock	Avian/Porcine	ST117	250
9	2008	NA	Avian	Livestock	AusGEM_00086	AusGEM_00929	4554315	1340749	0.772564	0.00442969	3552	0.00077992	Livestock	Porcine	NA	2017	33	Livestock/Livestock	Avian/Porcine	ST117	275
9	2008	NA	Avian	Livestock	AusGEM_00086	AusGEM_01406	4769989	1033666	0.821894	0.00331849	2386	0.000500211	Human	Human	NA	2006	34	Human/Livestock	Avian/Human	ST117	242
9	2008	NA	Avian	Livestock	AusGEM_00086	AusGEM_01885	4559204	1174757	0.795123	0.00390919	3724	0.000816809	Human	Human	NA	2006	35	Human/Livestock	Avian/Human	ST117	336
9	2008	NA	Avian	Livestock	AusGEM_00086	AusGEM_01903	4548875	1192839	0.79225	0.00397428	3983	0.000875601	Human	Human	NA	2006	36	Human/Livestock	Avian/Human	ST117	414
9	2008	NA	Avian	Livestock	AusGEM_00086	AUSMDU00008374	4606281	817591	0.849261	0.00274283	1518	0.00032955	Human	Human	Swab	2017	37	Human/Livestock	Avian/Human	ST117	194
9	2008	NA	Avian	Livestock	AusGEM_00086	AUSMDU00023223	4475245	1163262	0.793693	0.00394154	3348	0.000748115	Human	Human	Urine	2018	38	Human/Livestock	Avian/Human	ST117	303
9	2008	NA	Avian	Livestock	AusGEM_00086	AUSMDU00035564	4544927	1449060	0.758248	0.00477147	3756	0.000826416	Human	Human	Swab	2019	39	Human/Livestock	Avian/Human	ST117	339
9	2008	NA	Avian	Livestock	AusGEM_00086	SRR10065349	4631449	1221696	0.791275	0.00399645	2993	0.000646234	Livestock	Avian	ExPEC other	2009	40	Livestock/Livestock	Avian/Avian	ST117	273
9	2008	NA	Avian	Livestock	AusGEM_00086	SRR10065351	4631788	1222298	0.791206	0.00399803	2987	0.000644891	Livestock	Avian	ExPEC other	2009	40	Livestock/Livestock	Avian/Avian	ST117	273
9	2008	NA	Avian	Livestock	AusGEM_00086	SRR10065352	4682254	1034505	0.81904	0.00338013	2538	0.000542047	Livestock	Avian	ExPEC other	2017	41	Livestock/Livestock	Avian/Avian	ST117	261
9	2008	NA	Avian	Livestock	AusGEM_00086	SRR14160928	4454659	1173541	0.791489	0.00399159	3921	0.000880202	Livestock	Porcine	Unknown	2019	42	Livestock/Livestock	Avian/Porcine	ST117	404
9	2008	NA	Avian	Livestock	AusGEM_00086	SRR7828747	4632387	1241816	0.788598	0.00405752	3143	0.000678484	Human	Human	Blood	2016	43	Human/Livestock	Avian/Human	ST117	262
9	2008	NA	Avian	Livestock	AusGEM_00086	TEA_2H_103_1	4535469	1196665	0.791236	0.00399735	3665	0.000808075	Human	Human	NA	2011	30	Human/Livestock	Avian/Human	ST117	335
9	2008	NA	Avian	Livestock	AusGEM_00086	TEA_2H_290_1	4627592	1006686	0.821328	0.00333069	2002	0.000432622	Human	Human	NA	2011	44	Human/Livestock	Avian/Human	ST117	257
9	2008	NA	Avian	Livestock	AusGEM_00086	TEA_2H_434_21	4589422	1217213	0.790375	0.00401695	3165	0.000689629	Human	Human	NA	2011	3	Human/Livestock	Avian/Human	ST117	302
9	2008	NA	Avian	Livestock	AusGEM_00086	TEA_B1075	4688099	780785	0.857231	0.00258023	1788	0.000381391	Livestock	Avian	NA	2002	45	Livestock/Livestock	Avian/Avian	ST117	193
9	2008	NA	Avian	Livestock	AusGEM_00086	TEA_B1932b	4646049	1019841	0.820003	0.00335929	2859	0.000615362	Livestock	Avian	NA	2011	46	Livestock/Livestock	Avian/Avian	ST117	308
9	2008	NA	Avian	Livestock	AusGEM_00086	TEA_C1_119	4504672	1307495	0.775042	0.00437146	3036	0.000673967	Food	Poultry Meat	NA	2013	47	Food/Livestock	Avian/Poultry Meat	ST117	289
9	2008	NA	Avian	Livestock	AusGEM_00086	TEA_C1_123	4650973	961116	0.828742	0.00317186	1589	0.000341649	Food	Poultry Meat	NA	2013	48	Food/Livestock	Avian/Poultry Meat	ST117	220
9	2008	NA	Avian	Livestock	AusGEM_00086	TEA_C2_100	4596174	1119545	0.804129	0.00370731	3194	0.000694926	Food	Poultry Meat	NA	2013	3	Food/Livestock	Avian/Poultry Meat	ST117	299
9	2008	NA	Avian	Livestock	AusGEM_00086	TEA_C2_102	4600907	1117954	0.804515	0.00369873	3152	0.000685082	Food	Poultry Meat	NA	2013	3	Food/Livestock	Avian/Poultry Meat	ST117	300
9	2008	NA	Avian	Livestock	AusGEM_00086	TEA_C2_103	4678483	908016	0.837462	0.00298765	2435	0.000520468	Food	Poultry Meat	NA	2013	49	Food/Livestock	Avian/Poultry Meat	ST117	239
9	2008	NA	Avian	Livestock	AusGEM_00086	TEA_C2_106	4518022	1174416	0.793688	0.00394165	2855	0.000631914	Food	Poultry Meat	NA	2013	50	Food/Livestock	Avian/Poultry Meat	ST117	296
9	2008	NA	Avian	Livestock	AusGEM_00086	TEA_C2_13	4509520	1179186	0.792715	0.00396374	2836	0.000628892	Food	Poultry Meat	NA	2013	50	Food/Livestock	Avian/Poultry Meat	ST117	298
9	2008	NA	Avian	Livestock	AusGEM_00086	TEA_C2_27	4574496	1083773	0.808462	0.00361133	3215	0.00070281	Food	Poultry Meat	NA	2013	51	Food/Livestock	Avian/Poultry Meat	ST117	288
9	2008	NA	Avian	Livestock	AusGEM_00086	TEA_C2_97	4539298	1344910	0.771437	0.00445625	4370	0.000962704	Food	Poultry Meat	NA	2013	52	Food/Livestock	Avian/Poultry Meat	ST117	408
9	2008	NA	Avian	Livestock	AusGEM_00086	TEA_C3_65	4610197	977059	0.825127	0.00324904	2642	0.000573077	Food	Poultry Meat	NA	2013	53	Food/Livestock	Avian/Poultry Meat	ST117	276
9	2008	NA	Avian	Livestock	AusGEM_00086	TEA_C3_70	4618013	992765	0.823061	0.00329338	2842	0.000615416	Food	Poultry Meat	NA	2013	54	Food/Livestock	Avian/Poultry Meat	ST117	274
9	2008	NA	Avian	Livestock	AusGEM_00086	TEA_C3_72	4632985	1116381	0.805825	0.00366964	2365	0.00051047	Food	Poultry Meat	NA	2013	55	Food/Livestock	Avian/Poultry Meat	ST117	255
9	2008	NA	Avian	Livestock	AusGEM_00086	TEA_C4_85	4524371	1281939	0.779216	0.00427395	3669	0.000810941	Food	Poultry Meat	NA	2013	30	Food/Livestock	Avian/Poultry Meat	ST117	341
9	2008	NA	Avian	Livestock	AusGEM_00086	TEA_C4_86	4536871	1058230	0.810865	0.00355843	3151	0.000694532	Food	Poultry Meat	NA	2013	7	Food/Livestock	Avian/Poultry Meat	ST117	298
9	2008	NA	Avian	Livestock	AusGEM_00086	TEA_C4_93	4646711	1134727	0.803729	0.00371619	2909	0.000626034	Food	Poultry Meat	NA	2013	56	Food/Livestock	Avian/Poultry Meat	ST117	264
9	2008	NA	Avian	Livestock	AusGEM_00086	TEA_C4_94	4537183	1342316	0.771695	0.00445016	4351	0.000958965	Food	Poultry Meat	NA	2013	52	Food/Livestock	Avian/Poultry Meat	ST117	403
9	2008	NA	Avian	Livestock	AusGEM_00086	TEA_C4_95	4483926	1075343	0.806568	0.0036532	2768	0.000617316	Food	Poultry Meat	NA	2013	8	Food/Livestock	Avian/Poultry Meat	ST117	287
9	2008	NA	Avian	Livestock	AusGEM_00086	TEA_E5261	4510705	1240637	0.784287	0.00415651	3338	0.000740017	Environmental	Water	NA	2013	57	Environmental/Livestock	Avian/Water	ST117	275
9	2008	NA	Avian	Livestock	AusGEM_00086	TEA_H030	4526368	1136611	0.799291	0.00381535	2848	0.000629202	Human	Human	NA	2001	58	Human/Livestock	Avian/Human	ST117	287
9	2008	NA	Avian	Livestock	AusGEM_00086	TEA_H561	4653943	836585	0.847631	0.00277635	1671	0.00035905	Human	Human	NA	2001	59	Human/Livestock	Avian/Human	ST117	210
10	2008	NA	Avian	Livestock	AusGEM_00094	AusGEM_00095	4845459	546924	0.898575	0.00177102	901	0.000185947	Livestock	Avian	NA	2007	11	Livestock/Livestock	Avian/Avian	ST117	96
10	2008	NA	Avian	Livestock	AusGEM_00094	AusGEM_00096	5018293	43050	0.991494	0.00013807	88	1.75358e-05	Livestock	Avian	NA	2008	10	Livestock/Livestock	Avian/Avian	ST117	4
10	2008	NA	Avian	Livestock	AusGEM_00094	AusGEM_00101	4850882	540986	0.899666	0.0017504	800	0.000164918	Livestock	Avian	NA	2007	12	Livestock/Livestock	Avian/Avian	ST117	52
10	2008	NA	Avian	Livestock	AusGEM_00094	AusGEM_00104	4947521	197362	0.961639	0.000637072	444	8.97419e-05	Livestock	Avian	NA	2008	6	Livestock/Livestock	Avian/Avian	ST117	14
10	2008	NA	Avian	Livestock	AusGEM_00094	AusGEM_00105	5002724	235876	0.954973	0.00075165	298	5.95675e-05	Livestock	Avian	NA	2008	6	Livestock/Livestock	Avian/Avian	ST117	15
10	2008	NA	Avian	Livestock	AusGEM_00094	AusGEM_00106	4574738	1019914	0.817698	0.00340921	2576	0.000563092	Livestock	Avian	NA	2007	13	Livestock/Livestock	Avian/Avian	ST117	246
10	2008	NA	Avian	Livestock	AusGEM_00094	AusGEM_00107	4547354	1126190	0.801502	0.00376586	2537	0.000557907	Livestock	Avian	NA	2008	3	Livestock/Livestock	Avian/Avian	ST117	242
10	2008	NA	Avian	Livestock	AusGEM_00094	AusGEM_00113	4584275	1316708	0.776866	0.00432875	2550	0.000556249	Livestock	Avian	NA	2008	3	Livestock/Livestock	Avian/Avian	ST117	239
10	2008	NA	Avian	Livestock	AusGEM_00094	AusGEM_00114	4764535	607674	0.886886	0.00199418	1260	0.000264454	Livestock	Avian	NA	2008	14	Livestock/Livestock	Avian/Avian	ST117	74
10	2008	NA	Avian	Livestock	AusGEM_00094	AusGEM_00116	4968376	531798	0.903313	0.00168178	536	0.000107882	Livestock	Avian	NA	2008	6	Livestock/Livestock	Avian/Avian	ST117	9
10	2008	NA	Avian	Livestock	AusGEM_00094	AusGEM_00120	4588366	1028604	0.816876	0.00342709	2721	0.000593022	Livestock	Avian	NA	2009	15	Livestock/Livestock	Avian/Avian	ST117	293
10	2008	NA	Avian	Livestock	AusGEM_00094	AusGEM_00130	4470859	1343858	0.768887	0.00451661	3649	0.000816174	Livestock	Avian	NA	2015	16	Livestock/Livestock	Avian/Avian	ST117	368
10	2008	NA	Avian	Livestock	AusGEM_00094	AusGEM_00139	4668899	835171	0.848263	0.00276334	1743	0.000373321	Livestock	Avian	NA	2016	17	Livestock/Livestock	Avian/Avian	ST117	211
10	2008	NA	Avian	Livestock	AusGEM_00094	AusGEM_00140	4671754	831954	0.848838	0.00275153	1726	0.000369454	Livestock	Avian	NA	2016	17	Livestock/Livestock	Avian/Avian	ST117	207
10	2008	NA	Avian	Livestock	AusGEM_00094	AusGEM_00141	4671885	831937	0.848844	0.0027514	1725	0.00036923	Livestock	Avian	NA	2016	17	Livestock/Livestock	Avian/Avian	ST117	207
10	2008	NA	Avian	Livestock	AusGEM_00094	AusGEM_00142	4672403	838498	0.847847	0.0027719	1726	0.000369403	Livestock	Avian	NA	2016	17	Livestock/Livestock	Avian/Avian	ST117	207
10	2008	NA	Avian	Livestock	AusGEM_00094	AusGEM_00180	4473610	1204950	0.787807	0.00407563	2998	0.000670152	Livestock	Avian	NA	2016	18	Livestock/Livestock	Avian/Avian	ST117	300
10	2008	NA	Avian	Livestock	AusGEM_00094	AusGEM_00181	4479778	1200217	0.788694	0.00405534	2913	0.000650255	Livestock	Avian	NA	2016	19	Livestock/Livestock	Avian/Avian	ST117	260
10	2008	NA	Avian	Livestock	AusGEM_00094	AusGEM_00183	4452174	1116452	0.79951	0.00381043	2600	0.000583984	Livestock	Avian	NA	2016	19	Livestock/Livestock	Avian/Avian	ST117	259
10	2008	NA	Avian	Livestock	AusGEM_00094	AusGEM_00184	4451210	1118773	0.799142	0.00381868	2625	0.000589727	Livestock	Avian	NA	2016	19	Livestock/Livestock	Avian/Avian	ST117	262
10	2008	NA	Avian	Livestock	AusGEM_00094	AusGEM_00185	4474710	1124504	0.799168	0.00381812	2883	0.000644288	Livestock	Avian	NA	2016	19	Livestock/Livestock	Avian/Avian	ST117	262
10	2008	NA	Avian	Livestock	AusGEM_00094	AusGEM_00186	4559872	847364	0.843291	0.00286609	2457	0.000538831	Livestock	Avian	NA	2016	20	Livestock/Livestock	Avian/Avian	ST117	224
10	2008	NA	Avian	Livestock	AusGEM_00094	AusGEM_00187	4559185	849940	0.842869	0.00287484	2468	0.000541325	Livestock	Avian	NA	2016	20	Livestock/Livestock	Avian/Avian	ST117	223
10	2008	NA	Avian	Livestock	AusGEM_00094	AusGEM_00188	4559699	847037	0.843337	0.00286513	2470	0.000541702	Livestock	Avian	NA	2016	20	Livestock/Livestock	Avian/Avian	ST117	223
10	2008	NA	Avian	Livestock	AusGEM_00094	AusGEM_00190	4558477	846152	0.843439	0.002863	2477	0.000543383	Livestock	Avian	NA	2016	20	Livestock/Livestock	Avian/Avian	ST117	222
10	2008	NA	Avian	Livestock	AusGEM_00094	AusGEM_00191	4449576	1119157	0.799028	0.00382124	2654	0.000596461	Livestock	Avian	NA	2016	19	Livestock/Livestock	Avian/Avian	ST117	271
10	2008	NA	Avian	Livestock	AusGEM_00094	AusGEM_00192	4450794	1118315	0.799193	0.00381754	2619	0.000588434	Livestock	Avian	NA	2016	19	Livestock/Livestock	Avian/Avian	ST117	259
10	2008	NA	Avian	Livestock	AusGEM_00094	AusGEM_00193	4476195	1211193	0.787039	0.00409324	2908	0.000649659	Livestock	Avian	NA	2016	19	Livestock/Livestock	Avian/Avian	ST117	264
10	2008	NA	Avian	Livestock	AusGEM_00094	AusGEM_00202	4474871	1124118	0.799228	0.00381675	2875	0.000642477	Livestock	Avian	NA	2016	19	Livestock/Livestock	Avian/Avian	ST117	259
10	2008	NA	Avian	Livestock	AusGEM_00094	AusGEM_00203	4477199	1210126	0.787224	0.00408899	2896	0.000646833	Livestock	Avian	NA	2016	19	Livestock/Livestock	Avian/Avian	ST117	258
10	2008	NA	Avian	Livestock	AusGEM_00094	AusGEM_00205	4474971	1125859	0.798984	0.00382225	2882	0.000644026	Livestock	Avian	NA	2016	19	Livestock/Livestock	Avian/Avian	ST117	258
10	2008	NA	Avian	Livestock	AusGEM_00094	AusGEM_00209	4557839	840517	0.844301	0.00284514	2478	0.000543679	Livestock	Avian	NA	2016	20	Livestock/Livestock	Avian/Avian	ST117	224
10	2008	NA	Avian	Livestock	AusGEM_00094	AusGEM_00210	4577076	943270	0.829128	0.00316363	2085	0.000455531	Livestock	Avian	NA	2016	21	Livestock/Livestock	Avian/Avian	ST117	235
10	2008	NA	Avian	Livestock	AusGEM_00094	AusGEM_00212	4578370	943617	0.829116	0.00316389	2079	0.000454092	Livestock	Avian	NA	2016	21	Livestock/Livestock	Avian/Avian	ST117	235
10	2008	NA	Avian	Livestock	AusGEM_00094	AusGEM_00213	4577418	943292	0.829136	0.00316348	2087	0.000455934	Livestock	Avian	NA	2016	21	Livestock/Livestock	Avian/Avian	ST117	236
10	2008	NA	Avian	Livestock	AusGEM_00094	AusGEM_00214	4577362	943938	0.829037	0.00316558	2086	0.000455721	Livestock	Avian	NA	2016	21	Livestock/Livestock	Avian/Avian	ST117	235
10	2008	NA	Avian	Livestock	AusGEM_00094	AusGEM_00215	4576522	944102	0.828986	0.00316666	2086	0.000455805	Livestock	Avian	NA	2016	21	Livestock/Livestock	Avian/Avian	ST117	235
10	2008	NA	Avian	Livestock	AusGEM_00094	AusGEM_00216	4583676	944241	0.829187	0.00316239	2110	0.000460329	Livestock	Avian	NA	2016	21	Livestock/Livestock	Avian/Avian	ST117	235
10	2008	NA	Avian	Livestock	AusGEM_00094	AusGEM_00217	4578297	947869	0.828476	0.00317751	2106	0.000459996	Livestock	Avian	NA	2016	21	Livestock/Livestock	Avian/Avian	ST117	236
10	2008	NA	Avian	Livestock	AusGEM_00094	AusGEM_00218	4578579	949182	0.828288	0.00318152	2078	0.000453853	Livestock	Avian	NA	2016	21	Livestock/Livestock	Avian/Avian	ST117	235
10	2008	NA	Avian	Livestock	AusGEM_00094	AusGEM_00221	4560413	838773	0.844648	0.00283795	2461	0.000539644	Livestock	Avian	NA	2016	20	Livestock/Livestock	Avian/Avian	ST117	223
10	2008	NA	Avian	Livestock	AusGEM_00094	AusGEM_00223	4560531	838714	0.844661	0.00283769	2459	0.000539192	Livestock	Avian	NA	2016	20	Livestock/Livestock	Avian/Avian	ST117	223
10	2008	NA	Avian	Livestock	AusGEM_00094	AusGEM_00224	4560106	841801	0.844166	0.00284794	2472	0.000542093	Livestock	Avian	NA	2016	20	Livestock/Livestock	Avian/Avian	ST117	223
10	2008	NA	Avian	Livestock	AusGEM_00094	AusGEM_00225	4559058	841966	0.84411	0.0028491	2480	0.000543972	Livestock	Avian	NA	2016	20	Livestock/Livestock	Avian/Avian	ST117	223
10	2008	NA	Avian	Livestock	AusGEM_00094	AusGEM_00228	4657039	887173	0.839982	0.00293495	2067	0.000443844	Livestock	Avian	NA	2016	22	Livestock/Livestock	Avian/Avian	ST117	220
10	2008	NA	Avian	Livestock	AusGEM_00094	AusGEM_00229	4656753	882240	0.840722	0.00291952	2067	0.000443872	Livestock	Avian	NA	2016	22	Livestock/Livestock	Avian/Avian	ST117	220
10	2008	NA	Avian	Livestock	AusGEM_00094	AusGEM_00230	4656744	887291	0.839956	0.0029355	2081	0.000446879	Livestock	Avian	NA	2016	22	Livestock/Livestock	Avian/Avian	ST117	220
10	2008	NA	Avian	Livestock	AusGEM_00094	AusGEM_00231	4656676	886385	0.840091	0.00293267	2077	0.000446026	Livestock	Avian	NA	2016	22	Livestock/Livestock	Avian/Avian	ST117	220
10	2008	NA	Avian	Livestock	AusGEM_00094	AusGEM_00232	4656806	884005	0.840456	0.00292507	2074	0.00044537	Livestock	Avian	NA	2016	22	Livestock/Livestock	Avian/Avian	ST117	220
10	2008	NA	Avian	Livestock	AusGEM_00094	AusGEM_00233	4602586	870351	0.840972	0.00291431	2220	0.000482338	Livestock	Avian	NA	2016	23	Livestock/Livestock	Avian/Avian	ST117	221
10	2008	NA	Avian	Livestock	AusGEM_00094	AusGEM_00238	4656507	883238	0.840563	0.00292282	2074	0.000445398	Livestock	Avian	NA	2016	22	Livestock/Livestock	Avian/Avian	ST117	220
10	2008	NA	Avian	Livestock	AusGEM_00094	AusGEM_00239	4659187	917903	0.835415	0.00303064	2059	0.000441923	Livestock	Avian	NA	2016	22	Livestock/Livestock	Avian/Avian	ST117	221
10	2008	NA	Avian	Livestock	AusGEM_00094	AusGEM_00240	4656489	885042	0.840289	0.00292854	2083	0.000447333	Livestock	Avian	NA	2016	22	Livestock/Livestock	Avian/Avian	ST117	221
10	2008	NA	Avian	Livestock	AusGEM_00094	AusGEM_00245	4602540	868696	0.841225	0.00290903	2210	0.00048017	Livestock	Avian	NA	2016	23	Livestock/Livestock	Avian/Avian	ST117	219
10	2008	NA	Avian	Livestock	AusGEM_00094	AusGEM_00253	4602650	868639	0.841237	0.00290878	2217	0.000481679	Livestock	Avian	NA	2016	23	Livestock/Livestock	Avian/Avian	ST117	222
10	2008	NA	Avian	Livestock	AusGEM_00094	AusGEM_00254	4602202	868247	0.841284	0.0029078	2221	0.000482595	Livestock	Avian	NA	2016	23	Livestock/Livestock	Avian/Avian	ST117	221
10	2008	NA	Avian	Livestock	AusGEM_00094	AusGEM_00255	4602682	865920	0.841656	0.00290006	2203	0.000478634	Livestock	Avian	NA	2016	23	Livestock/Livestock	Avian/Avian	ST117	221
10	2008	NA	Avian	Livestock	AusGEM_00094	AusGEM_00256	4602863	869049	0.84118	0.00290997	2207	0.000479484	Livestock	Avian	NA	2016	23	Livestock/Livestock	Avian/Avian	ST117	221
10	2008	NA	Avian	Livestock	AusGEM_00094	AusGEM_00257	4621701	838882	0.846375	0.00280225	2188	0.000473419	Livestock	Avian	NA	2016	24	Livestock/Livestock	Avian/Avian	ST117	202
10	2008	NA	Avian	Livestock	AusGEM_00094	AusGEM_00282	4566128	1287539	0.780046	0.00425466	2563	0.000561307	Livestock	Avian	NA	2016	3	Livestock/Livestock	Avian/Avian	ST117	249
10	2008	NA	Avian	Livestock	AusGEM_00094	AusGEM_00286	4618297	952198	0.829064	0.003165	2180	0.000472035	Livestock	Avian	NA	2016	25	Livestock/Livestock	Avian/Avian	ST117	204
10	2008	NA	Avian	Livestock	AusGEM_00094	AusGEM_00287	4618440	953504	0.828874	0.00316904	2195	0.000475269	Livestock	Avian	NA	2016	25	Livestock/Livestock	Avian/Avian	ST117	204
10	2008	NA	Avian	Livestock	AusGEM_00094	AusGEM_00288	4617535	954927	0.828635	0.00317414	2187	0.000473629	Livestock	Avian	NA	2016	25	Livestock/Livestock	Avian/Avian	ST117	207
10	2008	NA	Avian	Livestock	AusGEM_00094	AusGEM_00289	4618869	951043	0.829253	0.00316097	2169	0.000469595	Livestock	Avian	NA	2016	25	Livestock/Livestock	Avian/Avian	ST117	204
10	2008	NA	Avian	Livestock	AusGEM_00094	AusGEM_00293	4566683	1288514	0.779937	0.0042572	2555	0.000559487	Livestock	Avian	NA	2016	3	Livestock/Livestock	Avian/Avian	ST117	248
10	2008	NA	Avian	Livestock	AusGEM_00094	AusGEM_00302	4600156	1086157	0.808987	0.00359974	2485	0.000540199	Livestock	Avian	NA	2016	26	Livestock/Livestock	Avian/Avian	ST117	284
10	2008	NA	Avian	Livestock	AusGEM_00094	AusGEM_00303	4598961	1082461	0.809474	0.00358903	2508	0.000545341	Livestock	Avian	NA	2016	26	Livestock/Livestock	Avian/Avian	ST117	292
10	2008	NA	Avian	Livestock	AusGEM_00094	AusGEM_00305	4600082	1084327	0.809245	0.00359406	2490	0.000541295	Livestock	Avian	NA	2016	26	Livestock/Livestock	Avian/Avian	ST117	282
10	2008	NA	Avian	Livestock	AusGEM_00094	AusGEM_00306	4599513	1083462	0.809349	0.00359176	2483	0.00053984	Livestock	Avian	NA	2016	26	Livestock/Livestock	Avian/Avian	ST117	281
10	2008	NA	Avian	Livestock	AusGEM_00094	AusGEM_00307	4599495	1129408	0.802858	0.0037356	2478	0.000538755	Livestock	Avian	NA	2016	26	Livestock/Livestock	Avian/Avian	ST117	281
10	2008	NA	Avian	Livestock	AusGEM_00094	AusGEM_00315	4569089	1291970	0.779567	0.00426579	2527	0.000553064	Livestock	Avian	NA	2016	3	Livestock/Livestock	Avian/Avian	ST117	248
10	2008	NA	Avian	Livestock	AusGEM_00094	AusGEM_00323	4568379	910576	0.833805	0.00306457	2530	0.000553807	Livestock	Avian	NA	2015	27	Livestock/Livestock	Avian/Avian	ST117	224
10	2008	NA	Avian	Livestock	AusGEM_00094	AusGEM_00326	4569144	1291769	0.779596	0.00426512	2533	0.000554371	Livestock	Avian	NA	2016	3	Livestock/Livestock	Avian/Avian	ST117	248
10	2008	NA	Avian	Livestock	AusGEM_00094	AusGEM_00393	4578415	1345631	0.772853	0.00442289	2614	0.00057094	Companion Animal	Canine	NA	2011	3	Companion Animal/Livestock	Avian/Canine	ST117	249
10	2008	NA	Avian	Livestock	AusGEM_00094	AusGEM_00401	4565473	975279	0.823981	0.00327362	2836	0.000621184	Companion Animal	Canine	NA	2011	28	Companion Animal/Livestock	Avian/Canine	ST117	220
10	2008	NA	Avian	Livestock	AusGEM_00094	AusGEM_00411	4404542	895642	0.831017	0.00312353	1909	0.000433416	Companion Animal	Canine	NA	2011	29	Companion Animal/Livestock	Avian/Canine	ST117	194
10	2008	NA	Avian	Livestock	AusGEM_00094	AusGEM_00452	4569929	1186613	0.793867	0.0039376	2571	0.000562591	Companion Animal	Canine	NA	2012	3	Companion Animal/Livestock	Avian/Canine	ST117	250
10	2008	NA	Avian	Livestock	AusGEM_00094	AusGEM_00614	4536139	1149218	0.797864	0.0038474	3636	0.000801563	Companion Animal	Canine	NA	2015	30	Companion Animal/Livestock	Avian/Canine	ST117	296
10	2008	NA	Avian	Livestock	AusGEM_00094	AusGEM_00786	4516144	1010621	0.817141	0.00342133	1892	0.000418941	Human	Human	NA	2014	31	Human/Livestock	Avian/Human	ST117	183
10	2008	NA	Avian	Livestock	AusGEM_00094	AusGEM_00908	4591431	994457	0.82197	0.00331686	2922	0.000636403	Livestock	Porcine	NA	2007	32	Livestock/Livestock	Avian/Porcine	ST117	197
10	2008	NA	Avian	Livestock	AusGEM_00094	AusGEM_00929	4569148	1159240	0.797632	0.00385261	3110	0.000680652	Livestock	Porcine	NA	2017	33	Livestock/Livestock	Avian/Porcine	ST117	225
10	2008	NA	Avian	Livestock	AusGEM_00094	AusGEM_01406	4672849	1076103	0.812818	0.00351561	2552	0.000546134	Human	Human	NA	2006	34	Human/Livestock	Avian/Human	ST117	196
10	2008	NA	Avian	Livestock	AusGEM_00094	AusGEM_01885	4554596	1032130	0.815253	0.0034624	3757	0.000824881	Human	Human	NA	2006	35	Human/Livestock	Avian/Human	ST117	289
10	2008	NA	Avian	Livestock	AusGEM_00094	AusGEM_01903	4544045	1050656	0.812205	0.00352902	4027	0.000886215	Human	Human	NA	2006	36	Human/Livestock	Avian/Human	ST117	373
10	2008	NA	Avian	Livestock	AusGEM_00094	AUSMDU00008374	4595331	687648	0.869837	0.00232753	1736	0.000377775	Human	Human	Swab	2017	37	Human/Livestock	Avian/Human	ST117	156
10	2008	NA	Avian	Livestock	AusGEM_00094	AUSMDU00023223	4458173	1045563	0.810027	0.00357685	2971	0.000666416	Human	Human	Urine	2018	38	Human/Livestock	Avian/Human	ST117	252
10	2008	NA	Avian	Livestock	AusGEM_00094	AUSMDU00035564	4542536	1301999	0.777228	0.0043203	3008	0.000662185	Human	Human	Swab	2019	39	Human/Livestock	Avian/Human	ST117	290
10	2008	NA	Avian	Livestock	AusGEM_00094	SRR10065349	4602127	1128497	0.803076	0.00373073	2422	0.000526278	Livestock	Avian	ExPEC other	2009	40	Livestock/Livestock	Avian/Avian	ST117	228
10	2008	NA	Avian	Livestock	AusGEM_00094	SRR10065351	4602845	1128341	0.803123	0.0037297	2415	0.000524675	Livestock	Avian	ExPEC other	2009	40	Livestock/Livestock	Avian/Avian	ST117	228
10	2008	NA	Avian	Livestock	AusGEM_00094	SRR10065352	4668656	909858	0.8369	0.00299946	2280	0.000488363	Livestock	Avian	ExPEC other	2017	41	Livestock/Livestock	Avian/Avian	ST117	226
10	2008	NA	Avian	Livestock	AusGEM_00094	SRR14160928	4435084	1060848	0.806976	0.00364416	3207	0.000723098	Livestock	Porcine	Unknown	2019	42	Livestock/Livestock	Avian/Porcine	ST117	360
10	2008	NA	Avian	Livestock	AusGEM_00094	SRR7828747	4562201	1230345	0.787599	0.00408041	2896	0.000634781	Human	Human	Blood	2016	43	Human/Livestock	Avian/Human	ST117	214
10	2008	NA	Avian	Livestock	AusGEM_00094	TEA_2H_103_1	4528222	1059316	0.810415	0.00356832	3651	0.000806277	Human	Human	NA	2011	30	Human/Livestock	Avian/Human	ST117	290
10	2008	NA	Avian	Livestock	AusGEM_00094	TEA_2H_290_1	4644683	820661	0.849843	0.00273088	2445	0.000526408	Human	Human	NA	2011	44	Human/Livestock	Avian/Human	ST117	219
10	2008	NA	Avian	Livestock	AusGEM_00094	TEA_2H_434_21	4549669	1144876	0.798952	0.00382295	2538	0.000557843	Human	Human	NA	2011	3	Human/Livestock	Avian/Human	ST117	252
10	2008	NA	Avian	Livestock	AusGEM_00094	TEA_B1075	4636337	732466	0.86357	0.00245249	1707	0.000368179	Livestock	Avian	NA	2002	45	Livestock/Livestock	Avian/Avian	ST117	155
10	2008	NA	Avian	Livestock	AusGEM_00094	TEA_B1932b	4591545	977006	0.824549	0.00326142	2450	0.000533589	Livestock	Avian	NA	2011	46	Livestock/Livestock	Avian/Avian	ST117	267
10	2008	NA	Avian	Livestock	AusGEM_00094	TEA_C1_119	4571361	1022274	0.817243	0.00341909	2757	0.000603103	Food	Poultry Meat	NA	2013	47	Food/Livestock	Avian/Poultry Meat	ST117	238
10	2008	NA	Avian	Livestock	AusGEM_00094	TEA_C1_123	4612200	886819	0.838731	0.00296108	1888	0.000409349	Food	Poultry Meat	NA	2013	48	Food/Livestock	Avian/Poultry Meat	ST117	184
10	2008	NA	Avian	Livestock	AusGEM_00094	TEA_C2_100	4553479	1053092	0.812168	0.00352983	2575	0.000565502	Food	Poultry Meat	NA	2013	3	Food/Livestock	Avian/Poultry Meat	ST117	250
10	2008	NA	Avian	Livestock	AusGEM_00094	TEA_C2_102	4560328	1047269	0.813241	0.00350633	2543	0.000557635	Food	Poultry Meat	NA	2013	3	Food/Livestock	Avian/Poultry Meat	ST117	249
10	2008	NA	Avian	Livestock	AusGEM_00094	TEA_C2_103	4636374	840391	0.846553	0.00279857	2261	0.000487666	Food	Poultry Meat	NA	2013	49	Food/Livestock	Avian/Poultry Meat	ST117	199
10	2008	NA	Avian	Livestock	AusGEM_00094	TEA_C2_106	4484093	1090431	0.80439	0.00370149	2409	0.000537232	Food	Poultry Meat	NA	2013	50	Food/Livestock	Avian/Poultry Meat	ST117	246
10	2008	NA	Avian	Livestock	AusGEM_00094	TEA_C2_13	4477209	1091965	0.803927	0.00371179	2424	0.000541409	Food	Poultry Meat	NA	2013	50	Food/Livestock	Avian/Poultry Meat	ST117	248
10	2008	NA	Avian	Livestock	AusGEM_00094	TEA_C2_27	4545767	989388	0.821254	0.00333229	2804	0.000616838	Food	Poultry Meat	NA	2013	51	Food/Livestock	Avian/Poultry Meat	ST117	240
10	2008	NA	Avian	Livestock	AusGEM_00094	TEA_C2_97	4468469	1334725	0.770002	0.00449019	3673	0.000821982	Food	Poultry Meat	NA	2013	52	Food/Livestock	Avian/Poultry Meat	ST117	360
10	2008	NA	Avian	Livestock	AusGEM_00094	TEA_C3_65	4550958	943694	0.828252	0.00318228	2464	0.000541424	Food	Poultry Meat	NA	2013	53	Food/Livestock	Avian/Poultry Meat	ST117	232
10	2008	NA	Avian	Livestock	AusGEM_00094	TEA_C3_70	4574447	928054	0.83134	0.00311669	2195	0.000479839	Food	Poultry Meat	NA	2013	54	Food/Livestock	Avian/Poultry Meat	ST117	223
10	2008	NA	Avian	Livestock	AusGEM_00094	TEA_C3_72	4591522	1047464	0.814246	0.00348437	2330	0.000507457	Food	Poultry Meat	NA	2013	55	Food/Livestock	Avian/Poultry Meat	ST117	218
10	2008	NA	Avian	Livestock	AusGEM_00094	TEA_C4_85	4514920	1148998	0.797137	0.00386375	3663	0.00081131	Food	Poultry Meat	NA	2013	30	Food/Livestock	Avian/Poultry Meat	ST117	296
10	2008	NA	Avian	Livestock	AusGEM_00094	TEA_C4_86	4511553	957023	0.824996	0.00325185	2657	0.000588932	Food	Poultry Meat	NA	2013	7	Food/Livestock	Avian/Poultry Meat	ST117	247
10	2008	NA	Avian	Livestock	AusGEM_00094	TEA_C4_93	4648551	979204	0.826005	0.00323026	2428	0.000522313	Food	Poultry Meat	NA	2013	56	Food/Livestock	Avian/Poultry Meat	ST117	215
10	2008	NA	Avian	Livestock	AusGEM_00094	TEA_C4_94	4462792	1339255	0.769175	0.00450976	3652	0.000818322	Food	Poultry Meat	NA	2013	52	Food/Livestock	Avian/Poultry Meat	ST117	355
10	2008	NA	Avian	Livestock	AusGEM_00094	TEA_C4_95	4499920	891512	0.834643	0.0030469	2594	0.000576455	Food	Poultry Meat	NA	2013	8	Food/Livestock	Avian/Poultry Meat	ST117	236
10	2008	NA	Avian	Livestock	AusGEM_00094	TEA_E5261	4514106	1081992	0.806652	0.00365132	3051	0.000675881	Environmental	Water	NA	2013	57	Environmental/Livestock	Avian/Water	ST117	226
10	2008	NA	Avian	Livestock	AusGEM_00094	TEA_H030	4555840	925824	0.831105	0.00312166	2489	0.000546332	Human	Human	NA	2001	58	Human/Livestock	Avian/Human	ST117	237
10	2008	NA	Avian	Livestock	AusGEM_00094	TEA_H561	4615050	762528	0.858202	0.00256057	1936	0.000419497	Human	Human	NA	2001	59	Human/Livestock	Avian/Human	ST117	173
11	2007	NA	Avian	Livestock	AusGEM_00095	AusGEM_00096	4844553	550838	0.897906	0.00178368	857	0.0001769	Livestock	Avian	NA	2008	10	Livestock/Livestock	Avian/Avian	ST117	94
11	2007	NA	Avian	Livestock	AusGEM_00095	AusGEM_00101	5187946	27166	0.994791	8.43469e-05	267	5.14655e-05	Livestock	Avian	NA	2007	12	Livestock/Livestock	Avian/Avian	ST117	75
11	2007	NA	Avian	Livestock	AusGEM_00095	AusGEM_00104	4943138	366436	0.930986	0.00117402	518	0.000104792	Livestock	Avian	NA	2008	6	Livestock/Livestock	Avian/Avian	ST117	96
11	2007	NA	Avian	Livestock	AusGEM_00095	AusGEM_00105	4941160	519312	0.904896	0.00165211	570	0.000115358	Livestock	Avian	NA	2008	6	Livestock/Livestock	Avian/Avian	ST117	101
11	2007	NA	Avian	Livestock	AusGEM_00095	AusGEM_00106	4628588	1072522	0.811875	0.00353626	2946	0.000636479	Livestock	Avian	NA	2007	13	Livestock/Livestock	Avian/Avian	ST117	296
11	2007	NA	Avian	Livestock	AusGEM_00095	AusGEM_00107	4603309	1174588	0.79671	0.00387337	2934	0.000637368	Livestock	Avian	NA	2008	3	Livestock/Livestock	Avian/Avian	ST117	294
11	2007	NA	Avian	Livestock	AusGEM_00095	AusGEM_00113	4637889	1369788	0.771994	0.00444313	2956	0.000637359	Livestock	Avian	NA	2008	3	Livestock/Livestock	Avian/Avian	ST117	291
11	2007	NA	Avian	Livestock	AusGEM_00095	AusGEM_00114	4785689	725674	0.868331	0.00235743	1699	0.000355017	Livestock	Avian	NA	2008	14	Livestock/Livestock	Avian/Avian	ST117	131
11	2007	NA	Avian	Livestock	AusGEM_00095	AusGEM_00116	4941978	744902	0.869014	0.00234387	558	0.00011291	Livestock	Avian	NA	2008	6	Livestock/Livestock	Avian/Avian	ST117	95
11	2007	NA	Avian	Livestock	AusGEM_00095	AusGEM_00120	4599872	1165900	0.797789	0.00384907	3332	0.000724368	Livestock	Avian	NA	2009	15	Livestock/Livestock	Avian/Avian	ST117	348
11	2007	NA	Avian	Livestock	AusGEM_00095	AusGEM_00130	4499169	1447546	0.756581	0.00481188	3973	0.000883052	Livestock	Avian	NA	2015	16	Livestock/Livestock	Avian/Avian	ST117	419
11	2007	NA	Avian	Livestock	AusGEM_00095	AusGEM_00139	4683734	965809	0.829047	0.00316537	2113	0.000451136	Livestock	Avian	NA	2016	17	Livestock/Livestock	Avian/Avian	ST117	263
11	2007	NA	Avian	Livestock	AusGEM_00095	AusGEM_00140	4685895	963980	0.82938	0.00315828	2097	0.000447513	Livestock	Avian	NA	2016	17	Livestock/Livestock	Avian/Avian	ST117	259
11	2007	NA	Avian	Livestock	AusGEM_00095	AusGEM_00141	4685944	964127	0.82936	0.00315871	2101	0.000448362	Livestock	Avian	NA	2016	17	Livestock/Livestock	Avian/Avian	ST117	259
11	2007	NA	Avian	Livestock	AusGEM_00095	AusGEM_00142	4686606	970400	0.828461	0.00317785	2095	0.000447019	Livestock	Avian	NA	2016	17	Livestock/Livestock	Avian/Avian	ST117	259
11	2007	NA	Avian	Livestock	AusGEM_00095	AusGEM_00180	4493454	1325570	0.772201	0.00443825	3161	0.000703468	Livestock	Avian	NA	2016	18	Livestock/Livestock	Avian/Avian	ST117	349
11	2007	NA	Avian	Livestock	AusGEM_00095	AusGEM_00181	4498354	1323373	0.772684	0.00442687	3061	0.000680471	Livestock	Avian	NA	2016	19	Livestock/Livestock	Avian/Avian	ST117	312
11	2007	NA	Avian	Livestock	AusGEM_00095	AusGEM_00183	4478179	1224750	0.785242	0.00413452	2783	0.000621458	Livestock	Avian	NA	2016	19	Livestock/Livestock	Avian/Avian	ST117	313
11	2007	NA	Avian	Livestock	AusGEM_00095	AusGEM_00184	4477220	1227061	0.784888	0.00414268	2810	0.000627622	Livestock	Avian	NA	2016	19	Livestock/Livestock	Avian/Avian	ST117	314
11	2007	NA	Avian	Livestock	AusGEM_00095	AusGEM_00185	4496552	1241128	0.783688	0.00417033	3029	0.000673627	Livestock	Avian	NA	2016	19	Livestock/Livestock	Avian/Avian	ST117	314
11	2007	NA	Avian	Livestock	AusGEM_00095	AusGEM_00186	4594428	938560	0.83037	0.00313725	2567	0.00055872	Livestock	Avian	NA	2016	20	Livestock/Livestock	Avian/Avian	ST117	282
11	2007	NA	Avian	Livestock	AusGEM_00095	AusGEM_00187	4593988	940642	0.830044	0.00314417	2578	0.000561168	Livestock	Avian	NA	2016	20	Livestock/Livestock	Avian/Avian	ST117	281
11	2007	NA	Avian	Livestock	AusGEM_00095	AusGEM_00188	4594177	938389	0.830388	0.00313687	2576	0.00056071	Livestock	Avian	NA	2016	20	Livestock/Livestock	Avian/Avian	ST117	281
11	2007	NA	Avian	Livestock	AusGEM_00095	AusGEM_00190	4593565	936284	0.830685	0.00313056	2566	0.000558608	Livestock	Avian	NA	2016	20	Livestock/Livestock	Avian/Avian	ST117	279
11	2007	NA	Avian	Livestock	AusGEM_00095	AusGEM_00191	4475761	1227095	0.784828	0.00414405	2840	0.000634529	Livestock	Avian	NA	2016	19	Livestock/Livestock	Avian/Avian	ST117	323
11	2007	NA	Avian	Livestock	AusGEM_00095	AusGEM_00192	4477223	1225765	0.785066	0.00413857	2794	0.000624048	Livestock	Avian	NA	2016	19	Livestock/Livestock	Avian/Avian	ST117	313
11	2007	NA	Avian	Livestock	AusGEM_00095	AusGEM_00193	4496212	1331467	0.771527	0.00445414	3073	0.000683464	Livestock	Avian	NA	2016	19	Livestock/Livestock	Avian/Avian	ST117	316
11	2007	NA	Avian	Livestock	AusGEM_00095	AusGEM_00202	4496349	1241470	0.783634	0.00417158	3037	0.000675437	Livestock	Avian	NA	2016	19	Livestock/Livestock	Avian/Avian	ST117	313
11	2007	NA	Avian	Livestock	AusGEM_00095	AusGEM_00203	4497003	1330826	0.771643	0.0044514	3047	0.000677562	Livestock	Avian	NA	2016	19	Livestock/Livestock	Avian/Avian	ST117	312
11	2007	NA	Avian	Livestock	AusGEM_00095	AusGEM_00205	4496800	1242509	0.783509	0.00417446	3026	0.000672923	Livestock	Avian	NA	2016	19	Livestock/Livestock	Avian/Avian	ST117	312
11	2007	NA	Avian	Livestock	AusGEM_00095	AusGEM_00209	4593317	929869	0.831643	0.00311027	2569	0.000559291	Livestock	Avian	NA	2016	20	Livestock/Livestock	Avian/Avian	ST117	280
11	2007	NA	Avian	Livestock	AusGEM_00095	AusGEM_00210	4583689	1090352	0.807835	0.00362517	2738	0.000597335	Livestock	Avian	NA	2016	21	Livestock/Livestock	Avian/Avian	ST117	287
11	2007	NA	Avian	Livestock	AusGEM_00095	AusGEM_00212	4584633	1091399	0.807718	0.00362776	2730	0.000595468	Livestock	Avian	NA	2016	21	Livestock/Livestock	Avian/Avian	ST117	288
11	2007	NA	Avian	Livestock	AusGEM_00095	AusGEM_00213	4583988	1090460	0.80783	0.00362529	2738	0.000597297	Livestock	Avian	NA	2016	21	Livestock/Livestock	Avian/Avian	ST117	289
11	2007	NA	Avian	Livestock	AusGEM_00095	AusGEM_00214	4583777	1091416	0.807687	0.00362845	2736	0.000596888	Livestock	Avian	NA	2016	21	Livestock/Livestock	Avian/Avian	ST117	287
11	2007	NA	Avian	Livestock	AusGEM_00095	AusGEM_00215	4583237	1090980	0.80773	0.00362748	2737	0.000597176	Livestock	Avian	NA	2016	21	Livestock/Livestock	Avian/Avian	ST117	287
11	2007	NA	Avian	Livestock	AusGEM_00095	AusGEM_00216	4589658	1092585	0.807719	0.00362772	2771	0.000603749	Livestock	Avian	NA	2016	21	Livestock/Livestock	Avian/Avian	ST117	288
11	2007	NA	Avian	Livestock	AusGEM_00095	AusGEM_00217	4585959	1092853	0.807556	0.00363133	2746	0.000598784	Livestock	Avian	NA	2016	21	Livestock/Livestock	Avian/Avian	ST117	289
11	2007	NA	Avian	Livestock	AusGEM_00095	AusGEM_00218	4584708	1097232	0.806891	0.00364603	2729	0.00059524	Livestock	Avian	NA	2016	21	Livestock/Livestock	Avian/Avian	ST117	288
11	2007	NA	Avian	Livestock	AusGEM_00095	AusGEM_00221	4595217	929473	0.83176	0.00310778	2554	0.000555795	Livestock	Avian	NA	2016	20	Livestock/Livestock	Avian/Avian	ST117	281
11	2007	NA	Avian	Livestock	AusGEM_00095	AusGEM_00223	4595234	929616	0.831739	0.00310823	2553	0.000555576	Livestock	Avian	NA	2016	20	Livestock/Livestock	Avian/Avian	ST117	281
11	2007	NA	Avian	Livestock	AusGEM_00095	AusGEM_00224	4595344	931633	0.831439	0.00311459	2556	0.000556215	Livestock	Avian	NA	2016	20	Livestock/Livestock	Avian/Avian	ST117	280
11	2007	NA	Avian	Livestock	AusGEM_00095	AusGEM_00225	4594805	930780	0.831551	0.00311222	2556	0.00055628	Livestock	Avian	NA	2016	20	Livestock/Livestock	Avian/Avian	ST117	281
11	2007	NA	Avian	Livestock	AusGEM_00095	AusGEM_00228	4668253	1025053	0.819955	0.00336034	2613	0.000559738	Livestock	Avian	NA	2016	22	Livestock/Livestock	Avian/Avian	ST117	275
11	2007	NA	Avian	Livestock	AusGEM_00095	AusGEM_00229	4668190	1019674	0.820728	0.00334363	2612	0.000559532	Livestock	Avian	NA	2016	22	Livestock/Livestock	Avian/Avian	ST117	275
11	2007	NA	Avian	Livestock	AusGEM_00095	AusGEM_00230	4668133	1024821	0.819984	0.0033597	2628	0.000562966	Livestock	Avian	NA	2016	22	Livestock/Livestock	Avian/Avian	ST117	275
11	2007	NA	Avian	Livestock	AusGEM_00095	AusGEM_00231	4668100	1023845	0.820124	0.00335669	2618	0.000560828	Livestock	Avian	NA	2016	22	Livestock/Livestock	Avian/Avian	ST117	275
11	2007	NA	Avian	Livestock	AusGEM_00095	AusGEM_00232	4668107	1021711	0.820432	0.00335004	2618	0.000560827	Livestock	Avian	NA	2016	22	Livestock/Livestock	Avian/Avian	ST117	275
11	2007	NA	Avian	Livestock	AusGEM_00095	AusGEM_00233	4605528	1024775	0.817989	0.0034029	2861	0.00062121	Livestock	Avian	NA	2016	23	Livestock/Livestock	Avian/Avian	ST117	276
11	2007	NA	Avian	Livestock	AusGEM_00095	AusGEM_00238	4667796	1020968	0.820529	0.00334793	2621	0.000561507	Livestock	Avian	NA	2016	22	Livestock/Livestock	Avian/Avian	ST117	275
11	2007	NA	Avian	Livestock	AusGEM_00095	AusGEM_00239	4670100	1056385	0.815526	0.00345644	2595	0.000555663	Livestock	Avian	NA	2016	22	Livestock/Livestock	Avian/Avian	ST117	276
11	2007	NA	Avian	Livestock	AusGEM_00095	AusGEM_00240	4668001	1022326	0.82034	0.00335202	2622	0.000561697	Livestock	Avian	NA	2016	22	Livestock/Livestock	Avian/Avian	ST117	276
11	2007	NA	Avian	Livestock	AusGEM_00095	AusGEM_00245	4605795	1022494	0.81833	0.00339552	2851	0.000619003	Livestock	Avian	NA	2016	23	Livestock/Livestock	Avian/Avian	ST117	274
11	2007	NA	Avian	Livestock	AusGEM_00095	AusGEM_00253	4606049	1022149	0.818388	0.00339426	2854	0.00061962	Livestock	Avian	NA	2016	23	Livestock/Livestock	Avian/Avian	ST117	276
11	2007	NA	Avian	Livestock	AusGEM_00095	AusGEM_00254	4605518	1021923	0.818404	0.00339392	2869	0.000622948	Livestock	Avian	NA	2016	23	Livestock/Livestock	Avian/Avian	ST117	276
11	2007	NA	Avian	Livestock	AusGEM_00095	AusGEM_00255	4606198	1019196	0.818822	0.00338485	2836	0.000615692	Livestock	Avian	NA	2016	23	Livestock/Livestock	Avian/Avian	ST117	276
11	2007	NA	Avian	Livestock	AusGEM_00095	AusGEM_00256	4606122	1022839	0.81829	0.00339638	2858	0.000620479	Livestock	Avian	NA	2016	23	Livestock/Livestock	Avian/Avian	ST117	276
11	2007	NA	Avian	Livestock	AusGEM_00095	AusGEM_00257	4639472	963648	0.828016	0.00318732	2801	0.000603732	Livestock	Avian	NA	2016	24	Livestock/Livestock	Avian/Avian	ST117	257
11	2007	NA	Avian	Livestock	AusGEM_00095	AusGEM_00282	4669004	1242095	0.789871	0.00402846	3389	0.000725851	Livestock	Avian	NA	2016	3	Livestock/Livestock	Avian/Avian	ST117	300
11	2007	NA	Avian	Livestock	AusGEM_00095	AusGEM_00286	4631611	1085878	0.810078	0.00357573	2513	0.000542576	Livestock	Avian	NA	2016	25	Livestock/Livestock	Avian/Avian	ST117	256
11	2007	NA	Avian	Livestock	AusGEM_00095	AusGEM_00287	4631501	1087690	0.809817	0.00358146	2522	0.000544532	Livestock	Avian	NA	2016	25	Livestock/Livestock	Avian/Avian	ST117	256
11	2007	NA	Avian	Livestock	AusGEM_00095	AusGEM_00288	4631426	1087453	0.809849	0.00358078	2524	0.000544973	Livestock	Avian	NA	2016	25	Livestock/Livestock	Avian/Avian	ST117	258
11	2007	NA	Avian	Livestock	AusGEM_00095	AusGEM_00289	4632457	1084175	0.810347	0.00356981	2500	0.00053967	Livestock	Avian	NA	2016	25	Livestock/Livestock	Avian/Avian	ST117	254
11	2007	NA	Avian	Livestock	AusGEM_00095	AusGEM_00293	4670073	1242042	0.789916	0.00402743	3380	0.000723757	Livestock	Avian	NA	2016	3	Livestock/Livestock	Avian/Avian	ST117	299
11	2007	NA	Avian	Livestock	AusGEM_00095	AusGEM_00302	4648272	1150233	0.801633	0.00376293	2905	0.000624963	Livestock	Avian	NA	2016	26	Livestock/Livestock	Avian/Avian	ST117	343
11	2007	NA	Avian	Livestock	AusGEM_00095	AusGEM_00303	4646504	1147683	0.801925	0.0037564	2910	0.000626277	Livestock	Avian	NA	2016	26	Livestock/Livestock	Avian/Avian	ST117	347
11	2007	NA	Avian	Livestock	AusGEM_00095	AusGEM_00305	4647862	1149075	0.801779	0.00375967	2893	0.000622437	Livestock	Avian	NA	2016	26	Livestock/Livestock	Avian/Avian	ST117	340
11	2007	NA	Avian	Livestock	AusGEM_00095	AusGEM_00306	4646999	1148798	0.801788	0.00375947	2890	0.000621907	Livestock	Avian	NA	2016	26	Livestock/Livestock	Avian/Avian	ST117	340
11	2007	NA	Avian	Livestock	AusGEM_00095	AusGEM_00307	4647427	1193852	0.795618	0.00389801	2880	0.000619698	Livestock	Avian	NA	2016	26	Livestock/Livestock	Avian/Avian	ST117	340
11	2007	NA	Avian	Livestock	AusGEM_00095	AusGEM_00315	4672673	1245110	0.789599	0.00403467	3352	0.000717362	Livestock	Avian	NA	2016	3	Livestock/Livestock	Avian/Avian	ST117	299
11	2007	NA	Avian	Livestock	AusGEM_00095	AusGEM_00323	4576873	1053896	0.812833	0.00351527	2987	0.000652629	Livestock	Avian	NA	2015	27	Livestock/Livestock	Avian/Avian	ST117	278
11	2007	NA	Avian	Livestock	AusGEM_00095	AusGEM_00326	4672660	1245045	0.789607	0.00403448	3354	0.000717792	Livestock	Avian	NA	2016	3	Livestock/Livestock	Avian/Avian	ST117	299
11	2007	NA	Avian	Livestock	AusGEM_00095	AusGEM_00393	4623924	1414921	0.765697	0.00459249	2934	0.000634526	Companion Animal	Canine	NA	2011	3	Companion Animal/Livestock	Avian/Canine	ST117	301
11	2007	NA	Avian	Livestock	AusGEM_00095	AusGEM_00401	4589444	1087645	0.808415	0.00361236	2937	0.000639947	Companion Animal	Canine	NA	2011	28	Companion Animal/Livestock	Avian/Canine	ST117	276
11	2007	NA	Avian	Livestock	AusGEM_00095	AusGEM_00411	4439524	985986	0.818269	0.00339685	2519	0.000567403	Companion Animal	Canine	NA	2011	29	Companion Animal/Livestock	Avian/Canine	ST117	253
11	2007	NA	Avian	Livestock	AusGEM_00095	AusGEM_00452	4672842	1141095	0.803731	0.00371615	3346	0.000716052	Companion Animal	Canine	NA	2012	3	Companion Animal/Livestock	Avian/Canine	ST117	302
11	2007	NA	Avian	Livestock	AusGEM_00095	AusGEM_00614	4607452	1166900	0.797917	0.00384621	4447	0.000965176	Companion Animal	Canine	NA	2015	30	Companion Animal/Livestock	Avian/Canine	ST117	346
11	2007	NA	Avian	Livestock	AusGEM_00095	AusGEM_00786	4572957	1057303	0.812211	0.0035289	2049	0.000448069	Human	Human	NA	2014	31	Human/Livestock	Avian/Human	ST117	237
11	2007	NA	Avian	Livestock	AusGEM_00095	AusGEM_00908	4596377	1144873	0.800588	0.00378628	3136	0.000682276	Livestock	Porcine	NA	2007	32	Livestock/Livestock	Avian/Porcine	ST117	254
11	2007	NA	Avian	Livestock	AusGEM_00095	AusGEM_00929	4568427	1320990	0.775701	0.00435601	3299	0.00072213	Livestock	Porcine	NA	2017	33	Livestock/Livestock	Avian/Porcine	ST117	280
11	2007	NA	Avian	Livestock	AusGEM_00095	AusGEM_01406	4666434	1249241	0.788825	0.00405234	2790	0.000597887	Human	Human	NA	2006	34	Human/Livestock	Avian/Human	ST117	251
11	2007	NA	Avian	Livestock	AusGEM_00095	AusGEM_01885	4526001	1249628	0.783638	0.00417149	4178	0.000923111	Human	Human	NA	2006	35	Human/Livestock	Avian/Human	ST117	339
11	2007	NA	Avian	Livestock	AusGEM_00095	AusGEM_01903	4516130	1266794	0.780942	0.00423385	4444	0.000984028	Human	Human	NA	2006	36	Human/Livestock	Avian/Human	ST117	416
11	2007	NA	Avian	Livestock	AusGEM_00095	AUSMDU00008374	4593132	852354	0.843475	0.00286226	1947	0.000423894	Human	Human	Swab	2017	37	Human/Livestock	Avian/Human	ST117	213
11	2007	NA	Avian	Livestock	AusGEM_00095	AUSMDU00023223	4464534	1193149	0.78911	0.00404583	3279	0.000734455	Human	Human	Urine	2018	38	Human/Livestock	Avian/Human	ST117	305
11	2007	NA	Avian	Livestock	AusGEM_00095	AUSMDU00035564	4579756	1387867	0.767434	0.00455111	3315	0.000723838	Human	Human	Swab	2019	39	Human/Livestock	Avian/Human	ST117	344
11	2007	NA	Avian	Livestock	AusGEM_00095	SRR10065349	4620567	1251925	0.786815	0.00409837	2935	0.000635203	Livestock	Avian	ExPEC other	2009	40	Livestock/Livestock	Avian/Avian	ST117	279
11	2007	NA	Avian	Livestock	AusGEM_00095	SRR10065351	4621159	1252021	0.786824	0.00409817	2928	0.000633607	Livestock	Avian	ExPEC other	2009	40	Livestock/Livestock	Avian/Avian	ST117	279
11	2007	NA	Avian	Livestock	AusGEM_00095	SRR10065352	4666768	1073942	0.812925	0.00351325	2773	0.000594201	Livestock	Avian	ExPEC other	2017	41	Livestock/Livestock	Avian/Avian	ST117	281
11	2007	NA	Avian	Livestock	AusGEM_00095	SRR14160928	4450495	1190334	0.788979	0.00404882	3928	0.000882598	Livestock	Porcine	Unknown	2019	42	Livestock/Livestock	Avian/Porcine	ST117	413
11	2007	NA	Avian	Livestock	AusGEM_00095	SRR7828747	4572438	1370179	0.769432	0.00450369	3172	0.000693722	Human	Human	Blood	2016	43	Human/Livestock	Avian/Human	ST117	268
11	2007	NA	Avian	Livestock	AusGEM_00095	TEA_2H_103_1	4543387	1189294	0.792541	0.00396767	4060	0.000893606	Human	Human	NA	2011	30	Human/Livestock	Avian/Human	ST117	337
11	2007	NA	Avian	Livestock	AusGEM_00095	TEA_2H_290_1	4601752	1066831	0.811799	0.00353791	2646	0.000574998	Human	Human	NA	2011	44	Human/Livestock	Avian/Human	ST117	273
11	2007	NA	Avian	Livestock	AusGEM_00095	TEA_2H_434_21	4656586	1091350	0.810132	0.00357454	3360	0.000721559	Human	Human	NA	2011	3	Human/Livestock	Avian/Human	ST117	304
11	2007	NA	Avian	Livestock	AusGEM_00095	TEA_B1075	4692719	780010	0.857473	0.00257533	2275	0.000484794	Livestock	Avian	NA	2002	45	Livestock/Livestock	Avian/Avian	ST117	213
11	2007	NA	Avian	Livestock	AusGEM_00095	TEA_B1932b	4651705	1016994	0.820595	0.00334651	3039	0.000653309	Livestock	Avian	NA	2011	46	Livestock/Livestock	Avian/Avian	ST117	322
11	2007	NA	Avian	Livestock	AusGEM_00095	TEA_C1_119	4536839	1251626	0.783772	0.00416838	3290	0.000725174	Food	Poultry Meat	NA	2013	47	Food/Livestock	Avian/Poultry Meat	ST117	294
11	2007	NA	Avian	Livestock	AusGEM_00095	TEA_C1_123	4616143	1039241	0.816239	0.00344094	2334	0.000505617	Food	Poultry Meat	NA	2013	48	Food/Livestock	Avian/Poultry Meat	ST117	240
11	2007	NA	Avian	Livestock	AusGEM_00095	TEA_C2_100	4605935	1108488	0.806019	0.00366534	2942	0.000638741	Food	Poultry Meat	NA	2013	3	Food/Livestock	Avian/Poultry Meat	ST117	301
11	2007	NA	Avian	Livestock	AusGEM_00095	TEA_C2_102	4611861	1104511	0.806781	0.00364847	2929	0.000635102	Food	Poultry Meat	NA	2013	3	Food/Livestock	Avian/Poultry Meat	ST117	301
11	2007	NA	Avian	Livestock	AusGEM_00095	TEA_C2_103	4639949	993549	0.823636	0.00328103	2814	0.000606472	Food	Poultry Meat	NA	2013	49	Food/Livestock	Avian/Poultry Meat	ST117	254
11	2007	NA	Avian	Livestock	AusGEM_00095	TEA_C2_106	4573128	1072669	0.810006	0.00357731	3064	0.000670001	Food	Poultry Meat	NA	2013	50	Food/Livestock	Avian/Poultry Meat	ST117	302
11	2007	NA	Avian	Livestock	AusGEM_00095	TEA_C2_13	4565857	1074977	0.809429	0.00359	3084	0.000675448	Food	Poultry Meat	NA	2013	50	Food/Livestock	Avian/Poultry Meat	ST117	303
11	2007	NA	Avian	Livestock	AusGEM_00095	TEA_C2_27	4598938	1043354	0.815083	0.0034661	2807	0.000610358	Food	Poultry Meat	NA	2013	51	Food/Livestock	Avian/Poultry Meat	ST117	294
11	2007	NA	Avian	Livestock	AusGEM_00095	TEA_C2_97	4500180	1431611	0.758655	0.00476163	4039	0.00089752	Food	Poultry Meat	NA	2013	52	Food/Livestock	Avian/Poultry Meat	ST117	413
11	2007	NA	Avian	Livestock	AusGEM_00095	TEA_C3_65	4552317	1101284	0.805207	0.00368336	3109	0.000682949	Food	Poultry Meat	NA	2013	53	Food/Livestock	Avian/Poultry Meat	ST117	282
11	2007	NA	Avian	Livestock	AusGEM_00095	TEA_C3_70	4609265	1018726	0.818989	0.00338123	2871	0.000622876	Food	Poultry Meat	NA	2013	54	Food/Livestock	Avian/Poultry Meat	ST117	279
11	2007	NA	Avian	Livestock	AusGEM_00095	TEA_C3_72	4635124	1120568	0.805311	0.00368104	3208	0.000692107	Food	Poultry Meat	NA	2013	55	Food/Livestock	Avian/Poultry Meat	ST117	272
11	2007	NA	Avian	Livestock	AusGEM_00095	TEA_C4_85	4590661	1157824	0.798586	0.00383116	4453	0.000970013	Food	Poultry Meat	NA	2013	30	Food/Livestock	Avian/Poultry Meat	ST117	344
11	2007	NA	Avian	Livestock	AusGEM_00095	TEA_C4_86	4538250	1063937	0.810085	0.00357556	2967	0.000653776	Food	Poultry Meat	NA	2013	7	Food/Livestock	Avian/Poultry Meat	ST117	302
11	2007	NA	Avian	Livestock	AusGEM_00095	TEA_C4_93	4695949	1044716	0.818015	0.00340235	3560	0.0007581	Food	Poultry Meat	NA	2013	56	Food/Livestock	Avian/Poultry Meat	ST117	268
11	2007	NA	Avian	Livestock	AusGEM_00095	TEA_C4_94	4494309	1436529	0.757787	0.00478264	4029	0.000896467	Food	Poultry Meat	NA	2013	52	Food/Livestock	Avian/Poultry Meat	ST117	409
11	2007	NA	Avian	Livestock	AusGEM_00095	TEA_C4_95	4472288	1107084	0.801576	0.00376421	3053	0.000682648	Food	Poultry Meat	NA	2013	8	Food/Livestock	Avian/Poultry Meat	ST117	293
11	2007	NA	Avian	Livestock	AusGEM_00095	TEA_E5261	4504876	1260760	0.781332	0.00422482	3267	0.000725214	Environmental	Water	NA	2013	57	Environmental/Livestock	Avian/Water	ST117	281
11	2007	NA	Avian	Livestock	AusGEM_00095	TEA_H030	4554375	1089062	0.807021	0.00364315	2671	0.000586469	Human	Human	NA	2001	58	Human/Livestock	Avian/Human	ST117	286
11	2007	NA	Avian	Livestock	AusGEM_00095	TEA_H561	4624884	903168	0.836621	0.00300531	2493	0.000539041	Human	Human	NA	2001	59	Human/Livestock	Avian/Human	ST117	226
10	2008	NA	Avian	Livestock	AusGEM_00096	AusGEM_00101	4850400	544052	0.899146	0.00176023	749	0.00015442	Livestock	Avian	NA	2007	12	Livestock/Livestock	Avian/Avian	ST117	50
10	2008	NA	Avian	Livestock	AusGEM_00096	AusGEM_00104	4946614	201278	0.960901	0.000649704	408	8.24807e-05	Livestock	Avian	NA	2008	6	Livestock/Livestock	Avian/Avian	ST117	12
10	2008	NA	Avian	Livestock	AusGEM_00096	AusGEM_00105	4997312	248802	0.952574	0.000793187	279	5.583e-05	Livestock	Avian	NA	2008	6	Livestock/Livestock	Avian/Avian	ST117	13
10	2008	NA	Avian	Livestock	AusGEM_00096	AusGEM_00106	4573458	1024576	0.816976	0.00342491	2565	0.000560845	Livestock	Avian	NA	2007	13	Livestock/Livestock	Avian/Avian	ST117	245
10	2008	NA	Avian	Livestock	AusGEM_00096	AusGEM_00107	4545966	1131068	0.800764	0.00378234	2523	0.000554998	Livestock	Avian	NA	2008	3	Livestock/Livestock	Avian/Avian	ST117	240
10	2008	NA	Avian	Livestock	AusGEM_00096	AusGEM_00113	4591046	1305268	0.77863	0.0042876	2531	0.000551291	Livestock	Avian	NA	2008	3	Livestock/Livestock	Avian/Avian	ST117	237
10	2008	NA	Avian	Livestock	AusGEM_00096	AusGEM_00114	4765683	607480	0.886942	0.0019931	1194	0.000250541	Livestock	Avian	NA	2008	14	Livestock/Livestock	Avian/Avian	ST117	73
10	2008	NA	Avian	Livestock	AusGEM_00096	AusGEM_00116	4966787	537078	0.902418	0.00169858	492	9.9058e-05	Livestock	Avian	NA	2008	6	Livestock/Livestock	Avian/Avian	ST117	7
10	2008	NA	Avian	Livestock	AusGEM_00096	AusGEM_00120	4586526	1034386	0.815975	0.00344666	2687	0.000585846	Livestock	Avian	NA	2009	15	Livestock/Livestock	Avian/Avian	ST117	290
10	2008	NA	Avian	Livestock	AusGEM_00096	AusGEM_00130	4469515	1348648	0.7682	0.0045329	3604	0.000806351	Livestock	Avian	NA	2015	16	Livestock/Livestock	Avian/Avian	ST117	367
10	2008	NA	Avian	Livestock	AusGEM_00096	AusGEM_00139	4669448	836175	0.848123	0.00276622	1699	0.000363855	Livestock	Avian	NA	2016	17	Livestock/Livestock	Avian/Avian	ST117	209
10	2008	NA	Avian	Livestock	AusGEM_00096	AusGEM_00140	4671889	833786	0.848559	0.00275726	1679	0.000359384	Livestock	Avian	NA	2016	17	Livestock/Livestock	Avian/Avian	ST117	205
10	2008	NA	Avian	Livestock	AusGEM_00096	AusGEM_00141	4671966	833877	0.848547	0.00275751	1679	0.000359378	Livestock	Avian	NA	2016	17	Livestock/Livestock	Avian/Avian	ST117	205
10	2008	NA	Avian	Livestock	AusGEM_00096	AusGEM_00142	4672621	840164	0.847597	0.00277705	1679	0.000359327	Livestock	Avian	NA	2016	17	Livestock/Livestock	Avian/Avian	ST117	205
10	2008	NA	Avian	Livestock	AusGEM_00096	AusGEM_00180	4476409	1201454	0.788397	0.00406214	2973	0.000664148	Livestock	Avian	NA	2016	18	Livestock/Livestock	Avian/Avian	ST117	298
10	2008	NA	Avian	Livestock	AusGEM_00096	AusGEM_00181	4482662	1196551	0.78931	0.00404125	2893	0.000645375	Livestock	Avian	NA	2016	19	Livestock/Livestock	Avian/Avian	ST117	258
10	2008	NA	Avian	Livestock	AusGEM_00096	AusGEM_00183	4453311	1116280	0.799576	0.00380896	2589	0.000581365	Livestock	Avian	NA	2016	19	Livestock/Livestock	Avian/Avian	ST117	257
10	2008	NA	Avian	Livestock	AusGEM_00096	AusGEM_00184	4452923	1117449	0.799394	0.00381303	2611	0.000586356	Livestock	Avian	NA	2016	19	Livestock/Livestock	Avian/Avian	ST117	260
10	2008	NA	Avian	Livestock	AusGEM_00096	AusGEM_00185	4477587	1120852	0.799792	0.00380411	2853	0.000637174	Livestock	Avian	NA	2016	19	Livestock/Livestock	Avian/Avian	ST117	260
10	2008	NA	Avian	Livestock	AusGEM_00096	AusGEM_00186	4559130	850950	0.84271	0.00287814	2458	0.000539138	Livestock	Avian	NA	2016	20	Livestock/Livestock	Avian/Avian	ST117	223
10	2008	NA	Avian	Livestock	AusGEM_00096	AusGEM_00187	4558495	853422	0.842307	0.00288652	2472	0.000542284	Livestock	Avian	NA	2016	20	Livestock/Livestock	Avian/Avian	ST117	222
10	2008	NA	Avian	Livestock	AusGEM_00096	AusGEM_00188	4559179	850179	0.842832	0.00287562	2462	0.00054001	Livestock	Avian	NA	2016	20	Livestock/Livestock	Avian/Avian	ST117	222
10	2008	NA	Avian	Livestock	AusGEM_00096	AusGEM_00190	4557941	849326	0.842929	0.0028736	2473	0.00054257	Livestock	Avian	NA	2016	20	Livestock/Livestock	Avian/Avian	ST117	221
[truncated: 439,245+ more rows]
