# Supplementary material for: Parameters for one health genomic surveillance of Escherichia coli from Australia
Source: Nat Commun. 2025 Jan 2;16:17. doi: 10.1038/s41467-024-55103-2 (PMC11696363; doi:10.1038/s41467-024-55103-2)
Supplement: Supplementary file 5 — Supplementary Dataset 3 [file 41467_2024_55103_MOESM5_ESM.xlsx]

## Sheet: Sheet1
Source Combination	Sequence Type	Count of Strain Pairs
Comp. Animal/Environ.	ST95	1
Comp. Animal/Food	ST117	5
Comp. Animal/Food	ST57	2
Comp. Animal/Human	ST117	4
Comp. Animal/Human	ST1193	930
Comp. Animal/Human	ST131	3486
Comp. Animal/Human	ST457	1
Comp. Animal/Human	ST648	19
Comp. Animal/Human	ST80	89
Comp. Animal/Human	ST95	45
Comp. Animal/Human	ST963	163
Comp. Animal/Livestock	ST117	24
Comp. Animal/Wild Animal	ST1193	12
Comp. Animal/Wild Animal	ST131	147
Comp. Animal/Wild Animal	ST457	8
Comp. Animal/Wild Animal	ST963	183
Environ./Food	ST57	8
Environ./Human	ST69	2
Environ./Human	ST95	8
Environ./Livestock	ST57	1
Environ./Wild Animal	ST69	2
Food/Human	ST117	4
Food/Human	ST57	2
Food/Human	ST95	252
Food/Livestock	ST117	36
Food/Livestock	ST57	44
Food/Livestock	ST69	1
Food/Livestock	ST95	76
Human/Livestock	ST117	12
Human/Livestock	ST131	2
Human/Livestock	ST57	3
Human/Livestock	ST69	87
Human/Livestock	ST95	67
Human/Wild Animal	ST1193	360
Human/Wild Animal	ST131	3070
Human/Wild Animal	ST457	65
Human/Wild Animal	ST648	49
Human/Wild Animal	ST69	35
Human/Wild Animal	ST963	1330
Livestock/Wild Animal	ST69	44
