# Supplementary material for: Parameters for one health genomic surveillance of Escherichia coli from Australia
Source: Nat Commun. 2025 Jan 2;16:17. doi: 10.1038/s41467-024-55103-2 (PMC11696363; doi:10.1038/s41467-024-55103-2)
Supplement: Supplementary file 6 — Supplementary Dataset 4 [file 41467_2024_55103_MOESM6_ESM.xlsx]

## Sheet: Sheet1
ST	Minimum SNP Distance	Median SNP Distance	Maximum SNP Distance	Count of Strains
10	4	16.5	96	24
9441	35	85	99	18
187	18	23	38	15
155	5	14.5	54	12
162	4	17	26	11
1196	21	29	35	10
48	13	29.5	71	6
4568	2	7.5	11	6
297	46	61	89	5
1302	7	10.5	14	4
